# Supplementary material for: Osteocytes contribute to sex-specific differences in osteoarthritic pain
Source: Front Endocrinol (Lausanne). 2024 Nov 7;15:1480274. doi: 10.3389/fendo.2024.1480274 (PMC11579924; doi:10.3389/fendo.2024.1480274)
Supplement: Supplementary file 6 [file Table1.csv]

Supplementary Table 1. Log2-fold change threshold used in the labelling of points on individual biplots within this study.
		X threshold (Log2fold)		Y threshold (Log2fold)
Figure	Panel	+	-	+	-
3	A	3.7	-1.5	2	-2
	B	3.7	-1.5	2	-2
	C	0	0	0	0
	D	0	0	0	0
4	A	4	-4	3.5	-5
	B	4	-4	3.5	-5
	C	3	-2	2	-2
	D	4.5	-1.5	3	-4
	E	4	-2	5	-3
	F	2	-1.5	2	-2
	G	4	-2	5	-3
	H	2	-2	2	-2
5	A	2	-4	2	-5
	B	3	-2	2	-2
	C	2	-2	3	-2
	D	4	-2	3	-2
	E	4	-2	3	-2
	F	2.5	-3	3	-2
6	A	2	-1	2	-2
	B	3	-3	3	-4
	C	0	0	0	0
	D	0	0	0	0
