# Supplementary material for: Osteocytes contribute to sex-specific differences in osteoarthritic pain
Source: Front Endocrinol (Lausanne). 2024 Nov 7;15:1480274. doi: 10.3389/fendo.2024.1480274 (PMC11579924; doi:10.3389/fendo.2024.1480274)
Supplement: Supplementary file 9 [file Table4.csv]

Supplementary Table 4. Differentially expressed genes by load in the osteocyte mechanosome and by sex in human long bone derived osteoblasts (Analysis 2).
ENSG00000011465	DCN	SAGD_00129	Human	23.6046145	90.20633555	12	-1.9193	0	ENSG00000011465	1.9193
ENSG00000013588	GPRC5A	SAGD_00129	Human	15.02327966	1.062683919	12	3.8172	0	ENSG00000013588	-3.8172
ENSG00000017483	SLC38A5	SAGD_00129	Human	90.57661157	5.017921186	X	4.1919	0	ENSG00000017483	-4.1919
ENSG00000026025	VIM	SAGD_00129	Human	977.8314218	333.9249959	10	1.5616	0	ENSG00000026025	-1.5616
ENSG00000026508	CD44	SAGD_00129	Human	161.2820713	44.39131482	11	1.8734	0	ENSG00000026508	-1.8734
ENSG00000050405	LIMA1	SAGD_00129	Human	17.0819417	118.402278	12	-2.7716	0	ENSG00000050405	2.7716
ENSG00000065534	MYLK	SAGD_00129	Human	3.078686471	12.94172783	3	-2.0559	0	ENSG00000065534	2.0559
ENSG00000067057	PFKP	SAGD_00129	Human	122.419145	18.59997485	10	2.7263	0	ENSG00000067057	-2.7263
ENSG00000072110	ACTN1	SAGD_00129	Human	30.89746979	92.54276147	14	-1.5716	0	ENSG00000072110	1.5716
ENSG00000072682	P4HA2	SAGD_00129	Human	86.49409661	19.62835969	5	2.1515	0	ENSG00000072682	-2.1515
ENSG00000072778	ACADVL	SAGD_00129	Human	80.49767136	21.28672261	17	1.9267	0	ENSG00000072778	-1.9267
ENSG00000074410	CA12	SAGD_00129	Human	188.6823199	52.65239899	15	1.8526	0	ENSG00000074410	-1.8526
ENSG00000079308	TNS1	SAGD_00129	Human	66.84988538	19.7897119	2	1.7674	0	ENSG00000079308	-1.7674
ENSG00000080573	COL5A3	SAGD_00129	Human	0.564354884	28.08307497	19	-5.571	0	ENSG00000080573	5.571
ENSG00000081923	ATP8B1	SAGD_00129	Human	3.892993505	25.29486893	18	-2.6744	0	ENSG00000081923	2.6744
ENSG00000083444	PLOD1	SAGD_00129	Human	263.8634149	73.24672455	1	1.8593	0	ENSG00000083444	-1.8593
ENSG00000085063	CD59	SAGD_00129	Human	156.6054788	63.37196864	11	1.3174	0	ENSG00000085063	-1.3174
ENSG00000089327	FXYD5	SAGD_00129	Human	72.23339363	13.97549569	19	2.3853	0	ENSG00000089327	-2.3853
ENSG00000091136	LAMB1	SAGD_00129	Human	8.750252032	66.43505943	7	-2.9084	0	ENSG00000091136	2.9084
ENSG00000095303	PTGS1	SAGD_00129	Human	159.9444076	1.01446715	9	7.3313	0	ENSG00000095303	-7.3313
ENSG00000099194	SCD	SAGD_00129	Human	39.71807732	162.5790065	10	-2.017	0	ENSG00000099194	2.017
ENSG00000100234	TIMP3	SAGD_00129	Human	4597.556477	630.7364074	22	2.8773	0	ENSG00000100234	-2.8773
ENSG00000101384	JAG1	SAGD_00129	Human	1.462126155	16.23014794	20	-3.434	0	ENSG00000101384	3.434
ENSG00000101680	LAMA1	SAGD_00129	Human	0.938106396	8.218783878	18	-3.1269	0	ENSG00000101680	3.1269
ENSG00000102144	PGK1	SAGD_00129	Human	460.7568841	101.9653416	X	2.1874	0	ENSG00000102144	-2.1874
ENSG00000102172	SMS	SAGD_00129	Human	143.6738734	24.80135905	X	2.5471	0	ENSG00000102172	-2.5471
ENSG00000102312	PORCN	SAGD_00129	Human	61.80686279	5.957952901	X	3.3845	0	ENSG00000102312	-3.3845
ENSG00000104368	PLAT	SAGD_00129	Human	459.3886947	14.61633311	8	4.989	0	ENSG00000104368	-4.989
ENSG00000104419	NDRG1	SAGD_00129	Human	235.2909957	15.43506388	8	3.9405	0	ENSG00000104419	-3.9405
ENSG00000104765	BNIP3L	SAGD_00129	Human	224.0366185	60.70160569	8	1.8975	0	ENSG00000104765	-1.8975
ENSG00000104812	GYS1	SAGD_00129	Human	127.8603833	21.97344313	19	2.5496	0	ENSG00000104812	-2.5496
ENSG00000105220	GPI	SAGD_00129	Human	56.44800583	12.23835807	19	2.2153	0	ENSG00000105220	-2.2153
ENSG00000111640	GAPDH	SAGD_00129	Human	1860.921537	549.8813991	12	1.7698	0	ENSG00000111640	-1.7698
ENSG00000111799	COL12A1	SAGD_00129	Human	15.3367875	275.4549377	6	-4.1507	0	ENSG00000111799	4.1507
ENSG00000112078	KCTD20	SAGD_00129	Human	12.16762266	68.60610565	6	-2.4735	0	ENSG00000112078	2.4735
ENSG00000113083	LOX	SAGD_00129	Human	902.5708928	269.2485291	5	1.757	0	ENSG00000113083	-1.757
ENSG00000114268	PFKFB4	SAGD_00129	Human	25.90879526	1.495460153	3	4.1202	0	ENSG00000114268	-4.1202
ENSG00000114480	GBE1	SAGD_00129	Human	118.3553298	38.22978031	3	1.644	0	ENSG00000114480	-1.644
ENSG00000115414	FN1	SAGD_00129	Human	2086.264707	5034.050068	2	-1.2594	0	ENSG00000115414	1.2594
ENSG00000115415	STAT1	SAGD_00129	Human	9.30755614	248.6293142	2	-4.7253	0	ENSG00000115415	4.7253
ENSG00000116133	DHCR24	SAGD_00129	Human	12.43793747	80.20439573	1	-2.6791	0	ENSG00000116133	2.6791
ENSG00000116285	ERRFI1	SAGD_00129	Human	355.9871155	37.58271518	1	3.256	0	ENSG00000116285	-3.256
ENSG00000116678	LEPR	SAGD_00129	Human	1.760812642	18.41360622	1	-3.366	0	ENSG00000116678	3.366
ENSG00000117394	SLC2A1	SAGD_00129	Human	141.8975043	24.22977081	1	2.5588	0	ENSG00000117394	-2.5588
ENSG00000117525	F3	SAGD_00129	Human	184.2269723	2.545058671	1	6.2009	0	ENSG00000117525	-6.2009
ENSG00000119280	C1orf198	SAGD_00129	Human	3.968032161	61.91623808	1	-3.9609	0	ENSG00000119280	3.9609
ENSG00000120156	TEK	SAGD_00129	Human	44.69383891	2.57658484	9	4.1338	0	ENSG00000120156	-4.1338
ENSG00000120594	PLXDC2	SAGD_00129	Human	1.006384199	13.72569067	10	-3.7687	0	ENSG00000120594	3.7687
ENSG00000122884	P4HA1	SAGD_00129	Human	349.4369678	71.77197646	10	2.2968	0	ENSG00000122884	-2.2968
ENSG00000123342	MMP19	SAGD_00129	Human	61.63600884	3.926349599	12	3.9862	0	ENSG00000123342	-3.9862
ENSG00000125148	MT2A	SAGD_00129	Human	489.468639	72.86699693	16	2.7581	0	ENSG00000125148	-2.7581
ENSG00000125868	DSTN	SAGD_00129	Human	56.84033581	231.6229061	20	-2.0117	0	ENSG00000125868	2.0117
ENSG00000125968	ID1	SAGD_00129	Human	91.88437606	5.830931056	20	3.9672	0	ENSG00000125968	-3.9672
ENSG00000127951	FGL2	SAGD_00129	Human	49.59908968	0.429439586	7	6.8485	0	ENSG00000127951	-6.8485
ENSG00000128567	PODXL	SAGD_00129	Human	107.5775641	1.597247508	7	6.1067	0	ENSG00000128567	-6.1067
ENSG00000128591	FLNC	SAGD_00129	Human	241.1905227	30.02453551	7	3.0154	0	ENSG00000128591	-3.0154
ENSG00000129009	ISLR	SAGD_00129	Human	143.8592749	11.82893691	15	3.6192	0	ENSG00000129009	-3.6192
ENSG00000129116	PALLD	SAGD_00129	Human	18.49867713	59.69673499	4	-1.6744	0	ENSG00000129116	1.6744
ENSG00000130635	COL5A1	SAGD_00129	Human	378.6386799	145.6038982	9	1.3893	0	ENSG00000130635	-1.3893
ENSG00000133048	CHI3L1	SAGD_00129	Human	3.602622273	47.30349529	1	-3.698	0	ENSG00000133048	3.698
ENSG00000133110	POSTN	SAGD_00129	Human	46.16349104	587.4527335	13	-3.6561	0	ENSG00000133110	3.6561
ENSG00000134013	LOXL2	SAGD_00129	Human	507.6240585	197.9647726	8	1.3692	0	ENSG00000134013	-1.3692
ENSG00000134107	BHLHE40	SAGD_00129	Human	117.705949	33.8853692	3	1.8077	0	ENSG00000134107	-1.8077
ENSG00000134333	LDHA	SAGD_00129	Human	793.4152776	223.5191497	11	1.8395	0	ENSG00000134333	-1.8395
ENSG00000134824	FADS2	SAGD_00129	Human	2.295015137	18.70345843	11	-3.0251	0	ENSG00000134824	3.0251
ENSG00000135318	NT5E	SAGD_00129	Human	324.4700617	77.51063145	6	2.078	0	ENSG00000135318	-2.078
ENSG00000135424	ITGA7	SAGD_00129	Human	4.941673079	33.73900775	12	-2.767	0	ENSG00000135424	2.767
ENSG00000136153	LMO7	SAGD_00129	Human	13.04947882	63.8852986	13	-2.2755	0	ENSG00000136153	2.2755
ENSG00000136235	GPNMB	SAGD_00129	Human	34.62740841	185.5723688	7	-2.4051	0	ENSG00000136235	2.4051
ENSG00000137801	THBS1	SAGD_00129	Human	131.5121626	1416.109596	15	-3.4168	0	ENSG00000137801	3.4168
ENSG00000138061	CYP1B1	SAGD_00129	Human	21.7363872	135.0439122	2	-2.618	0	ENSG00000138061	2.618
ENSG00000138758	Sep-11	SAGD_00129	Human	20.36587851	109.7337616	4	-2.4184	0	ENSG00000138758	2.4184
ENSG00000139329	LUM	SAGD_00129	Human	19.63013202	549.2194363	12	-4.79	0	ENSG00000139329	4.79
ENSG00000140937	CDH11	SAGD_00129	Human	16.75189138	53.28743073	16	-1.6542	0	ENSG00000140937	1.6542
ENSG00000141469	SLC14A1	SAGD_00129	Human	3.817723145	27.87418927	18	-2.8677	0	ENSG00000141469	2.8677
ENSG00000142089	IFITM3	SAGD_00129	Human	29.60091608	166.385481	11	-2.4832	0	ENSG00000142089	2.4832
ENSG00000143320	CRABP2	SAGD_00129	Human	129.282562	8.011094155	1	4.0237	0	ENSG00000143320	-4.0237
ENSG00000143387	CTSK	SAGD_00129	Human	21.32905538	753.1618147	1	-5.1215	0	ENSG00000143387	5.1215
ENSG00000145246	ATP10D	SAGD_00129	Human	1.760191684	21.36252795	4	-3.5829	0	ENSG00000145246	3.5829
ENSG00000145390	USP53	SAGD_00129	Human	3.071583078	19.08159027	4	-2.6074	0	ENSG00000145390	2.6074
ENSG00000147872	PLIN2	SAGD_00129	Human	125.0309616	12.51859569	9	3.33	0	ENSG00000147872	-3.33
ENSG00000155090	KLF10	SAGD_00129	Human	62.48612276	12.78147251	8	2.3026	0	ENSG00000155090	-2.3026
ENSG00000158710	TAGLN2	SAGD_00129	Human	247.5493333	81.15986111	1	1.6181	0	ENSG00000158710	-1.6181
ENSG00000161638	ITGA5	SAGD_00129	Human	238.9826473	60.5725544	12	1.9907	0	ENSG00000161638	-1.9907
ENSG00000162692	VCAM1	SAGD_00129	Human	0.259321953	46.99593678	1	-7.4842	0	ENSG00000162692	7.4842
ENSG00000163171	CDC42EP3	SAGD_00129	Human	7.743798132	36.43185211	2	-2.2178	0	ENSG00000163171	2.2178
ENSG00000163453	IGFBP7	SAGD_00129	Human	129.985476	402.2550183	4	-1.6161	0	ENSG00000163453	1.6161
ENSG00000163661	PTX3	SAGD_00129	Human	37.38098127	471.6890425	3	-3.6354	0	ENSG00000163661	3.6354
ENSG00000163710	PCOLCE2	SAGD_00129	Human	85.81967081	8.67917981	3	3.3121	0	ENSG00000163710	-3.3121
ENSG00000164171	ITGA2	SAGD_00129	Human	18.99953399	2.062436156	5	3.2212	0	ENSG00000164171	-3.2212
ENSG00000164176	EDIL3	SAGD_00129	Human	11.21706432	78.87966907	5	-2.7966	0	ENSG00000164176	2.7966
ENSG00000164283	ESM1	SAGD_00129	Human	63.3822894	1.661238042	5	5.3045	0	ENSG00000164283	-5.3045
ENSG00000166741	NNMT	SAGD_00129	Human	8.025701757	135.2304863	11	-4.0653	0	ENSG00000166741	4.0653
ENSG00000166825	ANPEP	SAGD_00129	Human	1237.387359	51.39842519	15	4.5996	0	ENSG00000166825	-4.5996
ENSG00000167772	ANGPTL4	SAGD_00129	Human	267.2790031	5.1075597	19	5.7122	0	ENSG00000167772	-5.7122
ENSG00000170525	PFKFB3	SAGD_00129	Human	92.21496046	5.182772523	10	4.1645	0	ENSG00000170525	-4.1645
ENSG00000171246	NPTX1	SAGD_00129	Human	54.22737788	0.923991216	17	5.8779	0	ENSG00000171246	-5.8779
ENSG00000171314	PGAM1	SAGD_00129	Human	203.6527402	69.04998379	10	1.5716	0	ENSG00000171314	-1.5716
ENSG00000171848	RRM2	SAGD_00129	Human	20.22140324	0.41221773	2	5.6356	0	ENSG00000171848	-5.6356
ENSG00000174348	PODN	SAGD_00129	Human	1.958045731	30.05598901	1	-3.9263	0	ENSG00000174348	3.9263
ENSG00000176171	BNIP3	SAGD_00129	Human	135.3595491	23.49465565	10	2.5395	0	ENSG00000176171	-2.5395
ENSG00000176658	MYO1D	SAGD_00129	Human	8.367715233	59.51544028	17	-2.817	0	ENSG00000176658	2.817
ENSG00000183087	GAS6	SAGD_00129	Human	12.55370597	168.6644842	13	-3.7431	0	ENSG00000183087	3.7431
ENSG00000183160	TMEM119	SAGD_00129	Human	1.299713788	79.73678472	12	-5.8472	0	ENSG00000183160	5.8472
ENSG00000184347	SLIT3	SAGD_00129	Human	4.236946185	19.33383428	5	-2.1844	0	ENSG00000184347	2.1844
ENSG00000185624	P4HB	SAGD_00129	Human	366.2010538	164.7418912	17	1.1635	0	ENSG00000185624	-1.1635
ENSG00000185633	NDUFA4L2	SAGD_00129	Human	222.6515894	8.180388011	12	4.7715	0	ENSG00000185633	-4.7715
ENSG00000187955	COL14A1	SAGD_00129	Human	1.449519742	24.68365895	8	-4.0867	0	ENSG00000187955	4.0867
ENSG00000187957	DNER	SAGD_00129	Human	49.38964339	1.196585712	2	5.3792	0	ENSG00000187957	-5.3792
ENSG00000196352	CD55	SAGD_00129	Human	39.47333066	4.530864486	1	3.1327	0	ENSG00000196352	-3.1327
ENSG00000197635	DPP4	SAGD_00129	Human	11.79425231	91.70996246	2	-2.9521	0	ENSG00000197635	2.9521
ENSG00000197747	S100A10	SAGD_00129	Human	434.2650111	111.7203864	1	1.9702	0	ENSG00000197747	-1.9702
ENSG00000198363	ASPH	SAGD_00129	Human	66.57862822	22.4527848	8	1.5803	0	ENSG00000198363	-1.5803
ENSG00000198467	TPM2	SAGD_00129	Human	64.14118998	282.4726238	9	-2.1315	0	ENSG00000198467	2.1315
ENSG00000198695	MT-ND6	SAGD_00129	Human	490.9246374	1746.062409	MT	-1.8178	0	ENSG00000198695	1.8178
ENSG00000198727	MT-CYB	SAGD_00129	Human	395.0177845	2474.313004	MT	-2.6345	0	ENSG00000198727	2.6345
ENSG00000198786	MT-ND5	SAGD_00129	Human	348.4040364	2031.063501	MT	-2.5315	0	ENSG00000198786	2.5315
ENSG00000198886	MT-ND4	SAGD_00129	Human	1176.249905	3510.862962	MT	-1.5655	0	ENSG00000198886	1.5655
ENSG00000198938	MT-CO3	SAGD_00129	Human	301.2521497	4355.909056	MT	-3.8387	0	ENSG00000198938	3.8387
ENSG00000206538	VGLL3	SAGD_00129	Human	8.424230444	33.52489499	3	-1.9785	0	ENSG00000206538	1.9785
ENSG00000210082	MT-RNR2	SAGD_00129	Human	286.8126037	3335.123601	MT	-3.5268	0	ENSG00000210082	3.5268
ENSG00000213859	KCTD11	SAGD_00129	Human	68.28432746	8.649699395	17	2.9819	0	ENSG00000213859	-2.9819
ENSG00000265972	TXNIP	SAGD_00129	Human	320.3799988	67.80269046	1	2.2524	0	ENSG00000265972	-2.2524
ENSG00000172893	DHCR7	SAGD_00129	Human	2.709116298	27.16515727	11	-3.3173	3.30E-304	ENSG00000172893	3.3173
ENSG00000149131	SERPING1	SAGD_00129	Human	105.912895	31.9571606	11	1.7413	1.99E-303	ENSG00000149131	-1.7413
ENSG00000104763	ASAH1	SAGD_00129	Human	3.134011613	15.9380907	8	-2.3227	1.32E-302	ENSG00000104763	2.3227
ENSG00000113140	SPARC	SAGD_00129	Human	505.754769	1044.478864	5	-1.0347	5.01E-298	ENSG00000113140	1.0347
ENSG00000049323	LTBP1	SAGD_00129	Human	155.0778579	65.15204797	2	1.2632	9.05E-298	ENSG00000049323	-1.2632
ENSG00000164442	CITED2	SAGD_00129	Human	35.47274239	126.4912016	6	-1.8197	2.95E-292	ENSG00000164442	1.8197
ENSG00000143341	HMCN1	SAGD_00129	Human	0.236595524	4.679885143	1	-4.2539	2.68E-288	ENSG00000143341	4.2539
ENSG00000198743	SLC5A3	SAGD_00129	Human	32.33803781	9.51472032	21	1.7776	8.25E-288	ENSG00000198743	-1.7776
ENSG00000106211	HSPB1	SAGD_00129	Human	35.04271142	164.8957428	7	-2.2293	3.21E-285	ENSG00000106211	2.2293
ENSG00000120885	CLU	SAGD_00129	Human	28.47913107	5.936085932	8	2.2727	7.31E-284	ENSG00000120885	-2.2727
ENSG00000074416	MGLL	SAGD_00129	Human	30.4684863	8.876603846	3	1.7902	5.92E-283	ENSG00000074416	-1.7902
ENSG00000116774	OLFML3	SAGD_00129	Human	3.780546852	38.62886767	1	-3.3196	2.29E-281	ENSG00000116774	3.3196
ENSG00000136999	NOV	SAGD_00129	Human	1.460735268	31.59094038	8	-4.3778	8.61E-281	ENSG00000136999	4.3778
ENSG00000140416	TPM1	SAGD_00129	Human	47.43085246	113.7516239	15	-1.249	9.73E-280	ENSG00000140416	1.249
ENSG00000089159	PXN	SAGD_00129	Human	43.65166792	12.78848749	12	1.7798	2.90E-274	ENSG00000089159	-1.7798
ENSG00000148180	GSN	SAGD_00129	Human	12.00121185	38.97884849	9	-1.694	1.08E-272	ENSG00000148180	1.694
ENSG00000170581	STAT2	SAGD_00129	Human	10.96869256	43.13619946	12	-1.9669	5.17E-272	ENSG00000170581	1.9669
ENSG00000101856	PGRMC1	SAGD_00129	Human	129.3528386	33.81937258	X	1.9469	1.15E-263	ENSG00000101856	-1.9469
ENSG00000142583	SLC2A5	SAGD_00129	Human	19.03843244	2.58625811	1	2.8983	7.35E-262	ENSG00000142583	-2.8983
ENSG00000124831	LRRFIP1	SAGD_00129	Human	33.36298485	10.74301775	2	1.6473	1.41E-261	ENSG00000124831	-1.6473
ENSG00000162734	PEA15	SAGD_00129	Human	119.5939928	286.4183815	1	-1.2478	2.54E-261	ENSG00000162734	1.2478
ENSG00000168209	DDIT4	SAGD_00129	Human	87.75115669	12.26064657	10	2.8415	7.04E-260	ENSG00000168209	-2.8415
ENSG00000126368	NR1D1	SAGD_00129	Human	36.66007661	3.877033283	17	3.247	1.59E-255	ENSG00000126368	-3.247
ENSG00000167779	IGFBP6	SAGD_00129	Human	219.5584027	48.85488138	12	2.1729	2.31E-254	ENSG00000167779	-2.1729
ENSG00000184661	CDCA2	SAGD_00129	Human	20.09596469	0.771345535	8	4.7056	5.26E-254	ENSG00000184661	-4.7056
ENSG00000050165	DKK3	SAGD_00129	Human	4.985859429	27.83432162	11	-2.473	3.51E-253	ENSG00000050165	2.473
ENSG00000157064	NMNAT2	SAGD_00129	Human	13.31627	1.252166673	1	3.4226	1.64E-248	ENSG00000157064	-3.4226
ENSG00000138160	KIF11	SAGD_00129	Human	18.01314217	1.305972108	10	3.8135	1.55E-246	ENSG00000138160	-3.8135
ENSG00000067141	NEO1	SAGD_00129	Human	3.134930008	17.7149075	15	-2.4953	1.76E-244	ENSG00000067141	2.4953
ENSG00000181104	F2R	SAGD_00129	Human	22.14799303	72.20933852	5	-1.6967	7.04E-244	ENSG00000181104	1.6967
ENSG00000136826	KLF4	SAGD_00129	Human	45.14061573	9.021606351	9	2.3365	1.87E-242	ENSG00000136826	-2.3365
ENSG00000100345	MYH9	SAGD_00129	Human	146.7086043	316.1603163	22	-1.0972	3.27E-239	ENSG00000100345	1.0972
ENSG00000117519	CNN3	SAGD_00129	Human	30.43009872	99.39886918	1	-1.6931	4.93E-239	ENSG00000117519	1.6931
ENSG00000136824	SMC2	SAGD_00129	Human	22.07648506	4.012690885	9	2.4781	5.21E-236	ENSG00000136824	-2.4781
ENSG00000143369	ECM1	SAGD_00129	Human	124.6852272	43.24655973	1	1.5364	9.95E-232	ENSG00000143369	-1.5364
ENSG00000166165	CKB	SAGD_00129	Human	43.54047043	5.063968494	14	3.1008	2.88E-231	ENSG00000166165	-3.1008
ENSG00000178695	KCTD12	SAGD_00129	Human	6.207496144	27.25376574	13	-2.123	2.77E-230	ENSG00000178695	2.123
ENSG00000131018	SYNE1	SAGD_00129	Human	16.06950788	7.18452561	6	1.1731	4.62E-230	ENSG00000131018	-1.1731
ENSG00000182704	TSKU	SAGD_00129	Human	48.08930169	11.21991558	11	2.1068	4.00E-229	ENSG00000182704	-2.1068
ENSG00000174099	MSRB3	SAGD_00129	Human	10.62573602	35.1156445	12	-1.7102	5.19E-229	ENSG00000174099	1.7102
ENSG00000105329	TGFB1	SAGD_00129	Human	88.71804056	25.47703772	19	1.807	4.10E-228	ENSG00000105329	-1.807
ENSG00000084636	COL16A1	SAGD_00129	Human	6.700569291	25.96809049	1	-1.9533	2.71E-227	ENSG00000084636	1.9533
ENSG00000071967	CYBRD1	SAGD_00129	Human	39.26956815	119.3582409	2	-1.5867	2.16E-226	ENSG00000071967	1.5867
ENSG00000159200	RCAN1	SAGD_00129	Human	61.98189065	23.00926034	21	1.4429	3.85E-225	ENSG00000159200	-1.4429
ENSG00000092964	DPYSL2	SAGD_00129	Human	91.27936375	38.05556109	8	1.2727	1.24E-224	ENSG00000092964	-1.2727
ENSG00000169710	FASN	SAGD_00129	Human	9.066493801	33.42624565	17	-1.879	6.08E-223	ENSG00000169710	1.879
ENSG00000033178	UBA6	SAGD_00129	Human	19.15833711	5.263812222	4	1.8774	7.20E-223	ENSG00000033178	-1.8774
ENSG00000082153	BZW1	SAGD_00129	Human	76.93407593	26.47110923	2	1.5537	7.22E-223	ENSG00000082153	-1.5537
ENSG00000076716	GPC4	SAGD_00129	Human	0.701480484	12.63262663	X	-4.163	4.96E-219	ENSG00000076716	4.163
ENSG00000019991	HGF	SAGD_00129	Human	0.257224653	6.091389041	7	-4.5329	2.34E-218	ENSG00000019991	4.5329
ENSG00000173546	CSPG4	SAGD_00129	Human	45.63842114	14.913356	15	1.6215	1.67E-215	ENSG00000173546	-1.6215
ENSG00000160255	ITGB2	SAGD_00129	Human	0.586030551	9.33222097	21	-3.9702	1.33E-214	ENSG00000160255	3.9702
ENSG00000168214	RBPJ	SAGD_00129	Human	51.99568926	21.36241071	4	1.2957	3.56E-214	ENSG00000168214	-1.2957
ENSG00000064205	WISP2	SAGD_00129	Human	90.43545099	26.66040509	20	1.769	4.30E-212	ENSG00000064205	-1.769
ENSG00000114698	PLSCR4	SAGD_00129	Human	2.461058817	20.34455192	3	-3.023	3.68E-211	ENSG00000114698	3.023
ENSG00000183722	LHFPL6	SAGD_00129	Human	13.90394943	63.50511495	13	-2.1723	1.40E-208	ENSG00000183722	2.1723
ENSG00000156804	FBXO32	SAGD_00129	Human	1.707795417	12.26980567	8	-2.8397	5.37E-208	ENSG00000156804	2.8397
ENSG00000151150	ANK3	SAGD_00129	Human	0.274631776	2.845814313	10	-3.3563	6.10E-208	ENSG00000151150	3.3563
ENSG00000175166	PSMD2	SAGD_00129	Human	98.0168365	40.85121863	3	1.2739	2.90E-207	ENSG00000175166	-1.2739
ENSG00000162458	FBLIM1	SAGD_00129	Human	1.359587551	16.86656517	1	-3.6796	6.78E-207	ENSG00000162458	3.6796
ENSG00000137573	SULF1	SAGD_00129	Human	43.25417353	101.41003	8	-1.215	1.01E-204	ENSG00000137573	1.215
ENSG00000113369	ARRDC3	SAGD_00129	Human	34.35009111	8.934882244	5	1.9541	2.53E-204	ENSG00000113369	-1.9541
ENSG00000182326	C1S	SAGD_00129	Human	20.88633277	57.1338229	12	-1.4364	4.88E-204	ENSG00000182326	1.4364
ENSG00000088325	TPX2	SAGD_00129	Human	32.34910892	5.95166181	20	2.4562	3.28E-203	ENSG00000088325	-2.4562
ENSG00000104738	MCM4	SAGD_00129	Human	17.92536241	3.605130374	8	2.3283	3.55E-201	ENSG00000104738	-2.3283
ENSG00000187325	TAF9B	SAGD_00129	Human	36.5454921	5.311804437	X	2.7983	3.70E-200	ENSG00000187325	-2.7983
ENSG00000138623	SEMA7A	SAGD_00129	Human	118.6454326	42.6060864	15	1.4855	3.33E-199	ENSG00000138623	-1.4855
ENSG00000067225	PKM	SAGD_00129	Human	460.0780382	250.5376482	15	0.88784	4.59E-199	ENSG00000067225	-0.88784
ENSG00000189067	LITAF	SAGD_00129	Human	3.532959049	20.52263412	16	-2.5372	5.67E-197	ENSG00000189067	2.5372
ENSG00000057019	DCBLD2	SAGD_00129	Human	73.48467101	31.90260013	3	1.2171	4.69E-195	ENSG00000057019	-1.2171
ENSG00000138131	LOXL4	SAGD_00129	Human	15.66670596	57.97752019	10	-1.8872	1.16E-192	ENSG00000138131	1.8872
ENSG00000135677	GNS	SAGD_00129	Human	35.72317382	81.59094046	12	-1.1793	1.49E-190	ENSG00000135677	1.1793
ENSG00000004660	CAMKK1	SAGD_00129	Human	11.27110753	1.470930292	17	2.9444	1.22E-189	ENSG00000004660	-2.9444
ENSG00000136542	GALNT5	SAGD_00129	Human	9.869701618	35.38743912	2	-1.8207	1.86E-189	ENSG00000136542	1.8207
ENSG00000113719	ERGIC1	SAGD_00129	Human	44.10676007	20.70188527	5	1.1023	5.98E-187	ENSG00000113719	-1.1023
ENSG00000119655	NPC2	SAGD_00129	Human	12.9945848	52.92712608	14	-2.0195	5.46E-185	ENSG00000119655	2.0195
ENSG00000145632	PLK2	SAGD_00129	Human	1.450471003	14.30143222	5	-3.2687	1.39E-184	ENSG00000145632	3.2687
ENSG00000103257	SLC7A5	SAGD_00129	Human	151.9215693	63.00471779	16	1.2786	2.11E-180	ENSG00000103257	-1.2786
ENSG00000115594	IL1R1	SAGD_00129	Human	4.54732016	18.68703318	2	-2.0264	3.13E-179	ENSG00000115594	2.0264
ENSG00000162551	ALPL	SAGD_00129	Human	0.385283358	16.10193385	1	-5.4062	1.91E-178	ENSG00000162551	5.4062
ENSG00000186847	KRT14	SAGD_00129	Human	23.54437324	0.985151451	17	4.5729	2.56E-178	ENSG00000186847	-4.5729
ENSG00000001461	NIPAL3	SAGD_00129	Human	23.82159949	8.25973747	1	1.5403	2.04E-175	ENSG00000001461	-1.5403
ENSG00000151892	GFRA1	SAGD_00129	Human	26.38393938	9.530336271	10	1.4802	1.18E-173	ENSG00000151892	-1.4802
ENSG00000115963	RND3	SAGD_00129	Human	53.54219131	136.3437964	2	-1.332	1.04E-170	ENSG00000115963	1.332
ENSG00000156802	ATAD2	SAGD_00129	Human	12.99309736	2.30078351	8	2.5129	2.05E-170	ENSG00000156802	-2.5129
ENSG00000157557	ETS2	SAGD_00129	Human	14.06393475	1.532627653	21	3.2146	2.88E-170	ENSG00000157557	-3.2146
ENSG00000196611	MMP1	SAGD_00129	Human	27.11755278	1.746796106	11	3.9763	2.80E-169	ENSG00000196611	-3.9763
ENSG00000178202	KDELC2	SAGD_00129	Human	42.08825439	13.78696943	11	1.6223	2.01E-168	ENSG00000178202	-1.6223
ENSG00000078098	FAP	SAGD_00129	Human	18.84962661	48.13635265	2	-1.3382	4.46E-168	ENSG00000078098	1.3382
ENSG00000232187	FTH1P7	SAGD_00129	Human	83.28969672	289.9962514	13	-1.7906	3.27E-166	ENSG00000232187	1.7906
ENSG00000142669	SH3BGRL3	SAGD_00129	Human	282.4875871	121.5812107	1	1.2251	1.41E-165	ENSG00000142669	-1.2251
ENSG00000109685	NSD2	SAGD_00129	Human	8.467036956	2.54175243	4	1.7479	1.46E-165	ENSG00000109685	-1.7479
ENSG00000149485	FADS1	SAGD_00129	Human	6.950328289	20.58670338	11	-1.558	3.41E-165	ENSG00000149485	1.558
ENSG00000197702	PARVA	SAGD_00129	Human	16.58908502	41.79125886	11	-1.3173	1.20E-163	ENSG00000197702	1.3173
ENSG00000203879	GDI1	SAGD_00129	Human	55.57578658	21.67358263	X	1.3683	8.37E-162	ENSG00000203879	-1.3683
ENSG00000088832	FKBP1A	SAGD_00129	Human	133.4899188	56.18240945	20	1.2613	8.98E-162	ENSG00000088832	-1.2613
ENSG00000128039	SRD5A3	SAGD_00129	Human	16.04943553	2.294401978	4	2.8223	7.41E-160	ENSG00000128039	-2.8223
ENSG00000089472	HEPH	SAGD_00129	Human	1.368650191	10.2716144	X	-2.8708	2.32E-159	ENSG00000089472	2.8708
ENSG00000120694	HSPH1	SAGD_00129	Human	4.889073295	19.14844007	13	-1.946	5.35E-159	ENSG00000120694	1.946
ENSG00000124145	SDC4	SAGD_00129	Human	188.7670134	90.18511585	20	1.0772	1.81E-158	ENSG00000124145	-1.0772
ENSG00000161544	CYGB	SAGD_00129	Human	2.415564268	21.43595329	17	-3.1546	2.38E-158	ENSG00000161544	3.1546
ENSG00000071539	TRIP13	SAGD_00129	Human	13.99570098	0.877495725	5	4.0142	1.62E-157	ENSG00000071539	-4.0142
ENSG00000169136	ATF5	SAGD_00129	Human	27.49633141	4.798848523	19	2.5302	2.48E-157	ENSG00000169136	-2.5302
ENSG00000143476	DTL	SAGD_00129	Human	9.665292597	0.490700497	1	4.2925	1.96E-154	ENSG00000143476	-4.2925
ENSG00000137831	UACA	SAGD_00129	Human	16.49528932	41.77590358	15	-1.3235	3.99E-154	ENSG00000137831	1.3235
ENSG00000178878	APOLD1	SAGD_00129	Human	6.900293945	0.473441812	12	3.8749	1.33E-153	ENSG00000178878	-3.8749
ENSG00000134531	EMP1	SAGD_00129	Human	111.9843784	56.06964964	12	1.0109	1.39E-153	ENSG00000134531	-1.0109
ENSG00000013810	TACC3	SAGD_00129	Human	9.473537551	1.152635421	4	3.0579	1.54E-153	ENSG00000013810	-3.0579
ENSG00000221968	FADS3	SAGD_00129	Human	4.6414988	18.62260952	11	-1.9916	2.04E-153	ENSG00000221968	1.9916
ENSG00000141756	FKBP10	SAGD_00129	Human	189.1892499	92.26059998	17	1.0458	3.31E-152	ENSG00000141756	-1.0458
ENSG00000116260	QSOX1	SAGD_00129	Human	123.8272328	67.95895871	1	0.87624	4.14E-152	ENSG00000116260	-0.87624
ENSG00000166387	PPFIBP2	SAGD_00129	Human	0.350786548	5.0424379	11	-3.785	1.37E-151	ENSG00000166387	3.785
ENSG00000121578	B4GALT4	SAGD_00129	Human	21.05693524	5.881210321	3	1.8555	3.87E-151	ENSG00000121578	-1.8555
ENSG00000143127	ITGA10	SAGD_00129	Human	1.205389446	9.554830649	1	-2.9663	1.27E-150	ENSG00000143127	2.9663
ENSG00000169439	SDC2	SAGD_00129	Human	19.23967479	54.45237342	8	-1.4824	3.65E-150	ENSG00000169439	1.4824
ENSG00000140525	FANCI	SAGD_00129	Human	8.092574941	1.030243469	15	2.9766	4.62E-150	ENSG00000140525	-2.9766
ENSG00000128294	TPST2	SAGD_00129	Human	3.723124178	17.61263998	22	-2.2184	2.06E-149	ENSG00000128294	2.2184
ENSG00000175592	FOSL1	SAGD_00129	Human	69.09662841	18.02001484	11	1.9449	3.86E-148	ENSG00000175592	-1.9449
ENSG00000171241	SHCBP1	SAGD_00129	Human	12.44216605	0.936732011	16	3.7784	1.13E-147	ENSG00000171241	-3.7784
ENSG00000143013	LMO4	SAGD_00129	Human	27.50366428	8.973348995	1	1.6293	1.68E-145	ENSG00000143013	-1.6293
ENSG00000205413	SAMD9	SAGD_00129	Human	16.89675294	4.304129649	7	1.9887	2.00E-144	ENSG00000205413	-1.9887
ENSG00000094916	CBX5	SAGD_00129	Human	19.58834026	7.950713616	12	1.311	7.22E-144	ENSG00000094916	-1.311
ENSG00000176014	TUBB6	SAGD_00129	Human	97.33278506	43.52340441	18	1.1699	5.07E-142	ENSG00000176014	-1.1699
ENSG00000115884	SDC1	SAGD_00129	Human	16.88084734	2.331617679	2	2.8686	7.15E-142	ENSG00000115884	-2.8686
ENSG00000170801	HTRA3	SAGD_00129	Human	17.93381398	2.00196745	4	3.1935	5.76E-140	ENSG00000170801	-3.1935
ENSG00000107438	PDLIM1	SAGD_00129	Human	3.055717441	24.49399589	10	-2.9984	1.60E-139	ENSG00000107438	2.9984
ENSG00000187840	EIF4EBP1	SAGD_00129	Human	94.99188952	22.62943541	8	2.0757	2.40E-139	ENSG00000187840	-2.0757
ENSG00000100439	ABHD4	SAGD_00129	Human	4.986433257	22.20374337	14	-2.1442	4.68E-139	ENSG00000100439	2.1442
ENSG00000162733	DDR2	SAGD_00129	Human	42.69124472	85.00525906	1	-0.97972	5.70E-139	ENSG00000162733	0.97972
ENSG00000155508	CNOT8	SAGD_00129	Human	36.97640846	10.92614057	5	1.7751	1.12E-138	ENSG00000155508	-1.7751
ENSG00000181458	TMEM45A	SAGD_00129	Human	34.32926024	12.026796	3	1.5291	2.65E-138	ENSG00000181458	-1.5291
ENSG00000067798	NAV3	SAGD_00129	Human	2.192903851	8.394163507	12	-1.9203	3.82E-138	ENSG00000067798	1.9203
ENSG00000110330	BIRC2	SAGD_00129	Human	42.84095837	15.01935417	11	1.5269	9.76E-138	ENSG00000110330	-1.5269
ENSG00000119927	GPAM	SAGD_00129	Human	9.962242586	2.317981151	10	2.1126	1.21E-137	ENSG00000119927	-2.1126
ENSG00000184445	KNTC1	SAGD_00129	Human	5.5982609	0.835345718	12	2.753	1.17E-136	ENSG00000184445	-2.753
ENSG00000080031	PTPRH	SAGD_00129	Human	9.718755743	0.387332852	19	4.6207	5.44E-136	ENSG00000080031	-4.6207
ENSG00000131711	MAP1B	SAGD_00129	Human	45.43258608	84.32392489	5	-0.87938	5.93E-135	ENSG00000131711	0.87938
ENSG00000122707	RECK	SAGD_00129	Human	50.64339797	19.98221003	9	1.3565	1.52E-134	ENSG00000122707	-1.3565
ENSG00000152661	GJA1	SAGD_00129	Human	160.5256008	317.1635183	6	-0.96859	4.80E-133	ENSG00000152661	0.96859
ENSG00000152518	ZFP36L2	SAGD_00129	Human	7.28715181	29.11484426	2	-1.9754	6.52E-133	ENSG00000152518	1.9754
ENSG00000214110	LDHAP4	SAGD_00129	Human	134.6716929	34.21147718	9	1.9834	2.17E-131	ENSG00000214110	-1.9834
ENSG00000151491	EPS8	SAGD_00129	Human	9.416500884	25.42174084	12	-1.4148	2.57E-131	ENSG00000151491	1.4148
ENSG00000183963	SMTN	SAGD_00129	Human	16.75341927	5.665792679	22	1.5711	8.87E-129	ENSG00000183963	-1.5711
ENSG00000164674	SYTL3	SAGD_00129	Human	13.66536642	0.785228004	6	4.1471	1.11E-128	ENSG00000164674	-4.1471
ENSG00000155324	GRAMD2B	SAGD_00129	Human	4.986860323	19.31811322	5	-1.9442	1.36E-128	ENSG00000155324	1.9442
ENSG00000067167	TRAM1	SAGD_00129	Human	65.604641	143.3878358	8	-1.1124	6.85E-128	ENSG00000067167	1.1124
ENSG00000135916	ITM2C	SAGD_00129	Human	8.985262316	37.40118406	2	-2.0496	9.49E-127	ENSG00000135916	2.0496
ENSG00000162614	NEXN	SAGD_00129	Human	3.799635714	18.88874544	1	-2.3201	1.13E-126	ENSG00000162614	2.3201
ENSG00000140545	MFGE8	SAGD_00129	Human	46.94094016	96.30523204	15	-1.0288	1.72E-126	ENSG00000140545	1.0288
ENSG00000113368	LMNB1	SAGD_00129	Human	11.49610318	0.828833006	5	3.8133	2.57E-126	ENSG00000113368	-3.8133
ENSG00000167004	PDIA3	SAGD_00129	Human	202.8555911	108.9768646	15	0.90896	3.65E-125	ENSG00000167004	-0.90896
ENSG00000005810	MYCBP2	SAGD_00129	Human	3.659763073	10.68331529	13	-1.5413	5.12E-125	ENSG00000005810	1.5413
ENSG00000109743	BST1	SAGD_00129	Human	3.750718471	21.20713529	4	-2.4835	1.52E-124	ENSG00000109743	2.4835
ENSG00000186815	TPCN1	SAGD_00129	Human	2.841585411	10.92898262	12	-1.932	4.67E-124	ENSG00000186815	1.932
ENSG00000166130	IKBIP	SAGD_00129	Human	44.79044935	16.84473655	12	1.4251	6.39E-124	ENSG00000166130	-1.4251
ENSG00000184743	ATL3	SAGD_00129	Human	45.95181488	21.82091483	11	1.0866	1.15E-123	ENSG00000184743	-1.0866
ENSG00000169504	CLIC4	SAGD_00129	Human	212.4864301	401.6055833	1	-0.90536	1.29E-123	ENSG00000169504	0.90536
ENSG00000118263	KLF7	SAGD_00129	Human	17.26594761	6.066243047	2	1.52	1.34E-123	ENSG00000118263	-1.52
ENSG00000060982	BCAT1	SAGD_00129	Human	47.23137374	24.0313702	12	0.9878	1.42E-123	ENSG00000060982	-0.9878
ENSG00000172348	RCAN2	SAGD_00129	Human	0.077258779	15.33337769	6	-7.7643	1.66E-123	ENSG00000172348	7.7643
ENSG00000143669	LYST	SAGD_00129	Human	1.675787582	6.18277739	1	-1.8585	2.20E-123	ENSG00000143669	1.8585
ENSG00000214944	ARHGEF28	SAGD_00129	Human	0.259414412	2.700480124	5	-3.3457	6.67E-122	ENSG00000214944	3.3457
ENSG00000099860	GADD45B	SAGD_00129	Human	54.54269108	15.94462705	19	1.7804	1.97E-121	ENSG00000099860	-1.7804
ENSG00000162407	PLPP3	SAGD_00129	Human	17.19969039	42.45217404	1	-1.2871	3.63E-120	ENSG00000162407	1.2871
ENSG00000151725	CENPU	SAGD_00129	Human	14.34480743	1.314082071	4	3.4763	4.16E-120	ENSG00000151725	-3.4763
ENSG00000169764	UGP2	SAGD_00129	Human	44.71972336	19.03705632	2	1.2473	1.75E-119	ENSG00000169764	-1.2473
ENSG00000146950	SHROOM2	SAGD_00129	Human	0.119764479	3.80769295	X	-4.9451	5.35E-119	ENSG00000146950	4.9451
ENSG00000143819	EPHX1	SAGD_00129	Human	3.708809695	24.99116577	1	-2.7117	6.31E-119	ENSG00000143819	2.7117
ENSG00000175390	EIF3F	SAGD_00129	Human	12.33693577	28.18157121	11	-1.1837	6.10E-118	ENSG00000175390	1.1837
ENSG00000149257	SERPINH1	SAGD_00129	Human	56.87774674	118.8977267	11	-1.0558	2.88E-117	ENSG00000149257	1.0558
ENSG00000113810	SMC4	SAGD_00129	Human	13.70834017	4.096153053	3	1.7544	6.42E-117	ENSG00000113810	-1.7544
ENSG00000145386	CCNA2	SAGD_00129	Human	19.22743108	2.379652852	4	3.0471	7.24E-117	ENSG00000145386	-3.0471
ENSG00000214548	MEG3	SAGD_00129	Human	50.69693685	30.46733365	14	0.74642	1.18E-116	ENSG00000214548	-0.74642
ENSG00000104783	KCNN4	SAGD_00129	Human	22.11150692	4.866202573	19	2.1942	1.32E-116	ENSG00000104783	-2.1942
ENSG00000146670	CDCA5	SAGD_00129	Human	9.559238808	0.742473868	11	3.6951	6.90E-116	ENSG00000146670	-3.6951
ENSG00000120693	SMAD9	SAGD_00129	Human	7.96868453	0.95560181	13	3.0642	4.10E-115	ENSG00000120693	-3.0642
ENSG00000143816	WNT9A	SAGD_00129	Human	8.502082456	0.297660182	1	4.8561	1.46E-114	ENSG00000143816	-4.8561
ENSG00000198911	SREBF2	SAGD_00129	Human	11.2925198	26.94666272	22	-1.2442	9.34E-114	ENSG00000198911	1.2442
ENSG00000121064	SCPEP1	SAGD_00129	Human	7.822052037	26.89824467	17	-1.778	1.28E-113	ENSG00000121064	1.778
ENSG00000136378	ADAMTS7	SAGD_00129	Human	2.796811581	11.77132463	15	-2.0802	2.51E-113	ENSG00000136378	2.0802
ENSG00000114019	AMOTL2	SAGD_00129	Human	17.76184353	41.28534801	3	-1.2089	3.06E-113	ENSG00000114019	1.2089
ENSG00000165030	NFIL3	SAGD_00129	Human	48.23294266	14.06848028	9	1.7862	4.04E-112	ENSG00000165030	-1.7862
ENSG00000184500	PROS1	SAGD_00129	Human	12.85340805	35.09630234	3	-1.4327	5.33E-112	ENSG00000184500	1.4327
ENSG00000072952	MRVI1	SAGD_00129	Human	0.045905834	4.429680012	11	-6.3805	1.99E-110	ENSG00000072952	6.3805
ENSG00000133789	SWAP70	SAGD_00129	Human	8.489070807	22.12308071	11	-1.3716	6.60E-110	ENSG00000133789	1.3716
ENSG00000147065	MSN	SAGD_00129	Human	157.2714212	93.23332582	X	0.7662	1.10E-109	ENSG00000147065	-0.7662
ENSG00000171867	PRNP	SAGD_00129	Human	74.90816812	146.1679166	20	-0.95105	5.36E-109	ENSG00000171867	0.95105
ENSG00000105011	ASF1B	SAGD_00129	Human	13.66450976	0.554301748	19	4.6359	5.12E-108	ENSG00000105011	-4.6359
ENSG00000170054	SERPINA9	SAGD_00129	Human	14.03013368	0.266270999	14	5.8014	1.24E-107	ENSG00000170054	-5.8014
ENSG00000170485	NPAS2	SAGD_00129	Human	5.593254078	1.300147625	2	2.1158	2.13E-107	ENSG00000170485	-2.1158
ENSG00000108828	VAT1	SAGD_00129	Human	82.53352987	154.3989372	17	-0.89143	6.84E-107	ENSG00000108828	0.89143
ENSG00000139278	GLIPR1	SAGD_00129	Human	4.86890444	16.37250554	12	-1.7304	1.20E-106	ENSG00000139278	1.7304
ENSG00000169715	MT1E	SAGD_00129	Human	66.01326512	14.48090073	16	2.2017	4.62E-106	ENSG00000169715	-2.2017
ENSG00000026652	AGPAT4	SAGD_00129	Human	8.189403975	1.784601934	6	2.2082	6.10E-106	ENSG00000026652	-2.2082
ENSG00000184216	IRAK1	SAGD_00129	Human	20.65043753	50.51233775	X	-1.2818	2.12E-105	ENSG00000184216	1.2818
ENSG00000265808	SEC22B	SAGD_00129	Human	9.114885327	21.53449637	1	-1.2263	3.83E-104	ENSG00000265808	1.2263
ENSG00000131473	ACLY	SAGD_00129	Human	114.0459299	64.03178708	17	0.84525	6.61E-104	ENSG00000131473	-0.84525
ENSG00000179954	SSC5D	SAGD_00129	Human	28.99679571	11.51564386	19	1.3389	1.76E-103	ENSG00000179954	-1.3389
ENSG00000132386	SERPINF1	SAGD_00129	Human	4.519895652	21.51854014	17	-2.2242	8.60E-103	ENSG00000132386	2.2242
ENSG00000154277	UCHL1	SAGD_00129	Human	152.2980475	76.57133157	4	1.0024	1.49E-102	ENSG00000154277	-1.0024
ENSG00000041353	RAB27B	SAGD_00129	Human	0.827989003	5.926420132	18	-2.8191	3.04E-102	ENSG00000041353	2.8191
ENSG00000133794	ARNTL	SAGD_00129	Human	9.203975442	1.946500243	11	2.2483	7.05E-102	ENSG00000133794	-2.2483
ENSG00000119408	NEK6	SAGD_00129	Human	14.39430614	36.01608641	9	-1.3147	1.38E-101	ENSG00000119408	1.3147
ENSG00000196924	FLNA	SAGD_00129	Human	223.8138252	392.3285677	X	-0.79928	2.08E-101	ENSG00000196924	0.79928
ENSG00000219507	FTH1P8	SAGD_00129	Human	48.50018674	182.3729516	X	-1.8933	1.65E-100	ENSG00000219507	1.8933
ENSG00000150093	ITGB1	SAGD_00129	Human	631.9328374	393.6035414	10	0.69501	2.15E-100	ENSG00000150093	-0.69501
ENSG00000175063	UBE2C	SAGD_00129	Human	23.09080761	1.016168226	20	4.5384	2.90E-100	ENSG00000175063	-4.5384
ENSG00000000971	CFH	SAGD_00129	Human	5.240168595	16.3219028	1	-1.6148	9.56E-100	ENSG00000000971	1.6148
ENSG00000125965	GDF5	SAGD_00129	Human	0.387211317	10.28674949	20	-4.615	2.38E-99	ENSG00000125965	4.615
ENSG00000132329	RAMP1	SAGD_00129	Human	0.429251421	22.75293042	2	-5.668	7.19E-99	ENSG00000132329	5.668
ENSG00000106688	SLC1A1	SAGD_00129	Human	28.42647466	9.835031882	9	1.5444	7.98E-99	ENSG00000106688	-1.5444
ENSG00000176046	NUPR1	SAGD_00129	Human	15.0409956	34.57891591	16	-1.1894	8.97E-99	ENSG00000176046	1.1894
ENSG00000187514	PTMA	SAGD_00129	Human	86.25716146	43.2574037	2	1.0087	1.01E-97	ENSG00000187514	-1.0087
ENSG00000135476	ESPL1	SAGD_00129	Human	3.512728762	0.233879191	12	3.9226	1.01E-97	ENSG00000135476	-3.9226
ENSG00000165637	VDAC2	SAGD_00129	Human	65.88771262	29.04389318	10	1.1948	1.33E-97	ENSG00000165637	-1.1948
ENSG00000127463	EMC1	SAGD_00129	Human	22.82691359	10.55623267	1	1.1224	1.37E-97	ENSG00000127463	-1.1224
ENSG00000120802	TMPO	SAGD_00129	Human	12.3852781	4.128657194	12	1.5972	2.17E-97	ENSG00000120802	-1.5972
ENSG00000068438	FTSJ1	SAGD_00129	Human	36.06229688	12.14566855	X	1.5805	3.50E-97	ENSG00000068438	-1.5805
ENSG00000113552	GNPDA1	SAGD_00129	Human	3.94344792	16.52053965	5	-2.0609	5.80E-97	ENSG00000113552	2.0609
ENSG00000166508	MCM7	SAGD_00129	Human	18.56407777	5.327427765	7	1.8105	6.32E-97	ENSG00000166508	-1.8105
ENSG00000176619	LMNB2	SAGD_00129	Human	26.63184735	9.367233064	19	1.5121	4.17E-96	ENSG00000176619	-1.5121
ENSG00000129474	AJUBA	SAGD_00129	Human	2.076180719	10.05423882	14	-2.2488	4.72E-96	ENSG00000129474	2.2488
ENSG00000088340	FER1L4	SAGD_00129	Human	4.140848404	0.511018911	20	3.0315	6.08E-96	ENSG00000088340	-3.0315
ENSG00000102024	PLS3	SAGD_00129	Human	63.32556972	117.3082699	X	-0.87536	8.30E-96	ENSG00000102024	0.87536
ENSG00000058668	ATP2B4	SAGD_00129	Human	84.73321137	50.6224856	1	0.75538	2.97E-95	ENSG00000058668	-0.75538
ENSG00000125629	INSIG2	SAGD_00129	Human	38.52167602	14.37156004	2	1.4376	5.81E-95	ENSG00000125629	-1.4376
ENSG00000122861	PLAU	SAGD_00129	Human	52.03189521	21.50742374	10	1.284	1.23E-94	ENSG00000122861	-1.284
ENSG00000167397	VKORC1	SAGD_00129	Human	28.69452331	6.413495353	16	2.1714	7.91E-94	ENSG00000167397	-2.1714
ENSG00000157483	MYO1E	SAGD_00129	Human	7.555391409	18.14249593	15	-1.2483	1.17E-93	ENSG00000157483	1.2483
ENSG00000072274	TFRC	SAGD_00129	Human	66.87685125	36.23834612	3	0.89781	4.41E-93	ENSG00000072274	-0.89781
ENSG00000103335	PIEZO1	SAGD_00129	Human	50.73998425	24.31404073	16	1.0694	5.70E-93	ENSG00000103335	-1.0694
ENSG00000102007	PLP2	SAGD_00129	Human	115.6049338	47.95306771	X	1.2808	2.02E-92	ENSG00000102007	-1.2808
ENSG00000142552	RCN3	SAGD_00129	Human	167.8891396	80.96970894	19	1.0597	2.88E-92	ENSG00000142552	-1.0597
ENSG00000144824	PHLDB2	SAGD_00129	Human	4.345006174	11.02644566	3	-1.3349	5.03E-92	ENSG00000144824	1.3349
ENSG00000100342	APOL1	SAGD_00129	Human	1.545976876	10.93621749	22	-2.8224	5.42E-92	ENSG00000100342	2.8224
ENSG00000081052	COL4A4	SAGD_00129	Human	0.092137652	2.365711895	2	-4.6983	4.32E-91	ENSG00000081052	4.6983
ENSG00000116667	C1orf21	SAGD_00129	Human	6.880262853	1.860882362	1	1.8909	4.70E-91	ENSG00000116667	-1.8909
ENSG00000176890	TYMS	SAGD_00129	Human	14.47851339	1.650312627	18	3.1488	5.03E-91	ENSG00000176890	-3.1488
ENSG00000070961	ATP2B1	SAGD_00129	Human	12.9851709	26.84301251	12	-1.0331	4.24E-90	ENSG00000070961	1.0331
ENSG00000164484	TMEM200A	SAGD_00129	Human	10.78779231	26.61656524	6	-1.2843	8.34E-90	ENSG00000164484	1.2843
ENSG00000196498	NCOR2	SAGD_00129	Human	24.99472804	10.81152396	12	1.2157	1.08E-89	ENSG00000196498	-1.2157
ENSG00000092607	TBX15	SAGD_00129	Human	23.91503685	8.535552244	1	1.4978	1.12E-89	ENSG00000092607	-1.4978
ENSG00000110958	PTGES3	SAGD_00129	Human	86.80331416	43.96474536	12	0.99565	4.04E-89	ENSG00000110958	-0.99565
ENSG00000013619	MAMLD1	SAGD_00129	Human	1.660443101	8.600670943	X	-2.3674	4.30E-89	ENSG00000013619	2.3674
ENSG00000092969	TGFB2	SAGD_00129	Human	2.042807307	10.04246198	1	-2.2759	5.99E-89	ENSG00000092969	2.2759
ENSG00000108821	COL1A1	SAGD_00129	Human	1045.940606	1723.515448	17	-0.7097	7.41E-89	ENSG00000108821	0.7097
ENSG00000002586	CD99	SAGD_00129	Human	112.8671799	65.17103269	X	0.80524	1.13E-88	ENSG00000002586	-0.80524
ENSG00000128274	A4GALT	SAGD_00129	Human	20.75592065	4.902172248	22	2.089	5.49E-88	ENSG00000128274	-2.089
ENSG00000157680	DGKI	SAGD_00129	Human	7.852819261	3.009021009	7	1.3984	6.58E-88	ENSG00000157680	-1.3984
ENSG00000117280	RAB29	SAGD_00129	Human	1.920872309	11.35569344	1	-2.5775	7.97E-88	ENSG00000117280	2.5775
ENSG00000188641	DPYD	SAGD_00129	Human	2.405211274	9.40506745	1	-1.9441	1.11E-87	ENSG00000188641	1.9441
ENSG00000103507	BCKDK	SAGD_00129	Human	25.80619398	8.908221549	16	1.542	2.99E-87	ENSG00000103507	-1.542
ENSG00000131016	AKAP12	SAGD_00129	Human	13.75153835	28.8783898	6	-1.0544	7.18E-87	ENSG00000131016	1.0544
ENSG00000108654	DDX5	SAGD_00129	Human	43.7853672	80.10582685	17	-0.85677	9.11E-87	ENSG00000108654	0.85677
ENSG00000123131	PRDX4	SAGD_00129	Human	116.8172055	55.21301686	X	1.0961	2.57E-86	ENSG00000123131	-1.0961
ENSG00000141458	NPC1	SAGD_00129	Human	6.60760474	15.48714085	18	-1.2217	5.46E-86	ENSG00000141458	1.2217
ENSG00000160211	G6PD	SAGD_00129	Human	8.739958607	24.86233438	X	-1.4955	7.30E-86	ENSG00000160211	1.4955
ENSG00000089597	GANAB	SAGD_00129	Human	166.6229322	105.2302782	11	0.67399	1.09E-85	ENSG00000089597	-0.67399
ENSG00000141338	ABCA8	SAGD_00129	Human	1.830925175	6.864969886	17	-1.8779	1.27E-85	ENSG00000141338	1.8779
ENSG00000141959	PFKL	SAGD_00129	Human	34.51577215	16.56107231	21	1.0667	1.30E-85	ENSG00000141959	-1.0667
ENSG00000058262	SEC61A1	SAGD_00129	Human	187.5221329	118.5147805	3	0.67286	2.34E-85	ENSG00000058262	-0.67286
ENSG00000169908	TM4SF1	SAGD_00129	Human	97.09472335	53.76471693	3	0.86547	3.58E-85	ENSG00000169908	-0.86547
ENSG00000161813	LARP4	SAGD_00129	Human	2.897005988	9.878346261	12	-1.7476	1.10E-84	ENSG00000161813	1.7476
ENSG00000117385	P3H1	SAGD_00129	Human	32.69485567	16.08443772	1	1.0326	3.16E-84	ENSG00000117385	-1.0326
ENSG00000134954	ETS1	SAGD_00129	Human	23.32195119	9.815374664	11	1.2639	1.11E-83	ENSG00000134954	-1.2639
ENSG00000120833	SOCS2	SAGD_00129	Human	4.374447883	0.446303591	12	3.3013	1.12E-83	ENSG00000120833	-3.3013
ENSG00000103249	CLCN7	SAGD_00129	Human	2.743605002	9.79927986	16	-1.8431	1.93E-83	ENSG00000103249	1.8431
ENSG00000151914	DST	SAGD_00129	Human	18.5708326	28.78224461	6	-0.62022	1.69E-82	ENSG00000151914	0.62022
ENSG00000162607	USP1	SAGD_00129	Human	19.28885721	6.139050514	1	1.6677	1.94E-82	ENSG00000162607	-1.6677
ENSG00000168003	SLC3A2	SAGD_00129	Human	63.52133817	34.04716519	11	0.90855	3.56E-82	ENSG00000168003	-0.90855
ENSG00000073111	MCM2	SAGD_00129	Human	10.91530667	2.400696295	3	2.187	3.76E-82	ENSG00000073111	-2.187
ENSG00000136492	BRIP1	SAGD_00129	Human	3.822577297	0.437542024	17	3.1389	6.46E-82	ENSG00000136492	-3.1389
ENSG00000149090	PAMR1	SAGD_00129	Human	28.48247863	57.96275929	11	-1.0172	6.47E-82	ENSG00000149090	1.0172
ENSG00000168016	TRANK1	SAGD_00129	Human	1.43082009	5.248635155	3	-1.8694	7.98E-82	ENSG00000168016	1.8694
ENSG00000197321	SVIL	SAGD_00129	Human	7.248226576	16.09408608	10	-1.1396	3.53E-81	ENSG00000197321	1.1396
ENSG00000010438	PRSS3	SAGD_00129	Human	14.06645022	0.590185406	9	4.5989	7.88E-81	ENSG00000010438	-4.5989
ENSG00000065911	MTHFD2	SAGD_00129	Human	48.97706815	24.28679662	2	1.0266	9.08E-81	ENSG00000065911	-1.0266
ENSG00000112029	FBXO5	SAGD_00129	Human	8.924627624	0.999920337	6	3.1956	1.94E-80	ENSG00000112029	-3.1956
ENSG00000213585	VDAC1	SAGD_00129	Human	112.2198604	59.97228455	5	0.91826	1.96E-80	ENSG00000213585	-0.91826
ENSG00000155304	HSPA13	SAGD_00129	Human	50.59060097	22.15922175	21	1.2075	2.44E-80	ENSG00000155304	-1.2075
ENSG00000144369	FAM171B	SAGD_00129	Human	2.570979611	10.47271792	2	-1.9997	2.77E-80	ENSG00000144369	1.9997
ENSG00000075218	GTSE1	SAGD_00129	Human	6.347326171	0.528963324	22	3.6092	6.42E-80	ENSG00000075218	-3.6092
ENSG00000034152	MAP2K3	SAGD_00129	Human	7.879656687	23.29578545	17	-1.5553	9.26E-80	ENSG00000034152	1.5553
ENSG00000059804	SLC2A3	SAGD_00129	Human	39.21068636	19.20730758	12	1.0426	9.77E-80	ENSG00000059804	-1.0426
ENSG00000163689	C3orf67	SAGD_00129	Human	2.8963605	0.268769924	3	3.4552	3.16E-79	ENSG00000163689	-3.4552
ENSG00000065833	ME1	SAGD_00129	Human	2.507363583	12.9519839	6	-2.343	3.25E-79	ENSG00000065833	2.343
ENSG00000137309	HMGA1	SAGD_00129	Human	120.5677983	65.0017713	6	0.90112	4.69E-79	ENSG00000137309	-0.90112
ENSG00000168758	SEMA4C	SAGD_00129	Human	10.28324632	2.808785666	2	1.8779	5.16E-79	ENSG00000168758	-1.8779
ENSG00000135404	CD63	SAGD_00129	Human	262.5453612	412.1837209	12	-0.63884	8.16E-79	ENSG00000135404	0.63884
ENSG00000136003	ISCU	SAGD_00129	Human	8.184720305	22.18350076	12	-1.4253	9.86E-79	ENSG00000136003	1.4253
ENSG00000122042	UBL3	SAGD_00129	Human	50.87534802	25.2740525	13	1.0238	1.46E-78	ENSG00000122042	-1.0238
ENSG00000162645	GBP2	SAGD_00129	Human	0.336846833	3.994427318	1	-3.6049	1.54E-78	ENSG00000162645	3.6049
ENSG00000138640	FAM13A	SAGD_00129	Human	5.016150028	1.418583181	4	1.8374	1.84E-78	ENSG00000138640	-1.8374
ENSG00000131171	SH3BGRL	SAGD_00129	Human	29.15773649	71.76413923	X	-1.2784	5.83E-78	ENSG00000131171	1.2784
ENSG00000185201	IFITM2	SAGD_00129	Human	11.97137038	42.37954429	11	-1.8179	6.26E-78	ENSG00000185201	1.8179
ENSG00000166598	HSP90B1	SAGD_00129	Human	289.4798598	183.1951084	12	0.67267	7.32E-78	ENSG00000166598	-0.67267
ENSG00000076685	NT5C2	SAGD_00129	Human	2.790092757	10.94264353	10	-1.9688	1.05E-77	ENSG00000076685	1.9688
ENSG00000135919	SERPINE2	SAGD_00129	Human	222.3726484	337.1744545	2	-0.58845	1.61E-77	ENSG00000135919	0.58845
ENSG00000157796	WDR19	SAGD_00129	Human	1.308421376	5.631128307	4	-2.1012	2.01E-77	ENSG00000157796	2.1012
ENSG00000147416	ATP6V1B2	SAGD_00129	Human	8.713824518	19.72640313	8	-1.1626	2.31E-77	ENSG00000147416	1.1626
ENSG00000130702	LAMA5	SAGD_00129	Human	2.976826746	0.478572899	20	2.6305	2.48E-77	ENSG00000130702	-2.6305
ENSG00000104549	SQLE	SAGD_00129	Human	8.392065959	24.73207733	8	-1.5348	2.79E-77	ENSG00000104549	1.5348
ENSG00000168575	SLC20A2	SAGD_00129	Human	5.967574708	15.57527338	8	-1.375	6.66E-77	ENSG00000168575	1.375
ENSG00000103485	QPRT	SAGD_00129	Human	0.141208923	5.544086513	16	-5.2481	1.10E-76	ENSG00000103485	5.2481
ENSG00000123240	OPTN	SAGD_00129	Human	25.66221708	49.05958042	10	-0.92131	1.59E-76	ENSG00000123240	0.92131
ENSG00000198121	LPAR1	SAGD_00129	Human	14.97091215	34.19935761	9	-1.18	1.78E-76	ENSG00000198121	1.18
ENSG00000167468	GPX4	SAGD_00129	Human	29.34899707	75.96174672	19	-1.3723	4.35E-76	ENSG00000167468	1.3723
ENSG00000127418	FGFRL1	SAGD_00129	Human	29.18451262	11.01338131	4	1.4104	6.58E-76	ENSG00000127418	-1.4104
ENSG00000149968	MMP3	SAGD_00129	Human	15.54804509	0.142700899	11	6.8556	2.32E-75	ENSG00000149968	-6.8556
ENSG00000196365	LONP1	SAGD_00129	Human	44.92090907	23.15177662	19	0.96562	2.53E-75	ENSG00000196365	-0.96562
ENSG00000114554	PLXNA1	SAGD_00129	Human	14.73122895	30.23899935	3	-1.0324	2.88E-75	ENSG00000114554	1.0324
ENSG00000064195	DLX3	SAGD_00129	Human	13.2552365	2.224828442	17	2.5911	3.48E-75	ENSG00000064195	-2.5911
ENSG00000166881	NEMP1	SAGD_00129	Human	10.8790641	3.100261986	12	1.827	4.08E-75	ENSG00000166881	-1.827
ENSG00000179218	CALR	SAGD_00129	Human	178.5066996	286.4847763	19	-0.66985	7.60E-75	ENSG00000179218	0.66985
ENSG00000063660	GPC1	SAGD_00129	Human	16.38166888	35.98807993	2	-1.13	1.30E-74	ENSG00000063660	1.13
ENSG00000075426	FOSL2	SAGD_00129	Human	45.08253459	25.4925027	2	0.83274	1.57E-74	ENSG00000075426	-0.83274
ENSG00000144681	STAC	SAGD_00129	Human	5.990973898	0.559925913	3	3.446	1.76E-74	ENSG00000144681	-3.446
ENSG00000099998	GGT5	SAGD_00129	Human	0.045436614	3.552955045	22	-6.0932	2.83E-74	ENSG00000099998	6.0932
ENSG00000080823	MOK	SAGD_00129	Human	1.710705558	5.826491167	14	-1.757	2.98E-74	ENSG00000080823	1.757
ENSG00000105270	CLIP3	SAGD_00129	Human	11.32093986	28.4602577	19	-1.3217	7.57E-74	ENSG00000105270	1.3217
ENSG00000149260	CAPN5	SAGD_00129	Human	12.38529767	4.032962706	11	1.6266	1.06E-73	ENSG00000149260	-1.6266
ENSG00000071794	HLTF	SAGD_00129	Human	17.43559675	6.727528877	3	1.3867	1.14E-73	ENSG00000071794	-1.3867
ENSG00000166851	PLK1	SAGD_00129	Human	6.171456938	0.763870299	16	3.0287	1.15E-73	ENSG00000166851	-3.0287
ENSG00000012822	CALCOCO1	SAGD_00129	Human	8.860848706	18.68885451	12	-1.0674	2.07E-73	ENSG00000012822	1.0674
ENSG00000137965	IFI44	SAGD_00129	Human	28.99671967	7.594414014	1	1.9534	2.23E-73	ENSG00000137965	-1.9534
ENSG00000173926	Mar-03	SAGD_00129	Human	4.682886701	0.396180614	5	3.58	4.11E-73	ENSG00000173926	-3.58
ENSG00000187741	FANCA	SAGD_00129	Human	2.714288193	0.286170721	16	3.2716	4.38E-73	ENSG00000187741	-3.2716
ENSG00000107186	MPDZ	SAGD_00129	Human	4.139054748	10.24282767	9	-1.2897	7.93E-73	ENSG00000107186	1.2897
ENSG00000063438	AHRR	SAGD_00129	Human	1.663706236	6.667921255	5	-1.9861	1.15E-72	ENSG00000063438	1.9861
ENSG00000099994	SUSD2	SAGD_00129	Human	0.596374062	20.49010021	22	-5.1304	1.93E-72	ENSG00000099994	5.1304
ENSG00000090861	AARS	SAGD_00129	Human	75.59954956	43.21279657	16	0.81706	2.04E-72	ENSG00000090861	-0.81706
ENSG00000157613	CREB3L1	SAGD_00129	Human	55.75262231	29.38025715	11	0.93382	2.47E-72	ENSG00000157613	-0.93382
ENSG00000166340	TPP1	SAGD_00129	Human	20.32390124	37.99539208	11	-0.88952	6.59E-72	ENSG00000166340	0.88952
ENSG00000099204	ABLIM1	SAGD_00129	Human	2.006377811	6.516047973	10	-1.689	3.33E-71	ENSG00000099204	1.689
ENSG00000215301	DDX3X	SAGD_00129	Human	10.76617856	19.65568801	X	-0.85364	3.79E-71	ENSG00000215301	0.85364
ENSG00000142657	PGD	SAGD_00129	Human	14.92339425	37.09499235	1	-1.3081	6.14E-71	ENSG00000142657	1.3081
ENSG00000122203	KIAA1191	SAGD_00129	Human	55.02255701	28.58467467	5	0.95763	1.41E-70	ENSG00000122203	-0.95763
ENSG00000129003	VPS13C	SAGD_00129	Human	4.034394929	8.931213347	15	-1.1292	1.42E-70	ENSG00000129003	1.1292
ENSG00000101040	ZMYND8	SAGD_00129	Human	15.32754606	6.460141041	20	1.2544	3.05E-70	ENSG00000101040	-1.2544
ENSG00000113732	ATP6V0E1	SAGD_00129	Human	74.06262432	139.7133551	5	-0.90604	1.03E-69	ENSG00000113732	0.90604
ENSG00000139618	BRCA2	SAGD_00129	Human	3.169123196	0.643743369	13	2.3068	1.58E-69	ENSG00000139618	-2.3068
ENSG00000255248	MIR100HG	SAGD_00129	Human	23.41979624	12.52536344	11	0.9172	2.16E-69	ENSG00000255248	-0.9172
ENSG00000114573	ATP6V1A	SAGD_00129	Human	13.37074447	29.16466528	3	-1.1112	3.48E-69	ENSG00000114573	1.1112
ENSG00000137507	LRRC32	SAGD_00129	Human	23.58057917	46.421696	11	-0.9684	8.24E-69	ENSG00000137507	0.9684
ENSG00000116171	SCP2	SAGD_00129	Human	6.851508275	16.32445689	1	-1.2322	9.51E-69	ENSG00000116171	1.2322
ENSG00000008513	ST3GAL1	SAGD_00129	Human	10.41538038	4.020275914	8	1.382	9.88E-69	ENSG00000008513	-1.382
ENSG00000171150	SOCS5	SAGD_00129	Human	11.94131827	26.80635798	2	-1.1504	1.03E-68	ENSG00000171150	1.1504
ENSG00000176485	PLA2G16	SAGD_00129	Human	1.750674179	10.80184588	11	-2.5857	1.17E-68	ENSG00000176485	2.5857
ENSG00000168994	PXDC1	SAGD_00129	Human	26.98701029	57.94483811	6	-1.0919	1.32E-68	ENSG00000168994	1.0919
ENSG00000138080	EMILIN1	SAGD_00129	Human	26.1915863	55.85684058	2	-1.0876	1.68E-68	ENSG00000138080	1.0876
ENSG00000164733	CTSB	SAGD_00129	Human	55.09273954	99.54191437	8	-0.84404	3.39E-68	ENSG00000164733	0.84404
ENSG00000174705	SH3PXD2B	SAGD_00129	Human	10.69106842	22.63345152	5	-1.0762	4.54E-68	ENSG00000174705	1.0762
ENSG00000110697	PITPNM1	SAGD_00129	Human	11.77310633	3.931735786	11	1.5875	7.51E-68	ENSG00000110697	-1.5875
ENSG00000183207	RUVBL2	SAGD_00129	Human	26.46101828	9.62799135	19	1.4624	8.76E-68	ENSG00000183207	-1.4624
ENSG00000148634	HERC4	SAGD_00129	Human	14.1546667	7.438078933	10	0.94287	1.25E-67	ENSG00000148634	-0.94287
ENSG00000184640	Sep-09	SAGD_00129	Human	40.75402828	25.35992402	17	0.69421	1.81E-67	ENSG00000184640	-0.69421
ENSG00000185813	PCYT2	SAGD_00129	Human	1.070682009	5.567805986	17	-2.3802	1.96E-67	ENSG00000185813	2.3802
ENSG00000122420	PTGFR	SAGD_00129	Human	11.74631989	3.402182735	1	1.8002	7.34E-67	ENSG00000122420	-1.8002
ENSG00000170088	TMEM192	SAGD_00129	Human	0.88506964	4.062733884	4	-2.2029	9.30E-67	ENSG00000170088	2.2029
ENSG00000111716	LDHB	SAGD_00129	Human	61.93982423	106.5845595	12	-0.77163	9.46E-67	ENSG00000111716	0.77163
ENSG00000107984	DKK1	SAGD_00129	Human	114.118586	63.61442526	10	0.85398	1.02E-66	ENSG00000107984	-0.85398
ENSG00000009307	CSDE1	SAGD_00129	Human	86.92885336	139.2008627	1	-0.66571	1.27E-66	ENSG00000009307	0.66571
ENSG00000100100	PIK3IP1	SAGD_00129	Human	1.872333421	9.531539401	22	-2.3237	3.55E-66	ENSG00000100100	2.3237
ENSG00000142871	CYR61	SAGD_00129	Human	153.61441	244.2843579	1	-0.65871	3.96E-66	ENSG00000142871	0.65871
ENSG00000204899	MZT1	SAGD_00129	Human	27.48474827	7.557119076	13	1.8865	4.44E-66	ENSG00000204899	-1.8865
ENSG00000132294	EFR3A	SAGD_00129	Human	10.67471608	23.06057125	8	-1.0966	4.45E-66	ENSG00000132294	1.0966
ENSG00000142227	EMP3	SAGD_00129	Human	151.5633322	83.28442283	19	0.87348	5.87E-66	ENSG00000142227	-0.87348
ENSG00000175274	TP53I11	SAGD_00129	Human	3.578655208	10.17500991	11	-1.4973	8.85E-66	ENSG00000175274	1.4973
ENSG00000089280	FUS	SAGD_00129	Human	20.22662336	10.65061286	16	0.9391	1.08E-65	ENSG00000089280	-0.9391
ENSG00000137575	SDCBP	SAGD_00129	Human	25.38342103	52.37796557	8	-1.0264	1.08E-65	ENSG00000137575	1.0264
ENSG00000133657	ATP13A3	SAGD_00129	Human	20.42496086	34.79327654	3	-0.75379	1.52E-65	ENSG00000133657	0.75379
ENSG00000167123	CERCAM	SAGD_00129	Human	69.78940037	40.44160956	9	0.79576	2.55E-65	ENSG00000167123	-0.79576
ENSG00000276107	AC037198.1	SAGD_00129	Human	3.527275524	32.33233731	15	-3.1523	4.49E-65	ENSG00000276107	3.1523
ENSG00000113161	HMGCR	SAGD_00129	Human	7.496315178	18.18855047	5	-1.2605	6.10E-65	ENSG00000113161	1.2605
ENSG00000156136	DCK	SAGD_00129	Human	16.52186323	4.743780502	4	1.8129	6.61E-65	ENSG00000156136	-1.8129
ENSG00000099290	WASHC2A	SAGD_00129	Human	5.085048905	14.84519744	10	-1.5244	1.08E-64	ENSG00000099290	1.5244
ENSG00000170540	ARL6IP1	SAGD_00129	Human	31.77493696	13.76544912	16	1.2229	1.27E-64	ENSG00000170540	-1.2229
ENSG00000109586	GALNT7	SAGD_00129	Human	13.39341191	4.856492046	4	1.4824	1.53E-64	ENSG00000109586	-1.4824
ENSG00000183287	CCBE1	SAGD_00129	Human	19.9324388	8.959707227	18	1.1692	4.08E-64	ENSG00000183287	-1.1692
ENSG00000125772	GPCPD1	SAGD_00129	Human	10.00598433	3.461643777	20	1.5448	6.09E-64	ENSG00000125772	-1.5448
ENSG00000102401	ARMCX3	SAGD_00129	Human	19.28205477	40.06186099	X	-1.0373	8.09E-64	ENSG00000102401	1.0373
ENSG00000115993	TRAK2	SAGD_00129	Human	10.9018729	22.63503049	2	-1.0362	8.80E-64	ENSG00000115993	1.0362
ENSG00000106089	STX1A	SAGD_00129	Human	10.11759954	1.908108758	7	2.4024	9.85E-64	ENSG00000106089	-2.4024
ENSG00000204262	COL5A2	SAGD_00129	Human	138.1034327	202.1847126	2	-0.53815	1.17E-63	ENSG00000204262	0.53815
ENSG00000135414	GDF11	SAGD_00129	Human	1.119858022	4.75316725	12	-2.0684	1.42E-63	ENSG00000135414	2.0684
ENSG00000187079	TEAD1	SAGD_00129	Human	20.02081049	34.52136853	11	-0.7713	3.76E-63	ENSG00000187079	0.7713
ENSG00000167508	MVD	SAGD_00129	Human	2.111274261	9.170989723	16	-2.1238	4.03E-63	ENSG00000167508	2.1238
ENSG00000118503	TNFAIP3	SAGD_00129	Human	17.02745713	6.488030047	6	1.408	5.20E-63	ENSG00000118503	-1.408
ENSG00000075624	ACTB	SAGD_00129	Human	570.2923535	864.8394909	7	-0.59011	5.26E-63	ENSG00000075624	0.59011
ENSG00000156515	HK1	SAGD_00129	Human	64.89981414	40.63634596	10	0.68656	7.11E-63	ENSG00000156515	-0.68656
ENSG00000136997	MYC	SAGD_00129	Human	27.91258202	11.0686242	8	1.3465	2.34E-62	ENSG00000136997	-1.3465
ENSG00000162909	CAPN2	SAGD_00129	Human	86.38857512	56.25071529	1	0.63123	2.97E-62	ENSG00000162909	-0.63123
ENSG00000231290	APCDD1L-AS1	SAGD_00129	Human	8.026000838	1.859529973	20	2.1271	3.27E-62	ENSG00000231290	-2.1271
ENSG00000122877	EGR2	SAGD_00129	Human	2.816604677	11.23000457	10	-1.9859	7.78E-61	ENSG00000122877	1.9859
ENSG00000147509	RGS20	SAGD_00129	Human	7.518809896	0.815891813	8	3.2035	1.37E-60	ENSG00000147509	-3.2035
ENSG00000112977	DAP	SAGD_00129	Human	30.76509792	57.82883541	5	-0.89821	2.07E-60	ENSG00000112977	0.89821
ENSG00000189129	PLAC9	SAGD_00129	Human	4.690205905	25.18186042	10	-2.4298	5.98E-60	ENSG00000189129	2.4298
ENSG00000132549	VPS13B	SAGD_00129	Human	2.900693167	7.006632712	8	-1.2507	6.94E-60	ENSG00000132549	1.2507
ENSG00000150540	HNMT	SAGD_00129	Human	0.806108155	5.653309749	2	-2.7698	1.06E-59	ENSG00000150540	2.7698
ENSG00000173221	GLRX	SAGD_00129	Human	24.28279291	11.94204427	5	1.0355	1.06E-59	ENSG00000173221	-1.0355
ENSG00000138413	IDH1	SAGD_00129	Human	10.59767404	23.56152031	2	-1.1389	1.56E-59	ENSG00000138413	1.1389
ENSG00000115084	SLC35F5	SAGD_00129	Human	11.22545911	23.04966202	2	-1.0214	2.27E-59	ENSG00000115084	1.0214
ENSG00000168906	MAT2A	SAGD_00129	Human	29.51101245	54.0208654	2	-0.8564	2.36E-59	ENSG00000168906	0.8564
ENSG00000142002	DPP9	SAGD_00129	Human	11.87860355	5.124777283	19	1.2223	2.91E-59	ENSG00000142002	-1.2223
ENSG00000141526	SLC16A3	SAGD_00129	Human	62.67264297	17.09966816	17	1.8835	3.53E-59	ENSG00000141526	-1.8835
ENSG00000134109	EDEM1	SAGD_00129	Human	25.16864491	12.4924929	3	1.0263	5.64E-59	ENSG00000134109	-1.0263
ENSG00000111321	LTBR	SAGD_00129	Human	9.344789346	20.71758908	12	-1.1449	6.93E-59	ENSG00000111321	1.1449
ENSG00000158270	COLEC12	SAGD_00129	Human	0.184089102	2.450190003	18	-3.6759	9.54E-59	ENSG00000158270	3.6759
ENSG00000164850	GPER1	SAGD_00129	Human	11.92008051	2.808876698	7	2.0926	9.73E-59	ENSG00000164850	-2.0926
ENSG00000189060	H1F0	SAGD_00129	Human	61.49880703	29.76063548	22	1.0621	1.43E-58	ENSG00000189060	-1.0621
ENSG00000089220	PEBP1	SAGD_00129	Human	62.02934886	114.5563376	12	-0.87582	1.66E-58	ENSG00000089220	0.87582
ENSG00000114861	FOXP1	SAGD_00129	Human	7.760260885	3.877615064	3	1.0149	2.20E-58	ENSG00000114861	-1.0149
ENSG00000163069	SGCB	SAGD_00129	Human	55.88278679	30.86088174	4	0.87163	2.31E-58	ENSG00000163069	-0.87163
ENSG00000165169	DYNLT3	SAGD_00129	Human	61.94658085	31.70083792	X	0.98212	2.88E-58	ENSG00000165169	-0.98212
ENSG00000138347	MYPN	SAGD_00129	Human	6.885898645	2.045355043	10	1.7656	5.23E-58	ENSG00000138347	-1.7656
ENSG00000164220	F2RL2	SAGD_00129	Human	2.671297092	11.0651075	5	-2.0392	6.72E-58	ENSG00000164220	2.0392
ENSG00000049860	HEXB	SAGD_00129	Human	18.22332467	34.52178654	5	-0.90866	9.41E-58	ENSG00000049860	0.90866
ENSG00000124299	PEPD	SAGD_00129	Human	6.126506525	17.5284909	19	-1.5199	9.94E-58	ENSG00000124299	1.5199
ENSG00000196914	ARHGEF12	SAGD_00129	Human	5.713469857	10.27168672	11	-0.83078	1.03E-57	ENSG00000196914	0.83078
ENSG00000175606	TMEM70	SAGD_00129	Human	18.2663206	5.58173121	8	1.7164	1.37E-57	ENSG00000175606	-1.7164
ENSG00000143924	EML4	SAGD_00129	Human	3.955447365	9.920141764	2	-1.3113	1.96E-57	ENSG00000143924	1.3113
ENSG00000108679	LGALS3BP	SAGD_00129	Human	33.29931028	64.13276775	17	-0.94108	2.32E-57	ENSG00000108679	0.94108
ENSG00000150347	ARID5B	SAGD_00129	Human	9.963437696	18.90395396	10	-0.9115	3.09E-57	ENSG00000150347	0.9115
ENSG00000276043	UHRF1	SAGD_00129	Human	6.177402699	1.139871148	19	2.4328	7.01E-57	ENSG00000276043	-2.4328
ENSG00000065413	ANKRD44	SAGD_00129	Human	0.728249602	2.964482532	2	-2.0177	8.77E-57	ENSG00000065413	2.0177
ENSG00000104884	ERCC2	SAGD_00129	Human	2.429354118	8.033720347	19	-1.7082	1.09E-56	ENSG00000104884	1.7082
ENSG00000124343	XG	SAGD_00129	Human	11.25428232	2.722584234	X	2.0563	1.14E-56	ENSG00000124343	-2.0563
ENSG00000197081	IGF2R	SAGD_00129	Human	32.68846628	48.6024684	6	-0.5609	2.01E-56	ENSG00000197081	0.5609
ENSG00000107562	CXCL12	SAGD_00129	Human	53.55522634	32.95559	10	0.71344	2.14E-56	ENSG00000107562	-0.71344
ENSG00000092853	CLSPN	SAGD_00129	Human	3.834437714	0.419919158	1	3.1912	2.43E-56	ENSG00000092853	-3.1912
ENSG00000169100	SLC25A6	SAGD_00129	Human	119.8196204	206.8919719	X	-0.78084	2.86E-56	ENSG00000169100	0.78084
ENSG00000183098	GPC6	SAGD_00129	Human	4.156392891	11.07314313	13	-1.4048	3.01E-56	ENSG00000183098	1.4048
ENSG00000138942	RNF185	SAGD_00129	Human	37.16077638	18.44555439	22	1.0224	3.10E-56	ENSG00000138942	-1.0224
ENSG00000030582	GRN	SAGD_00129	Human	81.97828706	134.665673	17	-0.70815	3.62E-56	ENSG00000030582	0.70815
ENSG00000198668	CALM1	SAGD_00129	Human	46.9831356	29.31744129	14	0.6933	5.20E-56	ENSG00000198668	-0.6933
ENSG00000216775	AL109918.1	SAGD_00129	Human	15.48924246	5.297140974	6	1.5558	5.58E-56	ENSG00000216775	-1.5558
ENSG00000111801	BTN3A3	SAGD_00129	Human	0.206779032	2.96787625	6	-3.7934	1.96E-55	ENSG00000111801	3.7934
ENSG00000274180	NATD1	SAGD_00129	Human	2.041073095	8.169265664	17	-1.976	2.59E-55	ENSG00000274180	1.976
ENSG00000173726	TOMM20	SAGD_00129	Human	76.77160721	46.21428792	1	0.74481	3.42E-55	ENSG00000173726	-0.74481
ENSG00000128829	EIF2AK4	SAGD_00129	Human	4.950287614	10.40381894	15	-1.0557	3.87E-55	ENSG00000128829	1.0557
ENSG00000168890	TMEM150A	SAGD_00129	Human	1.698262603	9.625974705	2	-2.4603	5.10E-55	ENSG00000168890	2.4603
ENSG00000134308	YWHAQ	SAGD_00129	Human	160.0091864	99.14658129	2	0.70416	6.42E-55	ENSG00000134308	-0.70416
ENSG00000163531	NFASC	SAGD_00129	Human	6.997140584	11.96186322	1	-0.7634	7.54E-55	ENSG00000163531	0.7634
ENSG00000124795	DEK	SAGD_00129	Human	41.53465	21.40562958	6	0.97259	8.31E-55	ENSG00000124795	-0.97259
ENSG00000136628	EPRS	SAGD_00129	Human	88.08972897	56.27002567	1	0.66001	1.33E-54	ENSG00000136628	-0.66001
ENSG00000131153	GINS2	SAGD_00129	Human	5.386319435	0.413588554	16	3.688	2.49E-54	ENSG00000131153	-3.688
ENSG00000164647	STEAP1	SAGD_00129	Human	2.98232196	16.69770999	7	-2.4832	2.76E-54	ENSG00000164647	2.4832
ENSG00000152049	KCNE4	SAGD_00129	Human	4.638270368	13.69251239	2	-1.5456	4.66E-54	ENSG00000152049	1.5456
ENSG00000006715	VPS41	SAGD_00129	Human	9.452148104	18.77101869	7	-0.97432	5.50E-54	ENSG00000006715	0.97432
ENSG00000134910	STT3A	SAGD_00129	Human	46.7505011	29.55411928	11	0.67378	7.16E-54	ENSG00000134910	-0.67378
ENSG00000071242	RPS6KA2	SAGD_00129	Human	14.78073267	26.33810076	6	-0.8209	2.44E-53	ENSG00000071242	0.8209
ENSG00000109971	HSPA8	SAGD_00129	Human	193.6986967	277.6138929	11	-0.50693	3.15E-53	ENSG00000109971	0.50693
ENSG00000153044	CENPH	SAGD_00129	Human	8.543446826	0.907532118	5	3.2639	4.58E-53	ENSG00000153044	-3.2639
ENSG00000176225	RTTN	SAGD_00129	Human	1.621210691	0.346645484	18	2.2386	4.78E-53	ENSG00000176225	-2.2386
ENSG00000064601	CTSA	SAGD_00129	Human	21.83466728	38.24254316	20	-0.80003	7.62E-53	ENSG00000064601	0.80003
ENSG00000044574	HSPA5	SAGD_00129	Human	328.4608698	234.087559	9	0.5003	1.92E-52	ENSG00000044574	-0.5003
ENSG00000185112	FAM43A	SAGD_00129	Human	2.82737336	12.67016095	3	-2.1641	1.93E-52	ENSG00000185112	2.1641
ENSG00000198373	WWP2	SAGD_00129	Human	2.806310829	7.367365137	16	-1.3808	2.24E-52	ENSG00000198373	1.3808
ENSG00000172716	SLFN11	SAGD_00129	Human	10.64437451	3.912975785	17	1.4529	2.38E-52	ENSG00000172716	-1.4529
ENSG00000187240	DYNC2H1	SAGD_00129	Human	4.03505731	8.570539901	11	-1.0682	3.62E-52	ENSG00000187240	1.0682
ENSG00000212907	MT-ND4L	SAGD_00129	Human	564.0542927	1733.947201	MT	-1.6066	3.73E-52	ENSG00000212907	1.6066
ENSG00000177311	ZBTB38	SAGD_00129	Human	21.64341435	13.02833829	3	0.74669	4.07E-52	ENSG00000177311	-0.74669
ENSG00000229619	MBNL1-AS1	SAGD_00129	Human	0.344852551	2.905539451	3	-3.0916	4.64E-52	ENSG00000229619	3.0916
ENSG00000187634	SAMD11	SAGD_00129	Human	5.557049715	0.561784774	1	3.277	5.91E-52	ENSG00000187634	-3.277
ENSG00000141448	GATA6	SAGD_00129	Human	12.94308937	3.874775205	18	1.743	6.74E-52	ENSG00000141448	-1.743
ENSG00000164096	C4orf3	SAGD_00129	Human	86.59501335	51.84422526	4	0.75426	8.03E-52	ENSG00000164096	-0.75426
ENSG00000130731	METTL26	SAGD_00129	Human	29.81044208	7.370468783	16	2.0099	9.34E-52	ENSG00000130731	-2.0099
ENSG00000118473	SGIP1	SAGD_00129	Human	1.776960877	5.181952652	1	-1.5372	1.21E-51	ENSG00000118473	1.5372
ENSG00000111412	C12orf49	SAGD_00129	Human	3.114788803	8.08452295	12	-1.358	1.63E-51	ENSG00000111412	1.358
ENSG00000170606	HSPA4	SAGD_00129	Human	22.96483653	44.7871714	5	-0.94486	1.76E-51	ENSG00000170606	0.94486
ENSG00000139668	WDFY2	SAGD_00129	Human	4.261015126	1.707459448	13	1.3315	1.88E-51	ENSG00000139668	-1.3315
ENSG00000143382	ADAMTSL4	SAGD_00129	Human	8.136659083	2.628028397	1	1.6405	2.36E-51	ENSG00000143382	-1.6405
ENSG00000070540	WIPI1	SAGD_00129	Human	7.334054707	19.10626545	17	-1.3689	3.17E-51	ENSG00000070540	1.3689
ENSG00000163660	CCNL1	SAGD_00129	Human	6.012209968	13.03367344	3	-1.0968	3.48E-51	ENSG00000163660	1.0968
ENSG00000155660	PDIA4	SAGD_00129	Human	64.14358245	37.46009623	7	0.78593	3.69E-51	ENSG00000155660	-0.78593
ENSG00000188486	H2AFX	SAGD_00129	Human	26.52291643	7.060828053	11	1.9078	4.08E-51	ENSG00000188486	-1.9078
ENSG00000140464	PML	SAGD_00129	Human	2.624044464	6.593724446	15	-1.3308	4.51E-51	ENSG00000140464	1.3308
ENSG00000184867	ARMCX2	SAGD_00129	Human	19.82486599	39.18755092	X	-0.96633	8.69E-51	ENSG00000184867	0.96633
ENSG00000213626	LBH	SAGD_00129	Human	30.35690749	15.49758684	2	0.98246	1.02E-50	ENSG00000213626	-0.98246
ENSG00000162433	AK4	SAGD_00129	Human	25.78847276	14.739972	1	0.82016	1.24E-50	ENSG00000162433	-0.82016
ENSG00000137962	ARHGAP29	SAGD_00129	Human	2.453858921	5.684484364	1	-1.1937	2.09E-50	ENSG00000137962	1.1937
ENSG00000185022	MAFF	SAGD_00129	Human	14.03543127	5.94013243	22	1.2521	2.36E-50	ENSG00000185022	-1.2521
ENSG00000075785	RAB7A	SAGD_00129	Human	78.59279133	127.7085165	3	-0.68591	2.77E-50	ENSG00000075785	0.68591
ENSG00000104415	WISP1	SAGD_00129	Human	15.22822828	6.437537952	8	1.2581	3.74E-50	ENSG00000104415	-1.2581
ENSG00000087245	MMP2	SAGD_00129	Human	597.1017182	819.8416438	16	-0.44632	4.19E-50	ENSG00000087245	0.44632
ENSG00000100258	LMF2	SAGD_00129	Human	47.16107856	21.86691286	22	1.1131	7.39E-50	ENSG00000100258	-1.1131
ENSG00000067082	KLF6	SAGD_00129	Human	38.38279294	22.6032138	10	0.77785	7.62E-50	ENSG00000067082	-0.77785
ENSG00000106266	SNX8	SAGD_00129	Human	3.866924995	10.53065859	7	-1.436	8.67E-50	ENSG00000106266	1.436
ENSG00000214517	PPME1	SAGD_00129	Human	11.5924266	5.21574304	11	1.1597	1.20E-49	ENSG00000214517	-1.1597
ENSG00000175899	A2M	SAGD_00129	Human	0.020731267	2.409670425	12	-6.4679	1.55E-49	ENSG00000175899	6.4679
ENSG00000100842	EFS	SAGD_00129	Human	12.30291661	3.517569465	14	1.8145	2.31E-49	ENSG00000100842	-1.8145
ENSG00000121310	ECHDC2	SAGD_00129	Human	1.205225081	3.897962001	1	-1.6838	2.31E-49	ENSG00000121310	1.6838
ENSG00000139433	GLTP	SAGD_00129	Human	39.97032784	19.13875616	12	1.0722	3.27E-49	ENSG00000139433	-1.0722
ENSG00000112118	MCM3	SAGD_00129	Human	15.28471793	5.570468566	6	1.4669	6.88E-49	ENSG00000112118	-1.4669
ENSG00000103145	HCFC1R1	SAGD_00129	Human	41.50070077	13.2889875	16	1.6419	9.08E-49	ENSG00000103145	-1.6419
ENSG00000167513	CDT1	SAGD_00129	Human	4.911321586	0.444985484	16	3.475	9.99E-49	ENSG00000167513	-3.475
ENSG00000105643	ARRDC2	SAGD_00129	Human	8.837163429	2.43844378	19	1.8603	1.07E-48	ENSG00000105643	-1.8603
ENSG00000172725	CORO1B	SAGD_00129	Human	5.036985817	14.36650061	11	-1.5203	2.91E-48	ENSG00000172725	1.5203
ENSG00000165996	HACD1	SAGD_00129	Human	1.013097682	5.932786428	10	-2.5432	3.47E-48	ENSG00000165996	2.5432
ENSG00000133104	SPART	SAGD_00129	Human	9.620132604	19.51597109	13	-1.0031	3.55E-48	ENSG00000133104	1.0031
ENSG00000143641	GALNT2	SAGD_00129	Human	40.61346612	25.72343985	1	0.66837	4.41E-48	ENSG00000143641	-0.66837
ENSG00000107738	VSIR	SAGD_00129	Human	1.664717059	6.547683554	10	-1.9776	4.94E-48	ENSG00000107738	1.9776
ENSG00000154217	PITPNC1	SAGD_00129	Human	3.253610369	0.644082347	17	2.3482	6.61E-48	ENSG00000154217	-2.3482
ENSG00000197965	MPZL1	SAGD_00129	Human	15.22796268	26.99497068	1	-0.81325	1.33E-47	ENSG00000197965	0.81325
ENSG00000137502	RAB30	SAGD_00129	Human	1.394739955	4.193970017	11	-1.5694	1.84E-47	ENSG00000137502	1.5694
ENSG00000145780	FEM1C	SAGD_00129	Human	14.95947027	6.82112512	5	1.1452	2.02E-47	ENSG00000145780	-1.1452
ENSG00000211455	STK38L	SAGD_00129	Human	6.735503669	14.65952734	12	-1.1022	3.06E-47	ENSG00000211455	1.1022
ENSG00000105486	LIG1	SAGD_00129	Human	4.689528483	1.151209853	19	2.0355	3.22E-47	ENSG00000105486	-2.0355
ENSG00000108557	RAI1	SAGD_00129	Human	1.917919844	5.483895594	17	-1.513	4.03E-47	ENSG00000108557	1.513
ENSG00000111186	WNT5B	SAGD_00129	Human	38.76473738	21.92380795	12	0.8319	5.46E-47	ENSG00000111186	-0.8319
ENSG00000171223	JUNB	SAGD_00129	Human	37.22873964	12.72562907	19	1.549	7.34E-47	ENSG00000171223	-1.549
ENSG00000114251	WNT5A	SAGD_00129	Human	37.73248787	23.72819941	3	0.68245	1.16E-46	ENSG00000114251	-0.68245
ENSG00000100036	SLC35E4	SAGD_00129	Human	6.367772065	1.501494138	22	2.0789	1.39E-46	ENSG00000100036	-2.0789
ENSG00000106105	GARS	SAGD_00129	Human	165.7298042	114.5818434	7	0.54469	1.57E-46	ENSG00000106105	-0.54469
ENSG00000138801	PAPSS1	SAGD_00129	Human	14.42739305	30.21728107	4	-1.0499	2.18E-46	ENSG00000138801	1.0499
ENSG00000184575	XPOT	SAGD_00129	Human	70.18203872	46.56457086	12	0.60541	2.58E-46	ENSG00000184575	-0.60541
ENSG00000125637	PSD4	SAGD_00129	Human	1.313135008	0.148018591	2	3.1566	3.19E-46	ENSG00000125637	-3.1566
ENSG00000092068	SLC7A8	SAGD_00129	Human	1.038447148	4.814519877	14	-2.1764	3.58E-46	ENSG00000092068	2.1764
ENSG00000135966	TGFBRAP1	SAGD_00129	Human	3.863590342	9.916374739	2	-1.3513	4.35E-46	ENSG00000135966	1.3513
ENSG00000140391	TSPAN3	SAGD_00129	Human	16.96606543	28.48275675	15	-0.73229	6.32E-46	ENSG00000140391	0.73229
ENSG00000183696	UPP1	SAGD_00129	Human	4.075196606	11.55388712	7	-1.4857	7.01E-46	ENSG00000183696	1.4857
ENSG00000089050	RBBP9	SAGD_00129	Human	15.95008822	6.438102373	20	1.3206	7.35E-46	ENSG00000089050	-1.3206
ENSG00000114120	SLC25A36	SAGD_00129	Human	19.10275931	9.880087588	3	0.96857	1.04E-45	ENSG00000114120	-0.96857
ENSG00000140511	HAPLN3	SAGD_00129	Human	1.496721834	7.182512224	15	-2.261	1.09E-45	ENSG00000140511	2.261
ENSG00000197019	SERTAD1	SAGD_00129	Human	22.01591802	7.431361188	19	1.5753	1.15E-45	ENSG00000197019	-1.5753
ENSG00000213625	LEPROT	SAGD_00129	Human	17.51917978	32.56824611	1	-0.87669	1.16E-45	ENSG00000213625	0.87669
ENSG00000131069	ACSS2	SAGD_00129	Human	1.873072388	6.91024321	20	-1.8943	1.23E-45	ENSG00000131069	1.8943
ENSG00000117984	CTSD	SAGD_00129	Human	33.97544556	108.088127	11	-1.6615	1.85E-45	ENSG00000117984	1.6615
ENSG00000155366	RHOC	SAGD_00129	Human	46.85256282	27.27957959	1	0.78912	1.99E-45	ENSG00000155366	-0.78912
ENSG00000162377	COA7	SAGD_00129	Human	1.404333536	6.362133839	1	-2.1693	2.66E-45	ENSG00000162377	2.1693
ENSG00000129355	CDKN2D	SAGD_00129	Human	14.08976864	2.361472916	19	2.5804	2.95E-45	ENSG00000129355	-2.5804
ENSG00000198715	GLMP	SAGD_00129	Human	7.240271598	17.93191503	1	-1.3009	6.27E-45	ENSG00000198715	1.3009
ENSG00000116786	PLEKHM2	SAGD_00129	Human	14.77203995	30.0333867	1	-1.0211	6.87E-45	ENSG00000116786	1.0211
ENSG00000148516	ZEB1	SAGD_00129	Human	6.863972294	13.41462573	10	-0.95412	7.30E-45	ENSG00000148516	0.95412
ENSG00000145391	SETD7	SAGD_00129	Human	15.09864792	23.50273325	4	-0.62646	9.63E-45	ENSG00000145391	0.62646
ENSG00000117308	GALE	SAGD_00129	Human	9.812247459	2.692761002	1	1.8823	1.06E-44	ENSG00000117308	-1.8823
ENSG00000165152	TMEM246	SAGD_00129	Human	0.396767354	3.108572899	9	-3.0001	1.16E-44	ENSG00000165152	3.0001
ENSG00000128311	TST	SAGD_00129	Human	1.479871449	10.39254679	22	-2.8617	1.21E-44	ENSG00000128311	2.8617
ENSG00000005893	LAMP2	SAGD_00129	Human	38.76974733	62.73635378	X	-0.6791	4.55E-44	ENSG00000005893	0.6791
ENSG00000167107	ACSF2	SAGD_00129	Human	1.466488265	5.627526806	17	-1.9196	5.12E-44	ENSG00000167107	1.9196
ENSG00000131378	RFTN1	SAGD_00129	Human	6.414451488	14.98557878	3	-1.2073	5.28E-44	ENSG00000131378	1.2073
ENSG00000073737	DHRS9	SAGD_00129	Human	4.332266673	0.049977071	2	6.4735	7.66E-44	ENSG00000073737	-6.4735
ENSG00000177606	JUN	SAGD_00129	Human	48.49032823	25.87170383	1	0.91265	8.61E-44	ENSG00000177606	-0.91265
ENSG00000128928	IVD	SAGD_00129	Human	6.562395849	13.74205351	15	-1.0571	9.42E-44	ENSG00000128928	1.0571
ENSG00000005059	MCUB	SAGD_00129	Human	11.25369878	3.461658151	4	1.7219	1.02E-43	ENSG00000005059	-1.7219
ENSG00000117399	CDC20	SAGD_00129	Human	8.941681194	1.227577892	1	2.8681	1.23E-43	ENSG00000117399	-2.8681
ENSG00000140105	WARS	SAGD_00129	Human	55.18376412	36.48803616	14	0.60806	1.59E-43	ENSG00000140105	-0.60806
ENSG00000117114	ADGRL2	SAGD_00129	Human	18.35349006	9.985704913	1	0.89344	1.95E-43	ENSG00000117114	-0.89344
ENSG00000154262	ABCA6	SAGD_00129	Human	0.191107917	1.321803854	17	-2.8288	2.06E-43	ENSG00000154262	2.8288
ENSG00000084710	EFR3B	SAGD_00129	Human	1.611430813	0.208143379	2	2.9568	2.25E-43	ENSG00000084710	-2.9568
ENSG00000154258	ABCA9	SAGD_00129	Human	0.133256739	1.516308289	17	-3.5703	2.51E-43	ENSG00000154258	3.5703
ENSG00000175582	RAB6A	SAGD_00129	Human	49.74407883	29.81477282	11	0.75383	4.29E-43	ENSG00000175582	-0.75383
ENSG00000100731	PCNX1	SAGD_00129	Human	10.52026328	6.178183084	14	0.78114	4.54E-43	ENSG00000100731	-0.78114
ENSG00000169967	MAP3K2	SAGD_00129	Human	13.01498165	7.044973265	2	0.90125	5.17E-43	ENSG00000169967	-0.90125
ENSG00000121005	CRISPLD1	SAGD_00129	Human	0.307378783	3.100955184	8	-3.3425	6.01E-43	ENSG00000121005	3.3425
ENSG00000177084	POLE	SAGD_00129	Human	2.883263918	0.996703524	12	1.5351	1.36E-42	ENSG00000177084	-1.5351
ENSG00000172840	PDP2	SAGD_00129	Human	0.600504413	3.281278758	16	-2.3888	1.52E-42	ENSG00000172840	2.3888
ENSG00000173039	RELA	SAGD_00129	Human	22.93232469	11.81371636	11	0.96276	1.72E-42	ENSG00000173039	-0.96276
ENSG00000168610	STAT3	SAGD_00129	Human	11.51811033	19.87595937	17	-0.77276	1.90E-42	ENSG00000168610	0.77276
ENSG00000135052	GOLM1	SAGD_00129	Human	46.74391149	27.77384063	9	0.76426	2.05E-42	ENSG00000135052	-0.76426
ENSG00000134242	PTPN22	SAGD_00129	Human	3.225233838	0.306381113	1	3.4096	2.70E-42	ENSG00000134242	-3.4096
ENSG00000123473	STIL	SAGD_00129	Human	3.547449184	0.81861486	1	2.1245	2.84E-42	ENSG00000123473	-2.1245
ENSG00000100266	PACSIN2	SAGD_00129	Human	21.93280194	11.14975761	22	0.9876	3.90E-42	ENSG00000100266	-0.9876
ENSG00000154027	AK5	SAGD_00129	Human	1.721715632	5.497374388	1	-1.6583	5.54E-42	ENSG00000154027	1.6583
ENSG00000155816	FMN2	SAGD_00129	Human	1.410678311	4.362966006	1	-1.6034	7.06E-42	ENSG00000155816	1.6034
ENSG00000110328	GALNT18	SAGD_00129	Human	6.376681801	1.321472044	11	2.2903	7.39E-42	ENSG00000110328	-2.2903
ENSG00000141522	ARHGDIA	SAGD_00129	Human	85.28221746	52.6873923	17	0.70295	8.99E-42	ENSG00000141522	-0.70295
ENSG00000136193	SCRN1	SAGD_00129	Human	17.08638434	29.01110659	7	-0.75151	9.56E-42	ENSG00000136193	0.75151
ENSG00000077549	CAPZB	SAGD_00129	Human	109.4395513	73.76362575	1	0.5815	1.09E-41	ENSG00000077549	-0.5815
ENSG00000112378	PERP	SAGD_00129	Human	42.09767258	25.42311467	6	0.73943	1.11E-41	ENSG00000112378	-0.73943
ENSG00000105281	SLC1A5	SAGD_00129	Human	95.24105635	60.5623424	19	0.66228	1.28E-41	ENSG00000105281	-0.66228
ENSG00000123066	MED13L	SAGD_00129	Human	4.057774442	7.456712396	12	-0.8644	1.71E-41	ENSG00000123066	0.8644
ENSG00000124226	RNF114	SAGD_00129	Human	20.99670523	10.20523816	20	1.0526	1.99E-41	ENSG00000124226	-1.0526
ENSG00000205302	SNX2	SAGD_00129	Human	9.101338215	19.35544621	5	-1.0746	3.84E-41	ENSG00000205302	1.0746
ENSG00000128595	CALU	SAGD_00129	Human	453.0205627	329.9939446	7	0.46942	3.88E-41	ENSG00000128595	-0.46942
ENSG00000074842	MYDGF	SAGD_00129	Human	101.0097646	57.91466991	19	0.81062	5.69E-41	ENSG00000074842	-0.81062
ENSG00000162063	CCNF	SAGD_00129	Human	2.790098556	0.424265606	16	2.7257	8.32E-41	ENSG00000162063	-2.7257
ENSG00000155561	NUP205	SAGD_00129	Human	12.01422683	6.056547167	7	0.99966	9.30E-41	ENSG00000155561	-0.99966
ENSG00000185567	AHNAK2	SAGD_00129	Human	36.48135285	25.70135514	14	0.5151	9.53E-41	ENSG00000185567	-0.5151
ENSG00000171680	PLEKHG5	SAGD_00129	Human	6.00252591	1.929919006	1	1.639	9.59E-41	ENSG00000171680	-1.639
ENSG00000164308	ERAP2	SAGD_00129	Human	1.825367729	5.486139972	5	-1.5685	1.18E-40	ENSG00000164308	1.5685
ENSG00000233476	EEF1A1P6	SAGD_00129	Human	35.27025621	78.15232514	7	-1.1291	1.37E-40	ENSG00000233476	1.1291
ENSG00000149136	SSRP1	SAGD_00129	Human	19.46922276	10.55338666	11	0.89304	2.21E-40	ENSG00000149136	-0.89304
ENSG00000132561	MATN2	SAGD_00129	Human	4.598308915	1.237067996	8	1.8982	3.29E-40	ENSG00000132561	-1.8982
ENSG00000115129	TP53I3	SAGD_00129	Human	3.296479543	12.92192238	2	-1.9372	4.98E-40	ENSG00000115129	1.9372
ENSG00000197324	LRP10	SAGD_00129	Human	37.74537467	59.65676228	14	-0.65317	7.33E-40	ENSG00000197324	0.65317
ENSG00000102038	SMARCA1	SAGD_00129	Human	11.02461846	23.42230052	X	-1.0647	7.61E-40	ENSG00000102038	1.0647
ENSG00000172661	WASHC2C	SAGD_00129	Human	5.566087636	12.35381709	10	-1.1441	1.47E-39	ENSG00000172661	1.1441
ENSG00000106462	EZH2	SAGD_00129	Human	5.473676866	1.158711943	7	2.2701	1.66E-39	ENSG00000106462	-2.2701
ENSG00000132510	KDM6B	SAGD_00129	Human	7.681916612	3.060778682	17	1.3348	1.86E-39	ENSG00000132510	-1.3348
ENSG00000130962	PRRG1	SAGD_00129	Human	3.048993089	7.992696176	X	-1.3741	2.10E-39	ENSG00000130962	1.3741
ENSG00000110756	HPS5	SAGD_00129	Human	5.749352056	12.1108811	11	-1.0637	2.24E-39	ENSG00000110756	1.0637
ENSG00000123836	PFKFB2	SAGD_00129	Human	0.700462333	2.715868027	1	-1.9458	3.29E-39	ENSG00000123836	1.9458
ENSG00000133935	ERG28	SAGD_00129	Human	4.984040918	14.87289811	14	-1.5703	3.68E-39	ENSG00000133935	1.5703
ENSG00000198554	WDHD1	SAGD_00129	Human	5.183583305	1.596578265	14	1.7115	4.55E-39	ENSG00000198554	-1.7115
ENSG00000187231	SESTD1	SAGD_00129	Human	3.451771426	7.217418569	2	-1.0482	4.95E-39	ENSG00000187231	1.0482
ENSG00000116977	LGALS8	SAGD_00129	Human	11.08073225	5.922167461	1	0.91576	5.32E-39	ENSG00000116977	-0.91576
ENSG00000164975	SNAPC3	SAGD_00129	Human	14.16974373	7.33886647	9	0.9618	5.65E-39	ENSG00000164975	-0.9618
ENSG00000161547	SRSF2	SAGD_00129	Human	35.45884415	18.39075208	17	0.9638	6.22E-39	ENSG00000161547	-0.9638
ENSG00000168679	SLC16A4	SAGD_00129	Human	14.39039529	5.248344837	1	1.4654	7.69E-39	ENSG00000168679	-1.4654
ENSG00000160957	RECQL4	SAGD_00129	Human	4.546004102	0.816095944	8	2.4804	8.02E-39	ENSG00000160957	-2.4804
ENSG00000080839	RBL1	SAGD_00129	Human	4.96442618	1.178049029	20	2.1037	8.62E-39	ENSG00000080839	-2.1037
ENSG00000160014	CALM3	SAGD_00129	Human	65.03139486	41.9516113	19	0.64341	9.61E-39	ENSG00000160014	-0.64341
ENSG00000107679	PLEKHA1	SAGD_00129	Human	3.714027146	1.787798659	10	1.073	1.22E-38	ENSG00000107679	-1.073
ENSG00000065802	ASB1	SAGD_00129	Human	18.35363147	10.59478407	2	0.80369	1.58E-38	ENSG00000065802	-0.80369
ENSG00000013441	CLK1	SAGD_00129	Human	20.80729375	11.22721548	2	0.90385	1.60E-38	ENSG00000013441	-0.90385
ENSG00000164889	SLC4A2	SAGD_00129	Human	19.23675527	10.80864966	7	0.83851	1.70E-38	ENSG00000164889	-0.83851
ENSG00000150907	FOXO1	SAGD_00129	Human	0.39879752	2.680078138	13	-2.7247	2.30E-38	ENSG00000150907	2.7247
ENSG00000128510	CPA4	SAGD_00129	Human	14.21452493	5.912523816	7	1.2824	3.48E-38	ENSG00000128510	-1.2824
ENSG00000102359	SRPX2	SAGD_00129	Human	9.745562425	4.435240732	X	1.1521	4.87E-38	ENSG00000102359	-1.1521
ENSG00000185565	LSAMP	SAGD_00129	Human	0.125840951	1.222256092	3	-3.2725	5.98E-38	ENSG00000185565	3.2725
ENSG00000108840	HDAC5	SAGD_00129	Human	3.232381478	7.97604311	17	-1.3056	6.86E-38	ENSG00000108840	1.3056
ENSG00000174804	FZD4	SAGD_00129	Human	1.002709462	3.821898759	11	-1.9011	1.14E-37	ENSG00000174804	1.9011
ENSG00000167460	TPM4	SAGD_00129	Human	135.0299474	188.9721315	19	-0.47213	1.52E-37	ENSG00000167460	0.47213
ENSG00000173674	EIF1AX	SAGD_00129	Human	25.32672964	13.68138174	X	0.90252	2.48E-37	ENSG00000173674	-0.90252
ENSG00000175550	DRAP1	SAGD_00129	Human	93.4360153	54.0144037	11	0.79738	2.77E-37	ENSG00000175550	-0.79738
ENSG00000129250	KIF1C	SAGD_00129	Human	19.49757449	30.08910228	17	-0.61624	2.96E-37	ENSG00000129250	0.61624
ENSG00000174807	CD248	SAGD_00129	Human	109.5303517	174.4737406	11	-0.66437	3.63E-37	ENSG00000174807	0.66437
ENSG00000158290	CUL4B	SAGD_00129	Human	13.39200826	22.55390465	X	-0.73867	4.09E-37	ENSG00000158290	0.73867
ENSG00000152465	NMT2	SAGD_00129	Human	15.55749458	7.147271634	10	1.1405	4.59E-37	ENSG00000152465	-1.1405
ENSG00000166963	MAP1A	SAGD_00129	Human	33.6176029	49.5526693	15	-0.55073	4.65E-37	ENSG00000166963	0.55073
ENSG00000183421	RIPK4	SAGD_00129	Human	3.388987534	0.396034229	21	3.0992	5.27E-37	ENSG00000183421	-3.0992
ENSG00000125912	NCLN	SAGD_00129	Human	26.71615439	13.26661014	19	1.0143	6.82E-37	ENSG00000125912	-1.0143
ENSG00000054965	FAM168A	SAGD_00129	Human	18.03173351	10.63419531	11	0.7721	8.91E-37	ENSG00000054965	-0.7721
ENSG00000102595	UGGT2	SAGD_00129	Human	14.14709416	7.737321691	13	0.8863	9.12E-37	ENSG00000102595	-0.8863
ENSG00000154920	EME1	SAGD_00129	Human	3.208260737	0.155475968	17	4.4176	9.65E-37	ENSG00000154920	-4.4176
ENSG00000171206	TRIM8	SAGD_00129	Human	5.318982765	10.50341172	10	-0.97661	1.30E-36	ENSG00000171206	0.97661
ENSG00000188706	ZDHHC9	SAGD_00129	Human	20.12695378	11.02295787	X	0.88017	1.32E-36	ENSG00000188706	-0.88017
ENSG00000180340	FZD2	SAGD_00129	Human	2.442433975	12.60326898	17	-2.4133	1.67E-36	ENSG00000180340	2.4133
ENSG00000135596	MICAL1	SAGD_00129	Human	6.131032138	2.29115901	6	1.4296	1.74E-36	ENSG00000135596	-1.4296
ENSG00000153132	CLGN	SAGD_00129	Human	6.187872692	1.17643318	4	2.4162	2.62E-36	ENSG00000153132	-2.4162
ENSG00000101310	SEC23B	SAGD_00129	Human	20.27529139	10.4578376	20	0.96968	2.68E-36	ENSG00000101310	-0.96968
ENSG00000177565	TBL1XR1	SAGD_00129	Human	8.099113829	14.36245485	3	-0.80865	2.71E-36	ENSG00000177565	0.80865
ENSG00000144655	CSRNP1	SAGD_00129	Human	9.394226161	2.855412826	3	1.7273	3.01E-36	ENSG00000144655	-1.7273
ENSG00000128245	YWHAH	SAGD_00129	Human	67.89977885	41.78241382	22	0.71254	4.37E-36	ENSG00000128245	-0.71254
ENSG00000109674	NEIL3	SAGD_00129	Human	3.840993823	0.23547164	4	4.1155	4.57E-36	ENSG00000109674	-4.1155
ENSG00000157551	KCNJ15	SAGD_00129	Human	0.272284245	1.593453872	21	-2.55	5.36E-36	ENSG00000157551	2.55
ENSG00000060237	WNK1	SAGD_00129	Human	15.43804328	22.78549962	12	-0.5498	5.49E-36	ENSG00000060237	0.5498
ENSG00000062822	POLD1	SAGD_00129	Human	4.521264409	1.037376715	19	2.1264	5.63E-36	ENSG00000062822	-2.1264
ENSG00000214530	STARD10	SAGD_00129	Human	0.475135402	3.434195083	11	-2.8237	5.73E-36	ENSG00000214530	2.8237
ENSG00000149782	PLCB3	SAGD_00129	Human	16.0639121	7.906833749	11	1.0293	5.98E-36	ENSG00000149782	-1.0293
ENSG00000277443	MARCKS	SAGD_00129	Human	75.31753021	107.4703452	6	-0.5003	6.60E-36	ENSG00000277443	0.5003
ENSG00000133835	HSD17B4	SAGD_00129	Human	3.912509357	8.383655211	5	-1.076	6.79E-36	ENSG00000133835	1.076
ENSG00000121741	ZMYM2	SAGD_00129	Human	8.217676231	4.521349463	13	0.87731	7.13E-36	ENSG00000121741	-0.87731
ENSG00000172354	GNB2	SAGD_00129	Human	62.7429204	37.17701918	7	0.76175	8.05E-36	ENSG00000172354	-0.76175
ENSG00000139734	DIAPH3	SAGD_00129	Human	6.648064436	2.671799708	13	1.3324	1.06E-35	ENSG00000139734	-1.3324
ENSG00000137509	PRCP	SAGD_00129	Human	6.556632513	11.28595622	11	-0.76962	1.09E-35	ENSG00000137509	0.76962
ENSG00000072195	SPEG	SAGD_00129	Human	0.98885107	2.675649341	2	-1.4276	1.21E-35	ENSG00000072195	1.4276
ENSG00000160886	LY6K	SAGD_00129	Human	2.667354673	0.165441034	8	4.0042	1.41E-35	ENSG00000160886	-4.0042
ENSG00000143878	RHOB	SAGD_00129	Human	77.24533877	46.62302003	2	0.73593	1.41E-35	ENSG00000143878	-0.73593
ENSG00000184588	PDE4B	SAGD_00129	Human	6.344548529	2.652864625	1	1.2768	1.68E-35	ENSG00000184588	-1.2768
ENSG00000112697	TMEM30A	SAGD_00129	Human	80.23022994	54.38751999	6	0.57495	1.84E-35	ENSG00000112697	-0.57495
ENSG00000053371	AKR7A2	SAGD_00129	Human	40.11317095	18.9320902	1	1.0894	3.95E-35	ENSG00000053371	-1.0894
ENSG00000139364	TMEM132B	SAGD_00129	Human	1.630048933	0.444665674	12	1.8846	4.61E-35	ENSG00000139364	-1.8846
ENSG00000147889	CDKN2A	SAGD_00129	Human	1.039786228	5.064867217	9	-2.2594	4.83E-35	ENSG00000147889	2.2594
ENSG00000086598	TMED2	SAGD_00129	Human	91.14950426	61.6502431	12	0.57818	6.06E-35	ENSG00000086598	-0.57818
ENSG00000135048	TMEM2	SAGD_00129	Human	2.93048069	6.456397883	9	-1.1352	9.64E-35	ENSG00000135048	1.1352
ENSG00000196155	PLEKHG4	SAGD_00129	Human	2.999221121	7.087682203	16	-1.2346	1.36E-34	ENSG00000196155	1.2346
ENSG00000122705	CLTA	SAGD_00129	Human	30.11752914	54.23755966	9	-0.83113	1.54E-34	ENSG00000122705	0.83113
ENSG00000197562	RAB40C	SAGD_00129	Human	9.116069002	3.154408025	16	1.5329	1.57E-34	ENSG00000197562	-1.5329
ENSG00000126950	TMEM35A	SAGD_00129	Human	0.260100769	3.818733265	X	-3.9511	2.42E-34	ENSG00000126950	3.9511
ENSG00000170144	HNRNPA3	SAGD_00129	Human	35.76970077	23.18173154	2	0.63961	2.59E-34	ENSG00000170144	-0.63961
ENSG00000111647	UHRF1BP1L	SAGD_00129	Human	12.55264186	6.189540087	12	1.0385	2.64E-34	ENSG00000111647	-1.0385
ENSG00000197448	GSTK1	SAGD_00129	Human	6.297040992	13.95051963	7	-1.1407	2.77E-34	ENSG00000197448	1.1407
ENSG00000188157	AGRN	SAGD_00129	Human	5.351659075	10.77779766	1	-1.0088	3.74E-34	ENSG00000188157	1.0088
ENSG00000160753	RUSC1	SAGD_00129	Human	7.615113114	2.846309156	1	1.4239	3.92E-34	ENSG00000160753	-1.4239
ENSG00000099917	MED15	SAGD_00129	Human	12.28589728	7.101970227	22	0.7987	4.17E-34	ENSG00000099917	-0.7987
ENSG00000113575	PPP2CA	SAGD_00129	Human	20.77648322	11.75913625	5	0.83493	4.53E-34	ENSG00000113575	-0.83493
ENSG00000126778	SIX1	SAGD_00129	Human	10.81970417	4.902705816	14	1.1584	4.71E-34	ENSG00000126778	-1.1584
ENSG00000143801	PSEN2	SAGD_00129	Human	0.82454869	4.437696075	1	-2.43	4.85E-34	ENSG00000143801	2.43
ENSG00000165434	PGM2L1	SAGD_00129	Human	6.18074437	2.712963745	11	1.2013	5.52E-34	ENSG00000165434	-1.2013
ENSG00000136169	SETDB2	SAGD_00129	Human	1.042140767	3.970169198	13	-1.902	6.55E-34	ENSG00000136169	1.902
ENSG00000100528	CNIH1	SAGD_00129	Human	40.96253475	26.60452365	14	0.63601	7.84E-34	ENSG00000100528	-0.63601
ENSG00000024422	EHD2	SAGD_00129	Human	164.4285049	114.2326104	19	0.53447	8.79E-34	ENSG00000024422	-0.53447
ENSG00000149256	TENM4	SAGD_00129	Human	0.42475787	1.582108816	11	-1.8665	9.89E-34	ENSG00000149256	1.8665
ENSG00000099901	RANBP1	SAGD_00129	Human	13.52920715	6.359565558	22	1.1018	1.41E-33	ENSG00000099901	-1.1018
ENSG00000127564	PKMYT1	SAGD_00129	Human	2.276684316	0.217481722	16	3.3831	1.71E-33	ENSG00000127564	-3.3831
ENSG00000132507	EIF5A	SAGD_00129	Human	69.16564046	44.45444708	17	0.64724	1.77E-33	ENSG00000132507	-0.64724
ENSG00000042445	RETSAT	SAGD_00129	Human	7.665656426	16.14584343	2	-1.0655	1.84E-33	ENSG00000042445	1.0655
ENSG00000176903	PNMA1	SAGD_00129	Human	42.49771763	24.29624424	14	0.81977	1.90E-33	ENSG00000176903	-0.81977
ENSG00000101447	FAM83D	SAGD_00129	Human	5.247711499	0.664452114	20	2.9977	2.36E-33	ENSG00000101447	-2.9977
ENSG00000041880	PARP3	SAGD_00129	Human	19.56190859	8.972492326	3	1.1346	3.32E-33	ENSG00000041880	-1.1346
ENSG00000138688	KIAA1109	SAGD_00129	Human	5.141558252	8.354537315	4	-0.68568	4.18E-33	ENSG00000138688	0.68568
ENSG00000166479	TMX3	SAGD_00129	Human	24.30149557	14.72735179	18	0.73889	4.75E-33	ENSG00000166479	-0.73889
ENSG00000198892	SHISA4	SAGD_00129	Human	4.45041979	15.25868073	1	-1.7818	5.51E-33	ENSG00000198892	1.7818
ENSG00000172638	EFEMP2	SAGD_00129	Human	67.58393055	46.07708028	11	0.56125	5.84E-33	ENSG00000172638	-0.56125
ENSG00000110768	GTF2H1	SAGD_00129	Human	7.466744104	13.94493601	11	-0.88458	6.76E-33	ENSG00000110768	0.88458
ENSG00000197746	PSAP	SAGD_00129	Human	505.5415894	652.7183856	10	-0.35724	7.95E-33	ENSG00000197746	0.35724
ENSG00000139428	MMAB	SAGD_00129	Human	0.774196477	3.30141872	12	-2.1073	8.43E-33	ENSG00000139428	2.1073
ENSG00000101294	HM13	SAGD_00129	Human	22.04154766	14.30547048	20	0.63201	8.87E-33	ENSG00000101294	-0.63201
ENSG00000128606	LRRC17	SAGD_00129	Human	11.25680148	3.635360324	7	1.6495	9.71E-33	ENSG00000128606	-1.6495
ENSG00000233276	GPX1	SAGD_00129	Human	41.0537157	81.3909709	3	-0.98728	1.95E-32	ENSG00000233276	0.98728
ENSG00000104447	TRPS1	SAGD_00129	Human	8.35367726	4.274000693	8	0.98452	1.99E-32	ENSG00000104447	-0.98452
ENSG00000198585	NUDT16	SAGD_00129	Human	2.54520501	6.265168989	3	-1.2877	2.43E-32	ENSG00000198585	1.2877
ENSG00000177426	TGIF1	SAGD_00129	Human	8.884198657	4.489582697	18	0.99464	2.58E-32	ENSG00000177426	-0.99464
ENSG00000099991	CABIN1	SAGD_00129	Human	12.28669264	7.072226152	22	0.80469	3.07E-32	ENSG00000099991	-0.80469
ENSG00000161203	AP2M1	SAGD_00129	Human	135.8064862	100.6917073	3	0.44216	3.73E-32	ENSG00000161203	-0.44216
ENSG00000138496	PARP9	SAGD_00129	Human	0.609382907	2.406212714	3	-1.9736	5.03E-32	ENSG00000138496	1.9736
ENSG00000075643	MOCOS	SAGD_00129	Human	6.836255341	2.809239013	18	1.2939	5.17E-32	ENSG00000075643	-1.2939
ENSG00000139318	DUSP6	SAGD_00129	Human	15.09384144	7.630878979	12	0.99717	5.38E-32	ENSG00000139318	-0.99717
ENSG00000115758	ODC1	SAGD_00129	Human	40.07279609	23.2460122	2	0.79998	5.46E-32	ENSG00000115758	-0.79998
ENSG00000101266	CSNK2A1	SAGD_00129	Human	4.939870931	3.063880414	20	0.70192	6.37E-32	ENSG00000101266	-0.70192
ENSG00000087074	PPP1R15A	SAGD_00129	Human	44.40475802	27.24924694	19	0.71607	7.30E-32	ENSG00000087074	-0.71607
ENSG00000177917	ARL6IP6	SAGD_00129	Human	9.606727222	3.043227346	2	1.6839	7.81E-32	ENSG00000177917	-1.6839
ENSG00000135164	DMTF1	SAGD_00129	Human	10.37494592	5.770327809	7	0.85466	8.03E-32	ENSG00000135164	-0.85466
ENSG00000137975	CLCA2	SAGD_00129	Human	0.105222362	1.953710726	1	-4.1114	8.33E-32	ENSG00000137975	4.1114
ENSG00000149150	SLC43A1	SAGD_00129	Human	0.303257031	2.976468311	11	-3.305	9.34E-32	ENSG00000149150	3.305
ENSG00000165801	ARHGEF40	SAGD_00129	Human	14.77166212	8.478437347	14	0.80834	9.66E-32	ENSG00000165801	-0.80834
ENSG00000173705	SUSD5	SAGD_00129	Human	8.650541847	3.56121381	3	1.2945	1.08E-31	ENSG00000173705	-1.2945
ENSG00000065154	OAT	SAGD_00129	Human	30.22901221	48.58059204	10	-0.67093	1.19E-31	ENSG00000065154	0.67093
ENSG00000137094	DNAJB5	SAGD_00129	Human	6.863625432	2.699916587	9	1.3613	1.30E-31	ENSG00000137094	-1.3613
ENSG00000140939	NOL3	SAGD_00129	Human	10.02012978	3.317831847	16	1.6022	1.50E-31	ENSG00000140939	-1.6022
ENSG00000168938	PPIC	SAGD_00129	Human	8.54438019	21.1655624	5	-1.2964	1.55E-31	ENSG00000168938	1.2964
ENSG00000137802	MAPKBP1	SAGD_00129	Human	0.94843629	2.917756218	15	-1.5988	1.58E-31	ENSG00000137802	1.5988
ENSG00000176845	METRNL	SAGD_00129	Human	9.227481311	2.542439686	17	1.8599	2.54E-31	ENSG00000176845	-1.8599
ENSG00000141580	WDR45B	SAGD_00129	Human	33.90813528	19.92992029	17	0.78155	2.61E-31	ENSG00000141580	-0.78155
ENSG00000107625	DDX50	SAGD_00129	Human	28.18843749	14.28226426	10	0.99712	2.64E-31	ENSG00000107625	-0.99712
ENSG00000106819	ASPN	SAGD_00129	Human	0.258256019	3.667052163	9	-3.931	2.91E-31	ENSG00000106819	3.931
ENSG00000165704	HPRT1	SAGD_00129	Human	21.40801105	7.933403173	X	1.441	3.59E-31	ENSG00000165704	-1.441
ENSG00000144746	ARL6IP5	SAGD_00129	Human	54.87596592	85.18495197	3	-0.61955	3.64E-31	ENSG00000144746	0.61955
ENSG00000072210	ALDH3A2	SAGD_00129	Human	4.977916274	10.27780123	17	-1.0287	4.01E-31	ENSG00000072210	1.0287
ENSG00000147853	AK3	SAGD_00129	Human	10.1548774	20.05835967	9	-0.96806	4.16E-31	ENSG00000147853	0.96806
ENSG00000174791	RIN1	SAGD_00129	Human	6.168582855	2.216008435	11	1.4829	4.41E-31	ENSG00000174791	-1.4829
ENSG00000124356	STAMBP	SAGD_00129	Human	9.872522593	5.118898314	2	0.95915	4.65E-31	ENSG00000124356	-0.95915
ENSG00000131094	C1QL1	SAGD_00129	Human	8.786330609	0.109973422	17	6.355	5.41E-31	ENSG00000131094	-6.355
ENSG00000075539	FRYL	SAGD_00129	Human	5.461037107	2.912661375	4	0.92452	5.88E-31	ENSG00000075539	-0.92452
ENSG00000139832	RAB20	SAGD_00129	Human	6.588350532	0.541829958	13	3.5862	6.00E-31	ENSG00000139832	-3.5862
ENSG00000235437	LINC01278	SAGD_00129	Human	1.476438744	4.512660933	X	-1.597	6.61E-31	ENSG00000235437	1.597
ENSG00000179833	SERTAD2	SAGD_00129	Human	34.0941525	22.51810466	2	0.61272	8.73E-31	ENSG00000179833	-0.61272
ENSG00000140575	IQGAP1	SAGD_00129	Human	63.12227382	46.16804843	15	0.46415	8.95E-31	ENSG00000140575	-0.46415
ENSG00000020129	NCDN	SAGD_00129	Human	6.237395411	13.34076551	1	-1.0976	9.81E-31	ENSG00000020129	1.0976
ENSG00000131100	ATP6V1E1	SAGD_00129	Human	27.60946281	45.37411856	22	-0.70433	1.02E-30	ENSG00000131100	0.70433
ENSG00000187498	COL4A1	SAGD_00129	Human	188.1925757	241.0575249	13	-0.34607	1.14E-30	ENSG00000187498	0.34607
ENSG00000153250	RBMS1	SAGD_00129	Human	14.85041662	9.289546542	2	0.6922	1.39E-30	ENSG00000153250	-0.6922
ENSG00000166886	NAB2	SAGD_00129	Human	30.78783861	15.99422054	12	0.95026	1.59E-30	ENSG00000166886	-0.95026
ENSG00000204856	FAM216A	SAGD_00129	Human	6.923804592	1.657767777	12	2.0731	1.65E-30	ENSG00000204856	-2.0731
ENSG00000115540	MOB4	SAGD_00129	Human	9.972909378	4.02854442	2	1.3261	1.68E-30	ENSG00000115540	-1.3261
ENSG00000206195	DUXAP8	SAGD_00129	Human	0.353215921	2.405652715	22	-2.816	1.77E-30	ENSG00000206195	2.816
ENSG00000107404	DVL1	SAGD_00129	Human	26.89014906	13.76192513	1	0.97012	1.77E-30	ENSG00000107404	-0.97012
ENSG00000213853	EMP2	SAGD_00129	Human	7.521415643	3.753324348	16	1.0182	1.94E-30	ENSG00000213853	-1.0182
ENSG00000162702	ZNF281	SAGD_00129	Human	7.84769516	15.22477961	1	-0.94812	2.02E-30	ENSG00000162702	0.94812
ENSG00000120820	GLT8D2	SAGD_00129	Human	2.362493638	8.58899703	12	-1.8189	2.39E-30	ENSG00000120820	1.8189
ENSG00000128951	DUT	SAGD_00129	Human	15.14726501	6.910855098	15	1.1507	2.46E-30	ENSG00000128951	-1.1507
ENSG00000249669	CARMN	SAGD_00129	Human	0.289232849	1.150768593	5	-2.0043	2.56E-30	ENSG00000249669	2.0043
ENSG00000151849	CENPJ	SAGD_00129	Human	3.81364249	1.034274755	13	1.886	2.81E-30	ENSG00000151849	-1.886
ENSG00000072501	SMC1A	SAGD_00129	Human	10.41161194	6.017706456	X	0.80602	2.86E-30	ENSG00000072501	-0.80602
ENSG00000125378	BMP4	SAGD_00129	Human	0.110122145	2.598716611	14	-4.4766	2.90E-30	ENSG00000125378	4.4766
ENSG00000129534	MIS18BP1	SAGD_00129	Human	6.043349326	2.394531845	14	1.346	2.97E-30	ENSG00000129534	-1.346
ENSG00000188554	NBR1	SAGD_00129	Human	14.56764633	22.6405384	17	-0.62194	3.10E-30	ENSG00000188554	0.62194
ENSG00000103047	TANGO6	SAGD_00129	Human	1.423767939	4.257162264	16	-1.5681	3.13E-30	ENSG00000103047	1.5681
ENSG00000119689	DLST	SAGD_00129	Human	34.03396146	21.37980101	14	0.6792	3.33E-30	ENSG00000119689	-0.6792
ENSG00000011405	PIK3C2A	SAGD_00129	Human	6.402719086	11.38187655	11	-0.81326	3.56E-30	ENSG00000011405	0.81326
ENSG00000105323	HNRNPUL1	SAGD_00129	Human	30.68166988	19.93382714	19	0.63219	5.36E-30	ENSG00000105323	-0.63219
ENSG00000196776	CD47	SAGD_00129	Human	21.87949258	14.18404483	3	0.63949	5.70E-30	ENSG00000196776	-0.63949
ENSG00000125430	HS3ST3B1	SAGD_00129	Human	9.090694596	4.033244435	17	1.1866	6.64E-30	ENSG00000125430	-1.1866
ENSG00000198380	GFPT1	SAGD_00129	Human	36.55955139	25.15447311	2	0.55393	6.69E-30	ENSG00000198380	-0.55393
ENSG00000142599	RERE	SAGD_00129	Human	5.293453661	9.192625174	1	-0.78835	7.34E-30	ENSG00000142599	0.78835
ENSG00000164318	EGFLAM	SAGD_00129	Human	0.166696153	1.689288667	5	-3.3848	7.51E-30	ENSG00000164318	3.3848
ENSG00000132589	FLOT2	SAGD_00129	Human	9.053254624	19.07938145	17	-1.0735	9.77E-30	ENSG00000132589	1.0735
ENSG00000182199	SHMT2	SAGD_00129	Human	47.89346651	32.38199857	12	0.57447	9.92E-30	ENSG00000182199	-0.57447
ENSG00000130204	TOMM40	SAGD_00129	Human	12.51742142	5.441106147	19	1.2102	1.02E-29	ENSG00000130204	-1.2102
ENSG00000064655	EYA2	SAGD_00129	Human	6.452555764	1.889822615	20	1.7892	1.14E-29	ENSG00000064655	-1.7892
ENSG00000094975	SUCO	SAGD_00129	Human	12.62480294	6.775625788	1	0.91656	1.19E-29	ENSG00000094975	-0.91656
ENSG00000131558	EXOC4	SAGD_00129	Human	6.141243632	10.70694939	7	-0.79174	1.20E-29	ENSG00000131558	0.79174
ENSG00000077514	POLD3	SAGD_00129	Human	6.275367324	2.378616312	11	1.4122	1.26E-29	ENSG00000077514	-1.4122
ENSG00000011028	MRC2	SAGD_00129	Human	125.4913471	89.93662292	17	0.48989	1.28E-29	ENSG00000011028	-0.48989
ENSG00000137876	RSL24D1	SAGD_00129	Human	39.100062	22.47151054	15	0.81591	1.35E-29	ENSG00000137876	-0.81591
ENSG00000246705	H2AFJ	SAGD_00129	Human	2.40702337	7.923605985	12	-1.7303	1.43E-29	ENSG00000246705	1.7303
ENSG00000052126	PLEKHA5	SAGD_00129	Human	0.891254672	2.835801916	12	-1.6291	1.43E-29	ENSG00000052126	1.6291
ENSG00000165983	PTER	SAGD_00129	Human	11.49091301	5.086997837	10	1.1894	1.50E-29	ENSG00000165983	-1.1894
ENSG00000130517	PGPEP1	SAGD_00129	Human	2.682829244	6.22895374	19	-1.2025	1.69E-29	ENSG00000130517	1.2025
ENSG00000117450	PRDX1	SAGD_00129	Human	123.6622379	81.63572978	1	0.61111	1.70E-29	ENSG00000117450	-0.61111
ENSG00000080822	CLDND1	SAGD_00129	Human	10.95398325	5.195524469	3	1.0936	1.89E-29	ENSG00000080822	-1.0936
ENSG00000137563	GGH	SAGD_00129	Human	11.34286774	4.281628689	8	1.4258	2.63E-29	ENSG00000137563	-1.4258
ENSG00000079246	XRCC5	SAGD_00129	Human	57.76151472	40.17233819	2	0.53811	2.67E-29	ENSG00000079246	-0.53811
ENSG00000109881	CCDC34	SAGD_00129	Human	5.93497009	1.668571329	11	1.8363	3.09E-29	ENSG00000109881	-1.8363
ENSG00000181523	SGSH	SAGD_00129	Human	3.091292194	7.073880262	17	-1.1772	3.57E-29	ENSG00000181523	1.1772
ENSG00000075223	SEMA3C	SAGD_00129	Human	152.648652	218.4143702	7	-0.50346	4.25E-29	ENSG00000075223	0.50346
ENSG00000065923	SLC9A7	SAGD_00129	Human	3.735596151	7.437367408	X	-0.97823	5.16E-29	ENSG00000065923	0.97823
ENSG00000150403	TMCO3	SAGD_00129	Human	19.80633886	13.19766876	13	0.59931	6.55E-29	ENSG00000150403	-0.59931
ENSG00000166484	MAPK7	SAGD_00129	Human	9.64217291	4.402122768	17	1.138	8.24E-29	ENSG00000166484	-1.138
ENSG00000139508	SLC46A3	SAGD_00129	Human	1.339800789	5.383363681	13	-1.9721	9.01E-29	ENSG00000139508	1.9721
ENSG00000197299	BLM	SAGD_00129	Human	1.626288595	0.188007331	15	3.1553	9.55E-29	ENSG00000197299	-3.1553
ENSG00000109436	TBC1D9	SAGD_00129	Human	11.51630129	5.778878579	4	1.0094	9.67E-29	ENSG00000109436	-1.0094
ENSG00000118960	HS1BP3	SAGD_00129	Human	1.236254423	3.415913307	2	-1.4563	1.20E-28	ENSG00000118960	1.4563
ENSG00000211448	DIO2	SAGD_00129	Human	0.1913428	1.490674535	14	-3.0244	1.31E-28	ENSG00000211448	3.0244
ENSG00000172974	AC007318.1	SAGD_00129	Human	64.68868621	30.02342385	2	1.1163	1.58E-28	ENSG00000172974	-1.1163
ENSG00000108106	UBE2S	SAGD_00129	Human	12.20269968	4.70236725	19	1.3873	1.87E-28	ENSG00000108106	-1.3873
ENSG00000163516	ANKZF1	SAGD_00129	Human	7.329016525	3.114398776	2	1.2413	2.13E-28	ENSG00000163516	-1.2413
ENSG00000002549	LAP3	SAGD_00129	Human	8.01750821	16.36055789	4	-1.0119	2.13E-28	ENSG00000002549	1.0119
ENSG00000116698	SMG7	SAGD_00129	Human	13.94803572	8.393781355	1	0.74134	2.14E-28	ENSG00000116698	-0.74134
ENSG00000025770	NCAPH2	SAGD_00129	Human	10.51913733	4.005467564	22	1.4088	2.15E-28	ENSG00000025770	-1.4088
ENSG00000167670	CHAF1A	SAGD_00129	Human	5.153241234	1.470789923	19	1.8159	2.35E-28	ENSG00000167670	-1.8159
ENSG00000146859	TMEM140	SAGD_00129	Human	1.521623042	7.066954435	7	-2.2309	2.91E-28	ENSG00000146859	2.2309
ENSG00000136603	SKIL	SAGD_00129	Human	19.59107958	11.78698682	3	0.75029	3.06E-28	ENSG00000136603	-0.75029
ENSG00000175643	RMI2	SAGD_00129	Human	4.083330862	0.476256661	16	3.1559	3.12E-28	ENSG00000175643	-3.1559
ENSG00000115204	MPV17	SAGD_00129	Human	5.103486813	10.47228761	2	-1.03	3.15E-28	ENSG00000115204	1.03
ENSG00000115325	DOK1	SAGD_00129	Human	32.26445364	18.46557744	2	0.81221	3.67E-28	ENSG00000115325	-0.81221
ENSG00000125675	GRIA3	SAGD_00129	Human	8.603658799	4.18503318	X	1.0488	3.74E-28	ENSG00000125675	-1.0488
ENSG00000112941	PAPD7	SAGD_00129	Human	8.293357977	4.030266861	5	1.0574	4.06E-28	ENSG00000112941	-1.0574
ENSG00000196405	EVL	SAGD_00129	Human	5.590133597	2.744998153	14	1.0324	4.09E-28	ENSG00000196405	-1.0324
ENSG00000132357	CARD6	SAGD_00129	Human	1.751179813	5.57173263	5	-1.6695	4.21E-28	ENSG00000132357	1.6695
ENSG00000075415	SLC25A3	SAGD_00129	Human	28.95128322	41.90545744	12	-0.51916	4.90E-28	ENSG00000075415	0.51916
ENSG00000163702	IL17RC	SAGD_00129	Human	8.956044035	3.762984396	3	1.26	5.47E-28	ENSG00000163702	-1.26
ENSG00000139263	LRIG3	SAGD_00129	Human	0.811411399	3.195091899	12	-1.9555	5.60E-28	ENSG00000139263	1.9555
ENSG00000146535	GNA12	SAGD_00129	Human	10.15872861	17.32241265	7	-0.76197	5.78E-28	ENSG00000146535	0.76197
ENSG00000006282	SPATA20	SAGD_00129	Human	9.06210068	16.23635517	17	-0.82996	6.47E-28	ENSG00000006282	0.82996
ENSG00000198853	RUSC2	SAGD_00129	Human	27.32968238	17.77181791	9	0.63128	6.56E-28	ENSG00000198853	-0.63128
ENSG00000186480	INSIG1	SAGD_00129	Human	29.96821768	48.18236637	7	-0.66814	6.79E-28	ENSG00000186480	0.66814
ENSG00000137872	SEMA6D	SAGD_00129	Human	2.467466657	0.64643443	15	1.9295	6.83E-28	ENSG00000137872	-1.9295
ENSG00000100526	CDKN3	SAGD_00129	Human	6.424791953	0.972015284	14	2.7277	8.07E-28	ENSG00000100526	-2.7277
ENSG00000113758	DBN1	SAGD_00129	Human	39.84115858	26.30218436	5	0.60696	8.64E-28	ENSG00000113758	-0.60696
ENSG00000111897	SERINC1	SAGD_00129	Human	121.3012211	170.957273	6	-0.48065	9.39E-28	ENSG00000111897	0.48065
ENSG00000157227	MMP14	SAGD_00129	Human	197.2401924	260.6592924	14	-0.39145	1.12E-27	ENSG00000157227	0.39145
ENSG00000157368	IL34	SAGD_00129	Human	0.017256332	5.381899126	16	-7.6859	1.24E-27	ENSG00000157368	7.6859
ENSG00000153879	CEBPG	SAGD_00129	Human	20.09750822	11.1569799	19	0.8664	1.29E-27	ENSG00000153879	-0.8664
ENSG00000132000	PODNL1	SAGD_00129	Human	1.159283131	4.621528005	19	-1.9833	1.58E-27	ENSG00000132000	1.9833
ENSG00000069849	ATP1B3	SAGD_00129	Human	63.10411525	41.27833921	3	0.62372	1.63E-27	ENSG00000069849	-0.62372
ENSG00000102316	MAGED2	SAGD_00129	Human	81.3071914	56.91932807	X	0.52535	2.15E-27	ENSG00000102316	-0.52535
ENSG00000159921	GNE	SAGD_00129	Human	11.08869657	5.746657575	9	0.96433	2.40E-27	ENSG00000159921	-0.96433
ENSG00000092201	SUPT16H	SAGD_00129	Human	25.51947524	16.89481049	14	0.60902	2.48E-27	ENSG00000092201	-0.60902
ENSG00000163430	FSTL1	SAGD_00129	Human	257.9659911	331.3848228	3	-0.34928	2.54E-27	ENSG00000163430	0.34928
ENSG00000072121	ZFYVE26	SAGD_00129	Human	1.918413727	3.950223722	14	-1.0212	2.88E-27	ENSG00000072121	1.0212
ENSG00000133805	AMPD3	SAGD_00129	Human	4.516792027	1.7037813	11	1.4184	3.10E-27	ENSG00000133805	-1.4184
ENSG00000127586	CHTF18	SAGD_00129	Human	2.69634256	0.561054064	16	2.2634	3.22E-27	ENSG00000127586	-2.2634
ENSG00000125384	PTGER2	SAGD_00129	Human	6.197304069	1.221353952	14	2.3797	3.34E-27	ENSG00000125384	-2.3797
ENSG00000122565	CBX3	SAGD_00129	Human	36.13027556	23.34051574	7	0.64564	3.70E-27	ENSG00000122565	-0.64564
ENSG00000103591	AAGAB	SAGD_00129	Human	5.151334164	11.93144835	15	-1.1915	4.15E-27	ENSG00000103591	1.1915
ENSG00000166289	PLEKHF1	SAGD_00129	Human	3.324332113	10.74897089	19	-1.7045	5.41E-27	ENSG00000166289	1.7045
ENSG00000149218	ENDOD1	SAGD_00129	Human	11.37953865	20.35739695	11	-0.82236	5.70E-27	ENSG00000149218	0.82236
ENSG00000171604	CXXC5	SAGD_00129	Human	42.31143501	27.17744521	5	0.64602	6.60E-27	ENSG00000171604	-0.64602
ENSG00000173020	GRK2	SAGD_00129	Human	10.04981349	5.018463922	11	1.0052	6.82E-27	ENSG00000173020	-1.0052
ENSG00000239306	RBM14	SAGD_00129	Human	10.13260997	4.370905802	11	1.2291	7.12E-27	ENSG00000239306	-1.2291
ENSG00000233452	STXBP5-AS1	SAGD_00129	Human	2.453733389	0.496772285	6	2.332	7.38E-27	ENSG00000233452	-2.332
ENSG00000110880	CORO1C	SAGD_00129	Human	43.74801131	60.89286709	12	-0.46353	8.15E-27	ENSG00000110880	0.46353
ENSG00000163754	GYG1	SAGD_00129	Human	8.493384891	17.01346932	3	-0.98571	8.51E-27	ENSG00000163754	0.98571
ENSG00000166128	RAB8B	SAGD_00129	Human	17.32245232	9.7840422	15	0.84104	9.23E-27	ENSG00000166128	-0.84104
ENSG00000257267	ZNF271P	SAGD_00129	Human	2.341353083	5.605255594	18	-1.2351	9.46E-27	ENSG00000257267	1.2351
ENSG00000115844	DLX2	SAGD_00129	Human	3.288736911	0.361904598	2	3.1743	1.14E-26	ENSG00000115844	-3.1743
ENSG00000179918	SEPHS2	SAGD_00129	Human	10.87643641	22.52532663	16	-1.0299	1.26E-26	ENSG00000179918	1.0299
ENSG00000270607	AC009549.1	SAGD_00129	Human	5.078205003	0.387138604	11	3.6725	2.15E-26	ENSG00000270607	-3.6725
ENSG00000172057	ORMDL3	SAGD_00129	Human	7.371950038	14.8928503	17	-1.0032	3.43E-26	ENSG00000172057	1.0032
ENSG00000109452	INPP4B	SAGD_00129	Human	1.520673021	3.351673747	4	-1.1216	3.70E-26	ENSG00000109452	1.1216
ENSG00000107745	MICU1	SAGD_00129	Human	9.116735177	17.97424408	10	-0.95787	4.50E-26	ENSG00000107745	0.95787
ENSG00000110911	SLC11A2	SAGD_00129	Human	3.031646859	6.054944735	12	-0.97892	4.50E-26	ENSG00000110911	0.97892
ENSG00000108468	CBX1	SAGD_00129	Human	31.88826348	19.13446567	17	0.74758	4.67E-26	ENSG00000108468	-0.74758
ENSG00000184205	TSPYL2	SAGD_00129	Human	16.93061969	9.491909817	X	0.85032	5.71E-26	ENSG00000184205	-0.85032
ENSG00000069998	HDHD5	SAGD_00129	Human	7.402888773	3.094947495	22	1.2655	5.87E-26	ENSG00000069998	-1.2655
ENSG00000122550	KLHL7	SAGD_00129	Human	5.764126687	10.61520919	7	-0.86677	6.26E-26	ENSG00000122550	0.86677
ENSG00000121989	ACVR2A	SAGD_00129	Human	1.456206152	4.241474631	2	-1.5109	9.23E-26	ENSG00000121989	1.5109
ENSG00000159322	ADPGK	SAGD_00129	Human	14.55901435	8.359139236	15	0.81561	9.38E-26	ENSG00000159322	-0.81561
ENSG00000143774	GUK1	SAGD_00129	Human	35.63649053	21.589017	1	0.7283	1.00E-25	ENSG00000143774	-0.7283
ENSG00000160305	DIP2A	SAGD_00129	Human	5.269757976	2.861514229	21	0.89113	1.12E-25	ENSG00000160305	-0.89113
ENSG00000023041	ZDHHC6	SAGD_00129	Human	15.56999137	8.025882377	10	0.96967	1.18E-25	ENSG00000023041	-0.96967
ENSG00000085840	ORC1	SAGD_00129	Human	2.707562611	0.243927515	1	3.451	1.21E-25	ENSG00000085840	-3.451
ENSG00000139842	CUL4A	SAGD_00129	Human	20.05072843	13.33046925	13	0.60195	1.25E-25	ENSG00000139842	-0.60195
ENSG00000165195	PIGA	SAGD_00129	Human	2.826792951	0.761493783	X	1.9067	1.30E-25	ENSG00000165195	-1.9067
ENSG00000244694	PTCHD4	SAGD_00129	Human	0.367129783	2.294027434	6	-2.6725	1.46E-25	ENSG00000244694	2.6725
ENSG00000173230	GOLGB1	SAGD_00129	Human	16.9735501	24.84773166	3	-0.53441	1.62E-25	ENSG00000173230	0.53441
ENSG00000165804	ZNF219	SAGD_00129	Human	0.558351835	2.612340189	14	-2.2526	1.90E-25	ENSG00000165804	2.2526
ENSG00000123983	ACSL3	SAGD_00129	Human	11.5963456	18.58962299	2	-0.66492	1.97E-25	ENSG00000123983	0.66492
ENSG00000164684	ZNF704	SAGD_00129	Human	0.021073855	0.439819665	8	-4.3307	1.97E-25	ENSG00000164684	4.3307
ENSG00000069431	ABCC9	SAGD_00129	Human	0.069281122	0.726996885	12	-3.3141	2.35E-25	ENSG00000069431	3.3141
ENSG00000143416	SELENBP1	SAGD_00129	Human	1.164013179	4.679351195	1	-2.0093	2.42E-25	ENSG00000143416	2.0093
ENSG00000160213	CSTB	SAGD_00129	Human	22.60478149	36.06880987	21	-0.66128	2.65E-25	ENSG00000160213	0.66128
ENSG00000006007	GDE1	SAGD_00129	Human	8.240101296	15.36914784	16	-0.88539	2.67E-25	ENSG00000006007	0.88539
ENSG00000087365	SF3B2	SAGD_00129	Human	22.14183063	15.53056156	11	0.52425	3.45E-25	ENSG00000087365	-0.52425
ENSG00000112079	STK38	SAGD_00129	Human	16.78178963	28.14610029	6	-0.73167	4.10E-25	ENSG00000112079	0.73167
ENSG00000111057	KRT18	SAGD_00129	Human	0.924528939	4.360605785	12	-2.2088	4.61E-25	ENSG00000111057	2.2088
ENSG00000159720	ATP6V0D1	SAGD_00129	Human	6.160668833	10.60440773	16	-0.77162	5.09E-25	ENSG00000159720	0.77162
ENSG00000140319	SRP14	SAGD_00129	Human	60.47090533	90.01444424	15	-0.56103	5.19E-25	ENSG00000140319	0.56103
ENSG00000116649	SRM	SAGD_00129	Human	51.5278693	30.32253658	1	0.77126	5.49E-25	ENSG00000116649	-0.77126
ENSG00000182551	ADI1	SAGD_00129	Human	0.892663352	3.32486539	2	-1.8877	5.64E-25	ENSG00000182551	1.8877
ENSG00000103540	CCP110	SAGD_00129	Human	3.522208442	1.505451294	16	1.2381	5.64E-25	ENSG00000103540	-1.2381
ENSG00000011638	TMEM159	SAGD_00129	Human	2.032454444	7.495471482	16	-1.9035	8.16E-25	ENSG00000011638	1.9035
ENSG00000108448	TRIM16L	SAGD_00129	Human	1.270950809	4.392076531	17	-1.7813	1.02E-24	ENSG00000108448	1.7813
ENSG00000121104	FAM117A	SAGD_00129	Human	0.249705634	2.227936705	17	-3.129	1.56E-24	ENSG00000121104	3.129
ENSG00000136367	ZFHX2	SAGD_00129	Human	0.318396545	1.405525351	14	-2.1287	1.67E-24	ENSG00000136367	2.1287
ENSG00000101109	STK4	SAGD_00129	Human	9.15064297	5.279479338	20	0.80913	1.72E-24	ENSG00000101109	-0.80913
ENSG00000183814	LIN9	SAGD_00129	Human	2.681197814	0.500135432	1	2.4423	1.97E-24	ENSG00000183814	-2.4423
ENSG00000132718	SYT11	SAGD_00129	Human	24.53571183	15.46369775	1	0.68134	2.02E-24	ENSG00000132718	-0.68134
ENSG00000259207	ITGB3	SAGD_00129	Human	4.005808216	1.096610827	17	1.8852	2.07E-24	ENSG00000259207	-1.8852
ENSG00000189320	FAM180A	SAGD_00129	Human	40.62807564	24.88285537	7	0.71754	2.36E-24	ENSG00000189320	-0.71754
ENSG00000123975	CKS2	SAGD_00129	Human	34.31809393	10.80436275	9	1.6826	2.78E-24	ENSG00000123975	-1.6826
ENSG00000205726	ITSN1	SAGD_00129	Human	1.737142248	3.180732268	21	-0.85737	3.16E-24	ENSG00000205726	0.85737
ENSG00000240849	TMEM189	SAGD_00129	Human	8.653595131	4.81515074	20	0.85761	3.48E-24	ENSG00000240849	-0.85761
ENSG00000235162	C12orf75	SAGD_00129	Human	18.90420489	32.2251371	12	-0.75738	3.76E-24	ENSG00000235162	0.75738
ENSG00000120837	NFYB	SAGD_00129	Human	3.156008297	7.343640526	12	-1.2017	3.78E-24	ENSG00000120837	1.2017
ENSG00000080845	DLGAP4	SAGD_00129	Human	20.09053391	13.55866107	20	0.57568	3.95E-24	ENSG00000080845	-0.57568
ENSG00000233695	GAS6-AS1	SAGD_00129	Human	0.257178373	1.531987272	13	-2.5475	5.18E-24	ENSG00000233695	2.5475
ENSG00000105701	FKBP8	SAGD_00129	Human	99.62894941	67.04170786	19	0.57846	5.47E-24	ENSG00000105701	-0.57846
ENSG00000142192	APP	SAGD_00129	Human	93.41556368	120.8643143	21	-0.35945	5.92E-24	ENSG00000142192	0.35945
ENSG00000234456	MAGI2-AS3	SAGD_00129	Human	3.030108041	5.613497659	7	-0.876	6.27E-24	ENSG00000234456	0.876
ENSG00000090006	LTBP4	SAGD_00129	Human	6.467144185	3.262624364	19	0.99306	1.11E-23	ENSG00000090006	-0.99306
ENSG00000048342	CC2D2A	SAGD_00129	Human	1.722888689	4.209846447	4	-1.2712	1.66E-23	ENSG00000048342	1.2712
ENSG00000198961	PJA2	SAGD_00129	Human	55.67026244	40.41920462	5	0.47571	1.90E-23	ENSG00000198961	-0.47571
ENSG00000231231	LINC01423	SAGD_00129	Human	0.289000231	7.047045448	21	-4.8333	2.05E-23	ENSG00000231231	4.8333
ENSG00000090776	EFNB1	SAGD_00129	Human	2.64548575	7.524422938	X	-1.5159	2.55E-23	ENSG00000090776	1.5159
ENSG00000168476	REEP4	SAGD_00129	Human	11.75145712	4.308153783	8	1.4513	2.94E-23	ENSG00000168476	-1.4513
ENSG00000198830	HMGN2	SAGD_00129	Human	40.32862345	24.8718861	1	0.70553	3.30E-23	ENSG00000198830	-0.70553
ENSG00000149554	CHEK1	SAGD_00129	Human	3.330533196	1.095438565	11	1.624	3.76E-23	ENSG00000149554	-1.624
ENSG00000038427	VCAN	SAGD_00129	Human	53.98042017	70.41627265	5	-0.37046	4.31E-23	ENSG00000038427	0.37046
ENSG00000213281	NRAS	SAGD_00129	Human	25.31307725	15.43573671	1	0.73009	4.83E-23	ENSG00000213281	-0.73009
ENSG00000068028	RASSF1	SAGD_00129	Human	13.78014506	6.419910926	3	1.1027	5.00E-23	ENSG00000068028	-1.1027
ENSG00000197712	FAM114A1	SAGD_00129	Human	56.52854723	41.33606107	4	0.46436	5.01E-23	ENSG00000197712	-0.46436
ENSG00000084073	ZMPSTE24	SAGD_00129	Human	20.34638737	32.31775108	1	-0.65493	5.04E-23	ENSG00000084073	0.65493
ENSG00000170271	FAXDC2	SAGD_00129	Human	0.494575372	2.021447389	5	-2.015	5.07E-23	ENSG00000170271	2.015
ENSG00000105835	NAMPT	SAGD_00129	Human	8.297963908	4.661123205	7	0.84937	5.88E-23	ENSG00000105835	-0.84937
ENSG00000151789	ZNF385D	SAGD_00129	Human	0.88816057	0.150021701	3	2.6137	6.95E-23	ENSG00000151789	-2.6137
ENSG00000086061	DNAJA1	SAGD_00129	Human	30.76746068	48.99879512	9	-0.6535	7.40E-23	ENSG00000086061	0.6535
ENSG00000140598	EFL1	SAGD_00129	Human	13.95955443	7.798539684	15	0.85498	7.86E-23	ENSG00000140598	-0.85498
ENSG00000157657	ZNF618	SAGD_00129	Human	1.549708117	3.543481191	9	-1.1745	9.06E-23	ENSG00000157657	1.1745
ENSG00000189337	KAZN	SAGD_00129	Human	0.836535911	2.093224272	1	-1.3137	9.35E-23	ENSG00000189337	1.3137
ENSG00000130881	LRP3	SAGD_00129	Human	3.127623428	7.248488734	19	-1.2111	1.07E-22	ENSG00000130881	1.2111
ENSG00000143545	RAB13	SAGD_00129	Human	44.92829086	65.53873497	1	-0.53233	1.08E-22	ENSG00000143545	0.53233
ENSG00000137103	TMEM8B	SAGD_00129	Human	0.823688032	1.986829681	9	-1.271	1.13E-22	ENSG00000137103	1.271
ENSG00000168411	RFWD3	SAGD_00129	Human	6.204400627	2.904072319	16	1.1096	1.16E-22	ENSG00000168411	-1.1096
ENSG00000163683	SMIM14	SAGD_00129	Human	27.82467438	18.96555214	4	0.56828	1.47E-22	ENSG00000163683	-0.56828
ENSG00000175220	ARHGAP1	SAGD_00129	Human	16.15317825	24.70990901	11	-0.60212	1.47E-22	ENSG00000175220	0.60212
ENSG00000186469	GNG2	SAGD_00129	Human	2.612337476	0.72867989	14	1.8624	1.50E-22	ENSG00000186469	-1.8624
ENSG00000104142	VPS18	SAGD_00129	Human	6.426003503	12.61714818	15	-0.96201	1.54E-22	ENSG00000104142	0.96201
ENSG00000279453	Z99129.4	SAGD_00129	Human	6.693899034	1.731178534	6	1.9803	1.54E-22	ENSG00000279453	-1.9803
ENSG00000141736	ERBB2	SAGD_00129	Human	4.478434361	7.703068967	17	-0.7697	1.55E-22	ENSG00000141736	0.7697
ENSG00000106628	POLD2	SAGD_00129	Human	22.45576718	13.24390675	7	0.77215	1.59E-22	ENSG00000106628	-0.77215
ENSG00000154511	FAM69A	SAGD_00129	Human	7.352025394	14.86664181	1	-1.0063	1.64E-22	ENSG00000154511	1.0063
ENSG00000106049	HIBADH	SAGD_00129	Human	10.13528244	20.33101487	7	-0.99514	1.76E-22	ENSG00000106049	0.99514
ENSG00000136854	STXBP1	SAGD_00129	Human	10.99152505	6.947325933	9	0.67535	2.01E-22	ENSG00000136854	-0.67535
ENSG00000078902	TOLLIP	SAGD_00129	Human	6.371280511	11.38927872	11	-0.82697	2.02E-22	ENSG00000078902	0.82697
ENSG00000168393	DTYMK	SAGD_00129	Human	11.76338542	4.612272527	2	1.3649	2.37E-22	ENSG00000168393	-1.3649
ENSG00000167971	CASKIN1	SAGD_00129	Human	1.082410216	0.040332523	16	4.7074	2.44E-22	ENSG00000167971	-4.7074
ENSG00000166037	CEP57	SAGD_00129	Human	7.108789511	3.678708051	11	0.96489	2.47E-22	ENSG00000166037	-0.96489
ENSG00000197694	SPTAN1	SAGD_00129	Human	30.05252881	38.78206892	9	-0.35631	2.57E-22	ENSG00000197694	0.35631
ENSG00000165240	ATP7A	SAGD_00129	Human	5.928526076	3.279438073	X	0.87139	2.62E-22	ENSG00000165240	-0.87139
ENSG00000101928	MOSPD1	SAGD_00129	Human	5.230727789	12.67280203	X	-1.2501	2.64E-22	ENSG00000101928	1.2501
ENSG00000135720	DYNC1LI2	SAGD_00129	Human	14.46067233	21.18250798	16	-0.53714	3.07E-22	ENSG00000135720	0.53714
ENSG00000108515	ENO3	SAGD_00129	Human	2.554936098	0.47114126	17	2.448	3.10E-22	ENSG00000108515	-2.448
ENSG00000169398	PTK2	SAGD_00129	Human	7.365406311	4.610596	8	0.6868	3.27E-22	ENSG00000169398	-0.6868
ENSG00000135269	TES	SAGD_00129	Human	18.94046046	11.2696638	7	0.7618	3.75E-22	ENSG00000135269	-0.7618
ENSG00000105855	ITGB8	SAGD_00129	Human	0.775453599	1.94735199	7	-1.3057	4.20E-22	ENSG00000105855	1.3057
ENSG00000204673	AKT1S1	SAGD_00129	Human	7.615934735	13.37738939	19	-0.80529	4.90E-22	ENSG00000204673	0.80529
ENSG00000067704	IARS2	SAGD_00129	Human	42.21668157	29.54287079	1	0.52739	5.12E-22	ENSG00000067704	-0.52739
ENSG00000124615	MOCS1	SAGD_00129	Human	1.251552539	3.876506483	6	-1.6311	5.26E-22	ENSG00000124615	1.6311
ENSG00000116489	CAPZA1	SAGD_00129	Human	55.70853542	39.91439822	1	0.4951	5.34E-22	ENSG00000116489	-0.4951
ENSG00000120913	PDLIM2	SAGD_00129	Human	2.989139062	5.405839166	8	-0.84655	5.67E-22	ENSG00000120913	0.84655
ENSG00000159055	MIS18A	SAGD_00129	Human	7.323896276	1.575592939	21	2.2122	6.01E-22	ENSG00000159055	-2.2122
ENSG00000054983	GALC	SAGD_00129	Human	6.939890421	3.516726565	14	0.99154	6.02E-22	ENSG00000054983	-0.99154
ENSG00000147408	CSGALNACT1	SAGD_00129	Human	1.895041245	0.41483088	8	2.1948	6.20E-22	ENSG00000147408	-2.1948
ENSG00000242802	AP5Z1	SAGD_00129	Human	3.406554282	6.900913694	7	-1.0131	6.22E-22	ENSG00000242802	1.0131
ENSG00000106524	ANKMY2	SAGD_00129	Human	14.8143578	7.305010632	7	1.0318	7.54E-22	ENSG00000106524	-1.0318
ENSG00000163734	CXCL3	SAGD_00129	Human	3.215507145	0.049546282	4	6.0519	7.78E-22	ENSG00000163734	-6.0519
ENSG00000162631	NTNG1	SAGD_00129	Human	1.597403542	0.376989838	1	2.0734	9.70E-22	ENSG00000162631	-2.0734
ENSG00000143469	SYT14	SAGD_00129	Human	0.061832788	0.65483955	1	-3.2405	1.14E-21	ENSG00000143469	3.2405
ENSG00000013583	HEBP1	SAGD_00129	Human	10.40933208	19.22886265	12	-0.86538	1.14E-21	ENSG00000013583	0.86538
ENSG00000139687	RB1	SAGD_00129	Human	13.96411793	8.35757348	13	0.75826	1.29E-21	ENSG00000139687	-0.75826
ENSG00000128309	MPST	SAGD_00129	Human	1.246618059	3.427016994	22	-1.4526	1.30E-21	ENSG00000128309	1.4526
ENSG00000123104	ITPR2	SAGD_00129	Human	1.501171633	3.201887099	12	-1.0818	1.37E-21	ENSG00000123104	1.0818
ENSG00000100003	SEC14L2	SAGD_00129	Human	3.651079452	1.282950954	22	1.5158	1.43E-21	ENSG00000100003	-1.5158
ENSG00000111581	NUP107	SAGD_00129	Human	5.003375232	2.443382479	12	1.0422	1.50E-21	ENSG00000111581	-1.0422
ENSG00000090924	PLEKHG2	SAGD_00129	Human	2.322794958	4.869068036	19	-1.0464	1.55E-21	ENSG00000090924	1.0464
ENSG00000112851	ERBIN	SAGD_00129	Human	11.00851613	16.07680643	5	-0.53581	1.91E-21	ENSG00000112851	0.53581
ENSG00000125450	NUP85	SAGD_00129	Human	6.372674591	2.812417295	17	1.1978	2.17E-21	ENSG00000125450	-1.1978
ENSG00000166670	MMP10	SAGD_00129	Human	17.93794807	0.014250344	11	10.014	2.27E-21	ENSG00000166670	-10.014
ENSG00000099341	PSMD8	SAGD_00129	Human	50.69818873	35.05367775	19	0.54309	2.32E-21	ENSG00000099341	-0.54309
ENSG00000134882	UBAC2	SAGD_00129	Human	9.142691329	15.7325302	13	-0.77321	2.41E-21	ENSG00000134882	0.77321
ENSG00000152556	PFKM	SAGD_00129	Human	5.293236613	9.327345034	12	-0.80267	2.42E-21	ENSG00000152556	0.80267
ENSG00000196743	GM2A	SAGD_00129	Human	9.926786086	17.18278151	5	-0.77542	2.83E-21	ENSG00000196743	0.77542
ENSG00000133318	RTN3	SAGD_00129	Human	42.14309024	30.73740941	11	0.46836	3.10E-21	ENSG00000133318	-0.46836
ENSG00000163932	PRKCD	SAGD_00129	Human	10.39610411	4.744853503	3	1.1439	3.23E-21	ENSG00000163932	-1.1439
ENSG00000103326	CAPN15	SAGD_00129	Human	5.748205032	2.556419712	16	1.1673	3.54E-21	ENSG00000103326	-1.1673
ENSG00000110719	TCIRG1	SAGD_00129	Human	16.44713987	8.910913798	11	0.88658	3.76E-21	ENSG00000110719	-0.88658
ENSG00000158604	TMED4	SAGD_00129	Human	25.76529807	16.16294431	7	0.6877	3.96E-21	ENSG00000158604	-0.6877
ENSG00000168398	BDKRB2	SAGD_00129	Human	4.515501427	1.94247669	14	1.2233	4.00E-21	ENSG00000168398	-1.2233
ENSG00000138600	SPPL2A	SAGD_00129	Human	17.19039017	11.44933867	15	0.60192	4.11E-21	ENSG00000138600	-0.60192
ENSG00000108518	PFN1	SAGD_00129	Human	202.3075878	156.4559337	17	0.38215	4.57E-21	ENSG00000108518	-0.38215
ENSG00000167996	FTH1	SAGD_00129	Human	28.43445436	121.9623848	11	-2.0916	4.58E-21	ENSG00000167996	2.0916
ENSG00000155760	FZD7	SAGD_00129	Human	13.11988682	21.82763396	2	-0.72233	4.79E-21	ENSG00000155760	0.72233
ENSG00000142279	WTIP	SAGD_00129	Human	0.862530436	2.100465714	19	-1.2839	4.79E-21	ENSG00000142279	1.2839
ENSG00000131435	PDLIM4	SAGD_00129	Human	21.23957576	10.98391439	5	0.95267	5.03E-21	ENSG00000131435	-0.95267
ENSG00000117174	ZNHIT6	SAGD_00129	Human	2.839849752	6.295513334	1	-1.1229	5.33E-21	ENSG00000117174	1.1229
ENSG00000180817	PPA1	SAGD_00129	Human	6.367573898	11.59906256	10	-0.8492	5.65E-21	ENSG00000180817	0.8492
ENSG00000175471	MCTP1	SAGD_00129	Human	0.126765841	0.783893769	5	-2.577	6.45E-21	ENSG00000175471	2.577
ENSG00000135929	CYP27A1	SAGD_00129	Human	1.484916974	5.247831089	2	-1.8118	7.95E-21	ENSG00000135929	1.8118
ENSG00000138594	TMOD3	SAGD_00129	Human	10.53037873	6.765747389	15	0.65317	8.28E-21	ENSG00000138594	-0.65317
ENSG00000106397	PLOD3	SAGD_00129	Human	27.18657308	17.95151816	7	0.60491	8.65E-21	ENSG00000106397	-0.60491
ENSG00000133313	CNDP2	SAGD_00129	Human	2.516544641	4.71854667	18	-0.90468	8.95E-21	ENSG00000133313	0.90468
ENSG00000163071	SPATA18	SAGD_00129	Human	4.745037633	9.454654671	4	-0.97531	8.95E-21	ENSG00000163071	0.97531
ENSG00000164187	LMBRD2	SAGD_00129	Human	8.781349115	5.267096881	5	0.74848	9.90E-21	ENSG00000164187	-0.74848
ENSG00000186111	PIP5K1C	SAGD_00129	Human	9.395034014	15.01085701	19	-0.66853	1.06E-20	ENSG00000186111	0.66853
ENSG00000185432	METTL7A	SAGD_00129	Human	0.726122381	3.143547271	12	-2.077	1.10E-20	ENSG00000185432	2.077
ENSG00000105519	CAPS	SAGD_00129	Human	3.691358266	1.011590186	19	1.8683	1.26E-20	ENSG00000105519	-1.8683
ENSG00000146094	DOK3	SAGD_00129	Human	2.799553071	0.696571693	5	2.0063	1.26E-20	ENSG00000146094	-2.0063
ENSG00000187134	AKR1C1	SAGD_00129	Human	8.551404708	5.121775963	10	0.7482	1.37E-20	ENSG00000187134	-0.7482
ENSG00000129493	HEATR5A	SAGD_00129	Human	3.076304031	5.69599118	14	-0.87074	2.13E-20	ENSG00000129493	0.87074
ENSG00000100906	NFKBIA	SAGD_00129	Human	12.07471175	5.170327009	14	1.2346	2.16E-20	ENSG00000100906	-1.2346
ENSG00000151693	ASAP2	SAGD_00129	Human	14.04718102	8.914485748	2	0.6715	2.76E-20	ENSG00000151693	-0.6715
ENSG00000116266	STXBP3	SAGD_00129	Human	11.00284637	6.327653584	1	0.81461	2.97E-20	ENSG00000116266	-0.81461
ENSG00000104936	DMPK	SAGD_00129	Human	3.471506034	7.083263901	19	-1.0246	3.30E-20	ENSG00000104936	1.0246
ENSG00000125520	SLC2A4RG	SAGD_00129	Human	23.61919231	12.79482377	20	0.89158	3.42E-20	ENSG00000125520	-0.89158
ENSG00000038382	TRIO	SAGD_00129	Human	22.75785378	17.68779206	5	0.3753	3.43E-20	ENSG00000038382	-0.3753
ENSG00000187583	PLEKHN1	SAGD_00129	Human	2.356479515	0.226624557	1	3.4231	3.58E-20	ENSG00000187583	-3.4231
ENSG00000186522	Sep-10	SAGD_00129	Human	41.77189609	28.99125397	2	0.54154	4.06E-20	ENSG00000186522	-0.54154
ENSG00000224597	SVIL-AS1	SAGD_00129	Human	1.946888481	4.942584153	10	-1.3418	4.19E-20	ENSG00000224597	1.3418
ENSG00000162337	LRP5	SAGD_00129	Human	4.857028311	8.877881736	11	-0.86276	4.34E-20	ENSG00000162337	0.86276
ENSG00000149600	COMMD7	SAGD_00129	Human	3.652846609	9.339176677	20	-1.3439	4.35E-20	ENSG00000149600	1.3439
ENSG00000168542	COL3A1	SAGD_00129	Human	292.6872939	359.5829434	2	-0.28543	4.94E-20	ENSG00000168542	0.28543
ENSG00000127663	KDM4B	SAGD_00129	Human	5.884640564	3.493938655	19	0.75948	4.98E-20	ENSG00000127663	-0.75948
ENSG00000164877	MICALL2	SAGD_00129	Human	1.341756613	3.390827733	7	-1.3491	5.22E-20	ENSG00000164877	1.3491
ENSG00000170891	CYTL1	SAGD_00129	Human	1.120656349	8.024111385	4	-2.912	5.75E-20	ENSG00000170891	2.912
ENSG00000167695	FAM57A	SAGD_00129	Human	20.84487126	11.67043822	17	0.8475	5.90E-20	ENSG00000167695	-0.8475
ENSG00000139304	PTPRQ	SAGD_00129	Human	0.028140401	0.439394038	12	-4.0838	6.57E-20	ENSG00000139304	4.0838
ENSG00000152767	FARP1	SAGD_00129	Human	1.711045045	2.704446641	13	-0.64691	7.69E-20	ENSG00000152767	0.64691
ENSG00000135090	TAOK3	SAGD_00129	Human	2.35969894	4.502921336	12	-0.92353	7.76E-20	ENSG00000135090	0.92353
ENSG00000047410	TPR	SAGD_00129	Human	18.63705059	13.5735584	1	0.46917	8.06E-20	ENSG00000047410	-0.46917
ENSG00000166482	MFAP4	SAGD_00129	Human	7.181777224	15.83681756	17	-1.1333	8.16E-20	ENSG00000166482	1.1333
ENSG00000197329	PELI1	SAGD_00129	Human	3.6157847	1.054200557	2	1.7899	8.83E-20	ENSG00000197329	-1.7899
ENSG00000064989	CALCRL	SAGD_00129	Human	0.176841991	1.253139972	2	-2.823	8.86E-20	ENSG00000064989	2.823
ENSG00000110092	CCND1	SAGD_00129	Human	216.4978426	267.7228996	11	-0.29465	1.05E-19	ENSG00000110092	0.29465
ENSG00000075336	TIMM21	SAGD_00129	Human	5.641313642	2.473504036	18	1.1981	1.11E-19	ENSG00000075336	-1.1981
ENSG00000182054	IDH2	SAGD_00129	Human	15.21224502	7.400793206	15	1.0412	1.15E-19	ENSG00000182054	-1.0412
ENSG00000116962	NID1	SAGD_00129	Human	13.00587867	19.71984627	1	-0.58963	1.32E-19	ENSG00000116962	0.58963
ENSG00000181652	ATG9B	SAGD_00129	Human	0.845954237	0.036365585	7	4.5617	1.37E-19	ENSG00000181652	-4.5617
ENSG00000138134	STAMBPL1	SAGD_00129	Human	2.918203581	0.970563471	10	1.6112	1.51E-19	ENSG00000138134	-1.6112
ENSG00000189171	S100A13	SAGD_00129	Human	4.752774027	11.63975593	1	-1.2891	1.64E-19	ENSG00000189171	1.2891
ENSG00000100979	PLTP	SAGD_00129	Human	22.25408323	12.52343923	20	0.83803	1.71E-19	ENSG00000100979	-0.83803
ENSG00000184584	TMEM173	SAGD_00129	Human	10.2227352	17.49581902	5	-0.76867	1.96E-19	ENSG00000184584	0.76867
ENSG00000196923	PDLIM7	SAGD_00129	Human	29.91224538	44.30989778	5	-0.56106	1.97E-19	ENSG00000196923	0.56106
ENSG00000116711	PLA2G4A	SAGD_00129	Human	7.553675388	2.802422596	1	1.4512	2.02E-19	ENSG00000116711	-1.4512
ENSG00000113407	TARS	SAGD_00129	Human	39.96190374	28.34967947	5	0.51073	2.03E-19	ENSG00000113407	-0.51073
ENSG00000179029	TMEM107	SAGD_00129	Human	4.971711526	1.505362079	17	1.7273	2.16E-19	ENSG00000179029	-1.7273
ENSG00000081087	OSTM1	SAGD_00129	Human	12.11982066	20.14907295	6	-0.7123	2.26E-19	ENSG00000081087	0.7123
ENSG00000167103	PIP5KL1	SAGD_00129	Human	2.856555625	0.528044586	9	2.4486	2.49E-19	ENSG00000167103	-2.4486
ENSG00000125304	TM9SF2	SAGD_00129	Human	49.22437663	36.53648617	13	0.44408	2.52E-19	ENSG00000125304	-0.44408
ENSG00000120686	UFM1	SAGD_00129	Human	34.26894815	23.65529942	13	0.54943	2.76E-19	ENSG00000120686	-0.54943
ENSG00000075702	WDR62	SAGD_00129	Human	1.041612566	0.216772902	19	2.2758	3.02E-19	ENSG00000075702	-2.2758
ENSG00000165886	UBTD1	SAGD_00129	Human	5.263143088	13.7652585	10	-1.3865	3.05E-19	ENSG00000165886	1.3865
ENSG00000257167	TMPO-AS1	SAGD_00129	Human	1.687644859	0.099082773	12	4.0351	3.21E-19	ENSG00000257167	-4.0351
ENSG00000148344	PTGES	SAGD_00129	Human	65.54665111	44.06665259	9	0.58091	3.43E-19	ENSG00000148344	-0.58091
ENSG00000214063	TSPAN4	SAGD_00129	Human	28.46077261	19.47389914	11	0.55401	3.46E-19	ENSG00000214063	-0.55401
ENSG00000183578	TNFAIP8L3	SAGD_00129	Human	12.32120219	5.38202795	15	1.2042	3.46E-19	ENSG00000183578	-1.2042
ENSG00000143162	CREG1	SAGD_00129	Human	26.78917644	40.99056294	1	-0.59987	3.66E-19	ENSG00000143162	0.59987
ENSG00000139644	TMBIM6	SAGD_00129	Human	112.8511942	90.10165566	12	0.33759	3.74E-19	ENSG00000139644	-0.33759
ENSG00000113282	CLINT1	SAGD_00129	Human	12.67406106	18.94412014	5	-0.56825	4.60E-19	ENSG00000113282	0.56825
ENSG00000126934	MAP2K2	SAGD_00129	Human	15.22115966	23.12075524	19	-0.59728	4.70E-19	ENSG00000126934	0.59728
ENSG00000183691	NOG	SAGD_00129	Human	3.315814856	0.324873552	17	3.3796	4.76E-19	ENSG00000183691	-3.3796
ENSG00000108963	DPH1	SAGD_00129	Human	1.28218194	3.565828533	17	-1.4621	4.85E-19	ENSG00000108963	1.4621
ENSG00000113966	ARL6	SAGD_00129	Human	5.243411351	2.05589199	3	1.3731	5.00E-19	ENSG00000113966	-1.3731
ENSG00000141504	SAT2	SAGD_00129	Human	7.550058175	17.476796	17	-1.1922	5.32E-19	ENSG00000141504	1.1922
ENSG00000188612	SUMO2	SAGD_00129	Human	29.21982589	18.96683786	17	0.63851	5.88E-19	ENSG00000188612	-0.63851
ENSG00000123689	G0S2	SAGD_00129	Human	15.04010745	3.706385005	1	2.0123	6.62E-19	ENSG00000123689	-2.0123
ENSG00000176095	IP6K1	SAGD_00129	Human	6.29789308	11.12202931	3	-0.80938	7.03E-19	ENSG00000176095	0.80938
ENSG00000149582	TMEM25	SAGD_00129	Human	2.10177771	0.512979264	11	2.0544	7.09E-19	ENSG00000149582	-2.0544
ENSG00000151092	NGLY1	SAGD_00129	Human	4.597806381	2.27028616	3	1.0371	7.24E-19	ENSG00000151092	-1.0371
ENSG00000260604	AL590004.4	SAGD_00129	Human	1.260422141	3.24156929	6	-1.3437	7.34E-19	ENSG00000260604	1.3437
ENSG00000165029	ABCA1	SAGD_00129	Human	2.748674571	4.892388179	9	-0.82419	7.58E-19	ENSG00000165029	0.82419
ENSG00000122870	BICC1	SAGD_00129	Human	13.96012659	21.14855417	10	-0.58158	8.04E-19	ENSG00000122870	0.58158
ENSG00000165802	NSMF	SAGD_00129	Human	4.533064301	8.825789358	9	-0.95629	8.16E-19	ENSG00000165802	0.95629
ENSG00000096401	CDC5L	SAGD_00129	Human	11.98896203	7.32152372	6	0.72785	8.35E-19	ENSG00000096401	-0.72785
ENSG00000197696	NMB	SAGD_00129	Human	2.760274529	11.46586011	15	-2.0459	8.69E-19	ENSG00000197696	2.0459
ENSG00000197586	ENTPD6	SAGD_00129	Human	11.94416666	6.774287494	20	0.82323	8.82E-19	ENSG00000197586	-0.82323
ENSG00000128262	POM121L9P	SAGD_00129	Human	0.017282092	1.123662906	22	-6.5425	8.93E-19	ENSG00000128262	6.5425
ENSG00000162729	IGSF8	SAGD_00129	Human	21.02937886	11.64866288	1	0.85773	9.02E-19	ENSG00000162729	-0.85773
ENSG00000189058	APOD	SAGD_00129	Human	0.154481771	2.381771461	3	-3.8642	9.36E-19	ENSG00000189058	3.8642
ENSG00000100804	PSMB5	SAGD_00129	Human	38.90696975	59.50982533	14	-0.60439	9.45E-19	ENSG00000100804	0.60439
ENSG00000166734	CASC4	SAGD_00129	Human	14.97779616	22.24128187	15	-0.55425	9.62E-19	ENSG00000166734	0.55425
ENSG00000099875	MKNK2	SAGD_00129	Human	15.3492014	9.299122602	19	0.72807	1.05E-18	ENSG00000099875	-0.72807
ENSG00000148842	CNNM2	SAGD_00129	Human	0.229729796	0.871755192	10	-1.8777	1.15E-18	ENSG00000148842	1.8777
ENSG00000242960	FTH1P23	SAGD_00129	Human	6.711137333	25.9573692	3	-1.9207	1.23E-18	ENSG00000242960	1.9207
ENSG00000147536	GINS4	SAGD_00129	Human	1.591662044	0.268935578	8	2.5676	1.24E-18	ENSG00000147536	-2.5676
ENSG00000214367	HAUS3	SAGD_00129	Human	3.35892646	1.257903644	4	1.4369	1.44E-18	ENSG00000214367	-1.4369
ENSG00000268655	AC008687.4	SAGD_00129	Human	3.249787556	0.054158681	19	5.7551	1.50E-18	ENSG00000268655	-5.7551
ENSG00000165416	SUGT1	SAGD_00129	Human	5.308965764	3.299901466	13	0.70225	1.60E-18	ENSG00000165416	-0.70225
ENSG00000131759	RARA	SAGD_00129	Human	11.89566109	6.562246871	17	0.8618	1.86E-18	ENSG00000131759	-0.8618
ENSG00000117500	TMED5	SAGD_00129	Human	9.39251003	6.018166626	1	0.65693	2.01E-18	ENSG00000117500	-0.65693
ENSG00000106263	EIF3B	SAGD_00129	Human	21.19419373	15.45114704	7	0.46652	2.15E-18	ENSG00000106263	-0.46652
ENSG00000129484	PARP2	SAGD_00129	Human	5.861653209	2.437051482	14	1.2766	2.23E-18	ENSG00000129484	-1.2766
ENSG00000104881	PPP1R13L	SAGD_00129	Human	5.187857541	2.205458212	19	1.2401	2.26E-18	ENSG00000104881	-1.2401
ENSG00000170779	CDCA4	SAGD_00129	Human	8.725894172	3.435942831	14	1.3616	2.33E-18	ENSG00000170779	-1.3616
ENSG00000137267	TUBB2A	SAGD_00129	Human	27.70108395	15.2874042	6	0.87021	2.39E-18	ENSG00000137267	-0.87021
ENSG00000014138	POLA2	SAGD_00129	Human	3.661393632	1.408867711	11	1.3882	2.49E-18	ENSG00000014138	-1.3882
ENSG00000181690	PLAG1	SAGD_00129	Human	4.57101605	2.23947792	8	1.0464	2.56E-18	ENSG00000181690	-1.0464
ENSG00000132388	UBE2G1	SAGD_00129	Human	14.96203992	8.962538036	17	0.75316	2.79E-18	ENSG00000132388	-0.75316
ENSG00000147437	GNRH1	SAGD_00129	Human	5.730488108	1.137631362	8	2.3531	2.95E-18	ENSG00000147437	-2.3531
ENSG00000138814	PPP3CA	SAGD_00129	Human	18.67315445	12.24716395	4	0.62133	3.39E-18	ENSG00000138814	-0.62133
ENSG00000164930	FZD6	SAGD_00129	Human	9.469625123	16.14499971	8	-0.75315	3.48E-18	ENSG00000164930	0.75315
ENSG00000111667	USP5	SAGD_00129	Human	34.17225651	23.62802792	12	0.54198	3.68E-18	ENSG00000111667	-0.54198
ENSG00000117479	SLC19A2	SAGD_00129	Human	5.195303102	2.118845659	1	1.3105	3.70E-18	ENSG00000117479	-1.3105
ENSG00000156931	VPS8	SAGD_00129	Human	3.095420003	5.483530035	3	-0.80807	3.81E-18	ENSG00000156931	0.80807
ENSG00000197798	FAM118B	SAGD_00129	Human	2.315190451	5.847321308	11	-1.3286	4.02E-18	ENSG00000197798	1.3286
ENSG00000163961	RNF168	SAGD_00129	Human	6.649920099	3.297606918	3	1.0264	4.40E-18	ENSG00000163961	-1.0264
ENSG00000175105	ZNF654	SAGD_00129	Human	7.685258775	4.32909427	3	0.84439	4.68E-18	ENSG00000175105	-0.84439
ENSG00000266412	NCOA4	SAGD_00129	Human	34.57416308	48.70275256	10	-0.47874	5.05E-18	ENSG00000266412	0.47874
ENSG00000157240	FZD1	SAGD_00129	Human	8.161220595	4.634193766	7	0.8218	5.67E-18	ENSG00000157240	-0.8218
ENSG00000115464	USP34	SAGD_00129	Human	8.134986203	11.3338556	2	-0.46385	6.50E-18	ENSG00000115464	0.46385
ENSG00000144583	Mar-04	SAGD_00129	Human	11.91337408	6.737746677	2	0.82948	6.71E-18	ENSG00000144583	-0.82948
ENSG00000168916	ZNF608	SAGD_00129	Human	0.13688159	1.014987832	5	-2.832	7.18E-18	ENSG00000168916	2.832
ENSG00000141985	SH3GL1	SAGD_00129	Human	31.16616551	20.39894568	19	0.61714	7.30E-18	ENSG00000141985	-0.61714
ENSG00000187446	CHP1	SAGD_00129	Human	15.50799593	24.84922569	15	-0.66251	7.44E-18	ENSG00000187446	0.66251
ENSG00000107290	SETX	SAGD_00129	Human	8.435066495	12.85543941	9	-0.58927	8.28E-18	ENSG00000107290	0.58927
ENSG00000155097	ATP6V1C1	SAGD_00129	Human	10.15818923	16.02877266	8	-0.64059	8.70E-18	ENSG00000155097	0.64059
ENSG00000115504	EHBP1	SAGD_00129	Human	12.32183802	8.116252484	2	0.61828	1.01E-17	ENSG00000115504	-0.61828
ENSG00000166272	WBP1L	SAGD_00129	Human	16.19443139	24.50142219	10	-0.58406	1.02E-17	ENSG00000166272	0.58406
ENSG00000163918	RFC4	SAGD_00129	Human	5.832936683	1.974462195	3	1.5878	1.14E-17	ENSG00000163918	-1.5878
ENSG00000147251	DOCK11	SAGD_00129	Human	2.317594302	4.987112235	X	-1.0834	1.15E-17	ENSG00000147251	1.0834
ENSG00000085365	SCAMP1	SAGD_00129	Human	22.42797308	14.97753013	5	0.59892	1.17E-17	ENSG00000085365	-0.59892
ENSG00000017797	RALBP1	SAGD_00129	Human	7.96339746	12.31271861	18	-0.61457	1.31E-17	ENSG00000017797	0.61457
ENSG00000111144	LTA4H	SAGD_00129	Human	4.482814694	7.786973529	12	-0.78724	1.33E-17	ENSG00000111144	0.78724
ENSG00000185305	ARL15	SAGD_00129	Human	1.474163438	4.384116635	5	-1.5774	1.35E-17	ENSG00000185305	1.5774
ENSG00000189410	SH2D5	SAGD_00129	Human	0.085748298	1.144906906	1	-3.6805	1.36E-17	ENSG00000189410	3.6805
ENSG00000134313	KIDINS220	SAGD_00129	Human	7.944203937	11.13927879	2	-0.47459	1.40E-17	ENSG00000134313	0.47459
ENSG00000035499	DEPDC1B	SAGD_00129	Human	1.340767394	0.088610057	5	3.977	1.50E-17	ENSG00000035499	-3.977
ENSG00000169919	GUSB	SAGD_00129	Human	11.58067503	6.31327426	7	0.89307	1.58E-17	ENSG00000169919	-0.89307
ENSG00000116747	TROVE2	SAGD_00129	Human	7.718785246	4.640810522	1	0.75185	1.78E-17	ENSG00000116747	-0.75185
ENSG00000140350	ANP32A	SAGD_00129	Human	9.621578573	5.830259504	15	0.74105	1.80E-17	ENSG00000140350	-0.74105
ENSG00000065000	AP3D1	SAGD_00129	Human	17.64022942	24.20838527	19	-0.44836	1.93E-17	ENSG00000065000	0.44836
ENSG00000225614	ZNF469	SAGD_00129	Human	1.552101385	3.082226433	16	-0.98274	1.94E-17	ENSG00000225614	0.98274
ENSG00000124216	SNAI1	SAGD_00129	Human	7.707196534	2.188253186	20	1.8183	1.98E-17	ENSG00000124216	-1.8183
ENSG00000100504	PYGL	SAGD_00129	Human	12.81271303	20.46118343	14	-0.66568	1.99E-17	ENSG00000100504	0.66568
ENSG00000011105	TSPAN9	SAGD_00129	Human	1.933556508	4.225068059	12	-1.1116	1.99E-17	ENSG00000011105	1.1116
ENSG00000070882	OSBPL3	SAGD_00129	Human	12.76572199	8.534110974	7	0.59612	2.05E-17	ENSG00000070882	-0.59612
ENSG00000095321	CRAT	SAGD_00129	Human	19.18792074	11.76447155	9	0.71257	2.06E-17	ENSG00000095321	-0.71257
ENSG00000198056	PRIM1	SAGD_00129	Human	3.42291136	0.60609409	12	2.4992	2.11E-17	ENSG00000198056	-2.4992
ENSG00000172009	THOP1	SAGD_00129	Human	5.829772757	3.10596272	19	0.91563	2.13E-17	ENSG00000172009	-0.91563
ENSG00000100600	LGMN	SAGD_00129	Human	11.92978286	19.4584522	14	-0.69689	2.17E-17	ENSG00000100600	0.69689
ENSG00000156709	AIFM1	SAGD_00129	Human	3.335728978	7.924998797	X	-1.2573	2.19E-17	ENSG00000156709	1.2573
ENSG00000216285	AC078819.1	SAGD_00129	Human	26.34025699	9.802541818	12	1.4256	2.20E-17	ENSG00000216285	-1.4256
ENSG00000161714	PLCD3	SAGD_00129	Human	2.464198032	5.019737727	17	-1.0192	2.27E-17	ENSG00000161714	1.0192
ENSG00000198561	CTNND1	SAGD_00129	Human	19.93168584	26.72927584	11	-0.41207	2.30E-17	ENSG00000198561	0.41207
ENSG00000084652	TXLNA	SAGD_00129	Human	18.9957836	27.22215184	1	-0.50819	2.30E-17	ENSG00000084652	0.50819
ENSG00000104131	EIF3J	SAGD_00129	Human	9.790900538	17.40272814	15	-0.81713	2.35E-17	ENSG00000104131	0.81713
ENSG00000173064	HECTD4	SAGD_00129	Human	2.415402927	3.858412999	12	-0.66652	2.45E-17	ENSG00000173064	0.66652
ENSG00000143222	UFC1	SAGD_00129	Human	12.28430317	22.40066121	1	-0.85911	2.57E-17	ENSG00000143222	0.85911
ENSG00000196975	ANXA4	SAGD_00129	Human	5.652234533	8.699962461	2	-0.61133	2.57E-17	ENSG00000196975	0.61133
ENSG00000171302	CANT1	SAGD_00129	Human	20.52196789	13.50666896	17	0.61352	2.65E-17	ENSG00000171302	-0.61352
ENSG00000187266	EPOR	SAGD_00129	Human	2.981553621	0.57779718	19	2.3817	3.21E-17	ENSG00000187266	-2.3817
ENSG00000108395	TRIM37	SAGD_00129	Human	3.959395847	7.740952042	17	-0.94471	3.45E-17	ENSG00000108395	0.94471
ENSG00000075568	TMEM131	SAGD_00129	Human	10.81220982	7.670438976	2	0.50888	3.50E-17	ENSG00000075568	-0.50888
ENSG00000128524	ATP6V1F	SAGD_00129	Human	25.14717569	48.95220463	7	-0.95366	3.56E-17	ENSG00000128524	0.95366
ENSG00000136240	KDELR2	SAGD_00129	Human	110.3717687	86.26719708	7	0.36911	3.76E-17	ENSG00000136240	-0.36911
ENSG00000186767	SPIN4	SAGD_00129	Human	4.377205955	1.611756235	X	1.455	3.91E-17	ENSG00000186767	-1.455
ENSG00000140199	SLC12A6	SAGD_00129	Human	5.788887369	8.923443879	15	-0.61527	4.15E-17	ENSG00000140199	0.61527
ENSG00000183723	CMTM4	SAGD_00129	Human	4.290047875	7.291602286	16	-0.75119	4.36E-17	ENSG00000183723	0.75119
ENSG00000169744	LDB2	SAGD_00129	Human	0.720399246	2.542538317	4	-1.7831	4.67E-17	ENSG00000169744	1.7831
ENSG00000151632	AKR1C2	SAGD_00129	Human	1.958411918	4.294127316	10	-1.1206	4.68E-17	ENSG00000151632	1.1206
ENSG00000125821	DTD1	SAGD_00129	Human	4.244309712	1.953826446	20	1.1309	4.69E-17	ENSG00000125821	-1.1309
ENSG00000091656	ZFHX4	SAGD_00129	Human	2.891309935	4.729164786	8	-0.7018	5.26E-17	ENSG00000091656	0.7018
ENSG00000118655	DCLRE1B	SAGD_00129	Human	4.975398132	1.865134991	1	1.4282	5.70E-17	ENSG00000118655	-1.4282
ENSG00000243244	STON1	SAGD_00129	Human	0.570417141	1.825264121	2	-1.6658	5.96E-17	ENSG00000243244	1.6658
ENSG00000213080	AL354714.2	SAGD_00129	Human	7.302071314	1.359974341	1	2.4427	6.82E-17	ENSG00000213080	-2.4427
ENSG00000204120	GIGYF2	SAGD_00129	Human	4.226328575	6.530122948	2	-0.61733	7.19E-17	ENSG00000204120	0.61733
ENSG00000006327	TNFRSF12A	SAGD_00129	Human	78.76353834	53.6469206	16	0.56117	7.76E-17	ENSG00000006327	-0.56117
ENSG00000171159	C9orf16	SAGD_00129	Human	4.776561363	12.19032611	9	-1.3489	8.08E-17	ENSG00000171159	1.3489
ENSG00000162066	AMDHD2	SAGD_00129	Human	0.828079166	2.939801385	16	-1.8032	8.68E-17	ENSG00000162066	1.8032
ENSG00000116096	SPR	SAGD_00129	Human	3.350813234	10.21392799	2	-1.5959	9.17E-17	ENSG00000116096	1.5959
ENSG00000101773	RBBP8	SAGD_00129	Human	8.861969842	4.96008856	18	0.85033	9.69E-17	ENSG00000101773	-0.85033
ENSG00000213672	NCKIPSD	SAGD_00129	Human	11.84433842	6.164267667	3	0.94574	9.91E-17	ENSG00000213672	-0.94574
ENSG00000000460	C1orf112	SAGD_00129	Human	1.89129163	0.506812994	1	1.9091	1.01E-16	ENSG00000000460	-1.9091
ENSG00000181852	RNF41	SAGD_00129	Human	8.427502297	13.03619855	12	-0.61855	1.09E-16	ENSG00000181852	0.61855
ENSG00000185420	SMYD3	SAGD_00129	Human	2.674574615	5.549598473	1	-1.0389	1.12E-16	ENSG00000185420	1.0389
ENSG00000184787	UBE2G2	SAGD_00129	Human	8.228535645	12.68706003	21	-0.6088	1.13E-16	ENSG00000184787	0.6088
ENSG00000110955	ATP5F1B	SAGD_00129	Human	195.7915162	157.5135272	12	0.32558	1.23E-16	ENSG00000110955	-0.32558
ENSG00000196754	S100A2	SAGD_00129	Human	5.11617527	0.949114771	1	2.4296	1.23E-16	ENSG00000196754	-2.4296
ENSG00000205937	RNPS1	SAGD_00129	Human	9.740710422	6.386463631	16	0.6203	1.33E-16	ENSG00000205937	-0.6203
ENSG00000177106	EPS8L2	SAGD_00129	Human	7.773670769	4.18381633	11	0.89971	1.35E-16	ENSG00000177106	-0.89971
ENSG00000117592	PRDX6	SAGD_00129	Human	45.87405524	64.56629283	1	-0.47984	1.36E-16	ENSG00000117592	0.47984
ENSG00000126088	UROD	SAGD_00129	Human	12.98752136	21.81901351	1	-0.74558	1.50E-16	ENSG00000126088	0.74558
ENSG00000019549	SNAI2	SAGD_00129	Human	21.87973355	34.43054978	8	-0.63684	1.57E-16	ENSG00000019549	0.63684
ENSG00000115762	PLEKHB2	SAGD_00129	Human	13.93698808	20.14460227	2	-0.51615	1.61E-16	ENSG00000115762	0.51615
ENSG00000177706	FAM20C	SAGD_00129	Human	13.83609688	8.462314087	7	0.71681	1.68E-16	ENSG00000177706	-0.71681
ENSG00000124006	OBSL1	SAGD_00129	Human	3.636129012	6.226753324	2	-0.76991	1.79E-16	ENSG00000124006	0.76991
ENSG00000124588	NQO2	SAGD_00129	Human	4.081850662	2.299386084	6	0.83614	1.83E-16	ENSG00000124588	-0.83614
ENSG00000132256	TRIM5	SAGD_00129	Human	1.059023178	3.203837019	11	-1.5734	1.98E-16	ENSG00000132256	1.5734
ENSG00000226564	FTH1P20	SAGD_00129	Human	6.400547713	22.37126133	2	-1.787	2.15E-16	ENSG00000226564	1.787
ENSG00000132912	DCTN4	SAGD_00129	Human	19.4449989	13.37547965	5	0.55463	2.30E-16	ENSG00000132912	-0.55463
ENSG00000102901	CENPT	SAGD_00129	Human	7.320475674	3.783721992	16	0.954	2.48E-16	ENSG00000102901	-0.954
ENSG00000172340	SUCLG2	SAGD_00129	Human	23.49838192	15.00295687	3	0.66065	2.52E-16	ENSG00000172340	-0.66065
ENSG00000103202	NME4	SAGD_00129	Human	14.11725664	22.33534871	16	-0.65736	2.78E-16	ENSG00000103202	0.65736
ENSG00000100823	APEX1	SAGD_00129	Human	33.78149557	50.96975917	14	-0.58606	2.89E-16	ENSG00000100823	0.58606
ENSG00000110921	MVK	SAGD_00129	Human	0.76178799	2.285272823	12	-1.5885	3.13E-16	ENSG00000110921	1.5885
ENSG00000136527	TRA2B	SAGD_00129	Human	9.043282927	6.187075687	3	0.56238	3.28E-16	ENSG00000136527	-0.56238
ENSG00000168765	GSTM4	SAGD_00129	Human	0.252689894	1.369156856	1	-2.4352	3.28E-16	ENSG00000168765	2.4352
ENSG00000169221	TBC1D10B	SAGD_00129	Human	9.702561066	5.959495673	16	0.71016	3.30E-16	ENSG00000169221	-0.71016
ENSG00000168958	MFF	SAGD_00129	Human	6.355828974	10.55162631	2	-0.71886	3.32E-16	ENSG00000168958	0.71886
ENSG00000125319	C17orf53	SAGD_00129	Human	2.485168848	0.423137666	17	2.5931	3.79E-16	ENSG00000125319	-2.5931
ENSG00000148218	ALAD	SAGD_00129	Human	6.242511645	10.71322462	9	-0.76547	3.89E-16	ENSG00000148218	0.76547
ENSG00000163739	CXCL1	SAGD_00129	Human	3.410619715	0.154274744	4	4.4837	4.20E-16	ENSG00000163739	-4.4837
ENSG00000141562	NARF	SAGD_00129	Human	6.459514806	3.646852428	17	0.84487	4.32E-16	ENSG00000141562	-0.84487
ENSG00000139117	CPNE8	SAGD_00129	Human	0.964870504	2.958084381	12	-1.5826	4.44E-16	ENSG00000139117	1.5826
ENSG00000164253	WDR41	SAGD_00129	Human	14.32188962	9.456756834	5	0.61659	4.52E-16	ENSG00000164253	-0.61659
ENSG00000188313	PLSCR1	SAGD_00129	Human	0.907522371	2.988502031	3	-1.7267	4.73E-16	ENSG00000188313	1.7267
ENSG00000036054	TBC1D23	SAGD_00129	Human	16.05303785	10.56390435	3	0.61436	4.77E-16	ENSG00000036054	-0.61436
ENSG00000111275	ALDH2	SAGD_00129	Human	0.865266445	2.124953729	12	-1.2859	5.22E-16	ENSG00000111275	1.2859
ENSG00000184992	BRI3BP	SAGD_00129	Human	3.076351787	1.255059245	12	1.3115	5.78E-16	ENSG00000184992	-1.3115
ENSG00000198721	ECI2	SAGD_00129	Human	7.340085568	3.742084932	6	0.98721	5.96E-16	ENSG00000198721	-0.98721
ENSG00000010404	IDS	SAGD_00129	Human	21.82033013	16.46108455	X	0.41955	5.99E-16	ENSG00000010404	-0.41955
ENSG00000164294	GPX8	SAGD_00129	Human	73.79239969	55.2121944	5	0.43371	6.37E-16	ENSG00000164294	-0.43371
ENSG00000119333	WDR34	SAGD_00129	Human	14.19022875	7.529619638	9	0.92223	6.71E-16	ENSG00000119333	-0.92223
ENSG00000126012	KDM5C	SAGD_00129	Human	14.14055623	10.03124082	X	0.50618	6.99E-16	ENSG00000126012	-0.50618
ENSG00000165684	SNAPC4	SAGD_00129	Human	6.097678025	2.937954042	9	1.0606	7.37E-16	ENSG00000165684	-1.0606
ENSG00000182093	WRB	SAGD_00129	Human	9.760641734	5.862485623	21	0.74804	8.48E-16	ENSG00000182093	-0.74804
ENSG00000175216	CKAP5	SAGD_00129	Human	21.16179128	15.51118859	11	0.46265	8.63E-16	ENSG00000175216	-0.46265
ENSG00000265491	RNF115	SAGD_00129	Human	2.689215467	4.669191384	1	-0.77967	9.06E-16	ENSG00000265491	0.77967
ENSG00000079432	CIC	SAGD_00129	Human	16.0355711	11.1170006	19	0.5343	9.29E-16	ENSG00000079432	-0.5343
ENSG00000033100	CHPF2	SAGD_00129	Human	23.0342926	32.81377669	7	-0.50368	9.38E-16	ENSG00000033100	0.50368
ENSG00000132824	SERINC3	SAGD_00129	Human	53.15129094	69.13806513	20	-0.36572	9.70E-16	ENSG00000132824	0.36572
ENSG00000136868	SLC31A1	SAGD_00129	Human	15.34095009	22.24782859	9	-0.52355	9.97E-16	ENSG00000136868	0.52355
ENSG00000109738	GLRB	SAGD_00129	Human	4.36197115	9.027951067	4	-1.0287	1.06E-15	ENSG00000109738	1.0287
ENSG00000003056	M6PR	SAGD_00129	Human	13.3643822	20.94028207	12	-0.63373	1.16E-15	ENSG00000003056	0.63373
ENSG00000066322	ELOVL1	SAGD_00129	Human	37.44052012	25.29736217	1	0.5771	1.19E-15	ENSG00000066322	-0.5771
ENSG00000164323	CFAP97	SAGD_00129	Human	8.302447852	12.72876377	4	-0.60076	1.22E-15	ENSG00000164323	0.60076
ENSG00000162849	KIF26B	SAGD_00129	Human	0.041171088	0.416417132	1	-3.4845	1.31E-15	ENSG00000162849	3.4845
ENSG00000114450	GNB4	SAGD_00129	Human	18.66835639	13.03765943	3	0.53438	1.34E-15	ENSG00000114450	-0.53438
ENSG00000005882	PDK2	SAGD_00129	Human	1.867357455	4.234330464	17	-1.1741	1.39E-15	ENSG00000005882	1.1741
ENSG00000198301	SDAD1	SAGD_00129	Human	8.087872593	13.99653223	4	-0.78175	1.48E-15	ENSG00000198301	0.78175
ENSG00000164118	CEP44	SAGD_00129	Human	3.412930639	1.550463226	4	1.1543	1.53E-15	ENSG00000164118	-1.1543
ENSG00000221869	CEBPD	SAGD_00129	Human	2.532609974	8.123209915	8	-1.6778	1.54E-15	ENSG00000221869	1.6778
ENSG00000111912	NCOA7	SAGD_00129	Human	5.570102896	8.909463086	6	-0.67169	1.61E-15	ENSG00000111912	0.67169
ENSG00000161533	ACOX1	SAGD_00129	Human	3.363837084	5.805022555	17	-0.77861	1.65E-15	ENSG00000161533	0.77861
ENSG00000138821	SLC39A8	SAGD_00129	Human	2.247850098	0.756550237	4	1.596	1.73E-15	ENSG00000138821	-1.596
ENSG00000185127	C6orf120	SAGD_00129	Human	7.983197433	14.73932102	6	-0.87253	1.74E-15	ENSG00000185127	0.87253
ENSG00000006638	TBXA2R	SAGD_00129	Human	2.674650746	0.512729274	19	2.3957	1.78E-15	ENSG00000006638	-2.3957
ENSG00000124126	PREX1	SAGD_00129	Human	0.444525041	1.550386236	20	-1.7853	1.90E-15	ENSG00000124126	1.7853
ENSG00000152749	GPR180	SAGD_00129	Human	5.51728428	3.182601238	13	0.80361	1.93E-15	ENSG00000152749	-0.80361
ENSG00000113013	HSPA9	SAGD_00129	Human	99.72419298	80.42655657	5	0.32321	1.99E-15	ENSG00000113013	-0.32321
ENSG00000128708	HAT1	SAGD_00129	Human	7.852143246	4.66199256	2	0.76934	2.11E-15	ENSG00000128708	-0.76934
ENSG00000143543	JTB	SAGD_00129	Human	27.34952185	43.88677446	1	-0.6721	2.34E-15	ENSG00000143543	0.6721
ENSG00000125844	RRBP1	SAGD_00129	Human	89.09686126	70.77994446	20	0.34127	2.48E-15	ENSG00000125844	-0.34127
ENSG00000196419	XRCC6	SAGD_00129	Human	80.59354766	62.94326049	22	0.36825	2.56E-15	ENSG00000196419	-0.36825
ENSG00000273415	AP000904.1	SAGD_00129	Human	5.685379758	0.060488419	11	6.4736	2.65E-15	ENSG00000273415	-6.4736
ENSG00000178449	COX14	SAGD_00129	Human	3.894302301	12.28228282	12	-1.6344	2.77E-15	ENSG00000178449	1.6344
ENSG00000196586	MYO6	SAGD_00129	Human	6.432308228	10.16234501	6	-0.63956	2.85E-15	ENSG00000196586	0.63956
ENSG00000110218	PANX1	SAGD_00129	Human	18.6079378	10.74383456	11	0.81219	2.87E-15	ENSG00000110218	-0.81219
ENSG00000117758	STX12	SAGD_00129	Human	15.09822703	22.81400104	1	-0.58305	3.03E-15	ENSG00000117758	0.58305
ENSG00000163565	IFI16	SAGD_00129	Human	14.81952471	21.68393169	1	-0.53281	3.10E-15	ENSG00000163565	0.53281
ENSG00000233426	EIF3FP3	SAGD_00129	Human	15.28077245	30.36447225	2	-0.98899	3.65E-15	ENSG00000233426	0.98899
ENSG00000142686	C1orf216	SAGD_00129	Human	5.762129009	10.99463116	1	-0.93463	3.65E-15	ENSG00000142686	0.93463
ENSG00000204604	ZNF468	SAGD_00129	Human	0.604215476	1.570017253	19	-1.362	3.88E-15	ENSG00000204604	1.362
ENSG00000170677	SOCS6	SAGD_00129	Human	9.815207832	5.779874874	18	0.78429	4.14E-15	ENSG00000170677	-0.78429
ENSG00000114439	BBX	SAGD_00129	Human	7.615631511	11.01838553	3	-0.51647	4.29E-15	ENSG00000114439	0.51647
ENSG00000175054	ATR	SAGD_00129	Human	2.3196618	4.000484441	3	-0.7811	4.46E-15	ENSG00000175054	0.7811
ENSG00000085224	ATRX	SAGD_00129	Human	6.063285754	8.354821666	X	-0.44842	4.50E-15	ENSG00000085224	0.44842
ENSG00000134440	NARS	SAGD_00129	Human	40.55996443	54.02383937	18	-0.39961	4.76E-15	ENSG00000134440	0.39961
ENSG00000173545	ZNF622	SAGD_00129	Human	13.89793346	24.87986144	5	-0.83373	4.81E-15	ENSG00000173545	0.83373
ENSG00000126522	ASL	SAGD_00129	Human	9.116251814	4.300248444	7	1.0844	5.96E-15	ENSG00000126522	-1.0844
ENSG00000172935	MRGPRF	SAGD_00129	Human	11.46458464	5.601593236	11	1.0338	6.53E-15	ENSG00000172935	-1.0338
ENSG00000185950	IRS2	SAGD_00129	Human	3.0806692	5.559778769	13	-0.836	7.05E-15	ENSG00000185950	0.836
ENSG00000106052	TAX1BP1	SAGD_00129	Human	13.30730362	18.58858547	7	-0.46595	7.81E-15	ENSG00000106052	0.46595
ENSG00000100664	EIF5	SAGD_00129	Human	40.58014812	32.05807355	14	0.35387	8.83E-15	ENSG00000100664	-0.35387
ENSG00000164961	WASHC5	SAGD_00129	Human	13.61357236	21.05708908	8	-0.60896	8.88E-15	ENSG00000164961	0.60896
ENSG00000127483	HP1BP3	SAGD_00129	Human	29.39633772	22.53885947	1	0.39672	9.19E-15	ENSG00000127483	-0.39672
ENSG00000176915	ANKLE2	SAGD_00129	Human	7.658012968	5.576441992	12	0.47	9.77E-15	ENSG00000176915	-0.47
ENSG00000106244	PDAP1	SAGD_00129	Human	40.45534814	28.60289594	7	0.51263	1.01E-14	ENSG00000106244	-0.51263
ENSG00000170248	PDCD6IP	SAGD_00129	Human	33.01045525	25.98596589	3	0.35863	1.03E-14	ENSG00000170248	-0.35863
ENSG00000230487	PSMG3-AS1	SAGD_00129	Human	1.948728705	4.233788596	7	-1.1238	1.06E-14	ENSG00000230487	1.1238
ENSG00000003436	TFPI	SAGD_00129	Human	7.388709834	10.55992071	2	-0.50051	1.08E-14	ENSG00000003436	0.50051
ENSG00000089006	SNX5	SAGD_00129	Human	10.23114464	6.510945279	20	0.67146	1.08E-14	ENSG00000089006	-0.67146
ENSG00000041982	TNC	SAGD_00129	Human	87.72032628	105.7369147	9	-0.25823	1.13E-14	ENSG00000041982	0.25823
ENSG00000111540	RAB5B	SAGD_00129	Human	18.88350975	25.68118119	12	-0.43042	1.15E-14	ENSG00000111540	0.43042
ENSG00000167658	EEF2	SAGD_00129	Human	534.2137958	651.665547	19	-0.27621	1.19E-14	ENSG00000167658	0.27621
ENSG00000126785	RHOJ	SAGD_00129	Human	0.564075376	2.323406364	14	-2.0318	1.21E-14	ENSG00000126785	2.0318
ENSG00000067369	TP53BP1	SAGD_00129	Human	5.512783336	7.983576254	15	-0.52307	1.36E-14	ENSG00000067369	0.52307
ENSG00000168010	ATG16L2	SAGD_00129	Human	2.817872884	1.297431304	11	1.1225	1.45E-14	ENSG00000168010	-1.1225
ENSG00000096384	HSP90AB1	SAGD_00129	Human	291.9963662	240.6616335	6	0.29183	1.62E-14	ENSG00000096384	-0.29183
ENSG00000103275	UBE2I	SAGD_00129	Human	6.402441342	3.986159296	16	0.69213	1.64E-14	ENSG00000103275	-0.69213
ENSG00000120137	PANK3	SAGD_00129	Human	7.27564659	10.58882932	5	-0.52519	1.71E-14	ENSG00000120137	0.52519
ENSG00000154803	FLCN	SAGD_00129	Human	2.839072758	4.871837576	17	-0.76936	1.76E-14	ENSG00000154803	0.76936
ENSG00000121753	ADGRB2	SAGD_00129	Human	0.964807004	2.37553432	1	-1.283	1.79E-14	ENSG00000121753	1.283
ENSG00000154640	BTG3	SAGD_00129	Human	10.10453028	4.556476233	21	1.1671	1.79E-14	ENSG00000154640	-1.1671
ENSG00000196182	STK40	SAGD_00129	Human	7.811065364	4.536328906	1	0.79387	1.86E-14	ENSG00000196182	-0.79387
ENSG00000184432	COPB2	SAGD_00129	Human	26.94113372	34.71888369	3	-0.35321	1.93E-14	ENSG00000184432	0.35321
ENSG00000124882	EREG	SAGD_00129	Human	2.843546387	1.066869804	4	1.432	1.94E-14	ENSG00000124882	-1.432
ENSG00000006015	REX1BD	SAGD_00129	Human	8.092501811	3.745064983	19	1.1102	2.07E-14	ENSG00000006015	-1.1102
ENSG00000027847	B4GALT7	SAGD_00129	Human	9.255477696	5.196098915	5	0.83547	2.12E-14	ENSG00000027847	-0.83547
ENSG00000162694	EXTL2	SAGD_00129	Human	8.524136104	13.43509694	1	-0.64634	2.12E-14	ENSG00000162694	0.64634
ENSG00000060339	CCAR1	SAGD_00129	Human	8.017249758	12.43005172	10	-0.61882	2.13E-14	ENSG00000060339	0.61882
ENSG00000167487	KLHL26	SAGD_00129	Human	4.209964933	1.815651584	19	1.2209	2.20E-14	ENSG00000167487	-1.2209
ENSG00000012171	SEMA3B	SAGD_00129	Human	2.846252504	0.972683866	3	1.5503	2.20E-14	ENSG00000012171	-1.5503
ENSG00000122694	GLIPR2	SAGD_00129	Human	15.29894221	9.066580889	9	0.7697	2.21E-14	ENSG00000122694	-0.7697
ENSG00000170275	CRTAP	SAGD_00129	Human	39.39143017	50.09665722	3	-0.33626	2.30E-14	ENSG00000170275	0.33626
ENSG00000196337	CGB7	SAGD_00129	Human	1.209918872	0.078229425	19	3.9674	2.57E-14	ENSG00000196337	-3.9674
ENSG00000137770	CTDSPL2	SAGD_00129	Human	4.576962077	2.629076103	15	0.81635	2.60E-14	ENSG00000137770	-0.81635
ENSG00000251022	THAP9-AS1	SAGD_00129	Human	7.195405118	3.704839403	4	0.97756	2.69E-14	ENSG00000251022	-0.97756
ENSG00000165915	SLC39A13	SAGD_00129	Human	17.08785025	24.48420902	11	-0.50798	2.76E-14	ENSG00000165915	0.50798
ENSG00000134049	IER3IP1	SAGD_00129	Human	9.370481633	5.079681507	18	0.90536	2.78E-14	ENSG00000134049	-0.90536
ENSG00000164066	INTU	SAGD_00129	Human	0.728248381	1.553564012	4	-1.0943	2.96E-14	ENSG00000164066	1.0943
ENSG00000233608	TWIST2	SAGD_00129	Human	12.26981991	5.718444736	2	1.1111	3.24E-14	ENSG00000233608	-1.1111
ENSG00000023318	ERP44	SAGD_00129	Human	18.20676571	12.40672862	9	0.56865	3.31E-14	ENSG00000023318	-0.56865
ENSG00000182022	CHST15	SAGD_00129	Human	2.396933927	4.668284446	10	-0.94865	3.35E-14	ENSG00000182022	0.94865
ENSG00000103044	HAS3	SAGD_00129	Human	0.343831952	1.585267547	16	-2.2621	3.53E-14	ENSG00000103044	2.2621
ENSG00000112033	PPARD	SAGD_00129	Human	12.30410876	18.7601585	6	-0.60437	3.66E-14	ENSG00000112033	0.60437
ENSG00000153310	FAM49B	SAGD_00129	Human	3.174340509	1.613785266	8	0.99404	3.97E-14	ENSG00000153310	-0.99404
ENSG00000165699	TSC1	SAGD_00129	Human	3.085607403	4.664552782	9	-0.58356	4.00E-14	ENSG00000165699	0.58356
ENSG00000130150	MOSPD2	SAGD_00129	Human	3.742049632	6.992010361	X	-0.87775	4.00E-14	ENSG00000130150	0.87775
ENSG00000078687	TNRC6C	SAGD_00129	Human	0.570559122	1.48935195	17	-1.3948	4.13E-14	ENSG00000078687	1.3948
ENSG00000054116	TRAPPC3	SAGD_00129	Human	9.054745386	15.20328701	1	-0.72922	4.33E-14	ENSG00000054116	0.72922
ENSG00000124243	BCAS4	SAGD_00129	Human	2.114927166	0.820739944	20	1.373	4.61E-14	ENSG00000124243	-1.373
ENSG00000163812	ZDHHC3	SAGD_00129	Human	3.806319849	6.507991593	3	-0.75625	5.06E-14	ENSG00000163812	0.75625
ENSG00000180867	PDIA3P1	SAGD_00129	Human	37.09206097	22.8889633	1	0.70673	5.07E-14	ENSG00000180867	-0.70673
ENSG00000103197	TSC2	SAGD_00129	Human	2.794544519	4.220542891	16	-0.58347	5.12E-14	ENSG00000103197	0.58347
ENSG00000171681	ATF7IP	SAGD_00129	Human	3.067101612	4.891938757	12	-0.65623	5.32E-14	ENSG00000171681	0.65623
ENSG00000101255	TRIB3	SAGD_00129	Human	44.62959576	32.56356356	20	0.4622	5.41E-14	ENSG00000101255	-0.4622
ENSG00000176170	SPHK1	SAGD_00129	Human	4.618398046	8.601153168	17	-0.89759	5.52E-14	ENSG00000176170	0.89759
ENSG00000144867	SRPRB	SAGD_00129	Human	10.45082059	16.36216919	3	-0.63069	6.01E-14	ENSG00000144867	0.63069
ENSG00000102882	MAPK3	SAGD_00129	Human	25.34606657	17.5575789	16	0.54283	6.07E-14	ENSG00000102882	-0.54283
ENSG00000125354	Sep-06	SAGD_00129	Human	3.223305638	1.414646021	X	1.1969	6.11E-14	ENSG00000125354	-1.1969
ENSG00000162368	CMPK1	SAGD_00129	Human	59.51794832	46.04158533	1	0.38448	6.75E-14	ENSG00000162368	-0.38448
ENSG00000179041	RRS1	SAGD_00129	Human	1.559493092	5.651609001	8	-1.8679	7.53E-14	ENSG00000179041	1.8679
ENSG00000014824	SLC30A9	SAGD_00129	Human	14.75236889	10.39624347	4	0.52048	8.16E-14	ENSG00000014824	-0.52048
ENSG00000076003	MCM6	SAGD_00129	Human	12.25494484	7.347363094	2	0.74813	8.20E-14	ENSG00000076003	-0.74813
ENSG00000168769	TET2	SAGD_00129	Human	2.188958651	1.214005102	4	0.8653	8.23E-14	ENSG00000168769	-0.8653
ENSG00000173145	NOC3L	SAGD_00129	Human	3.425031295	6.655433375	10	-0.948	8.46E-14	ENSG00000173145	0.948
ENSG00000148019	CEP78	SAGD_00129	Human	2.049292022	3.476950834	9	-0.74377	9.00E-14	ENSG00000148019	0.74377
ENSG00000167005	NUDT21	SAGD_00129	Human	15.84014171	10.552774	16	0.60413	9.82E-14	ENSG00000167005	-0.60413
ENSG00000047346	FAM214A	SAGD_00129	Human	2.075821365	3.832247805	15	-0.86296	1.03E-13	ENSG00000047346	0.86296
ENSG00000090487	SPG21	SAGD_00129	Human	13.69856655	20.53272537	15	-0.56924	1.03E-13	ENSG00000090487	0.56924
ENSG00000213347	MXD3	SAGD_00129	Human	1.870579505	0.514574383	5	1.8626	1.05E-13	ENSG00000213347	-1.8626
ENSG00000116857	TMEM9	SAGD_00129	Human	13.73876017	8.587263309	1	0.68862	1.11E-13	ENSG00000116857	-0.68862
ENSG00000182263	FIGN	SAGD_00129	Human	0.188413154	0.817956274	2	-2.0782	1.11E-13	ENSG00000182263	2.0782
ENSG00000105854	PON2	SAGD_00129	Human	7.293408592	12.5555318	7	-0.76276	1.14E-13	ENSG00000105854	0.76276
ENSG00000037965	HOXC8	SAGD_00129	Human	2.297417343	7.658384865	12	-1.681	1.15E-13	ENSG00000037965	1.681
ENSG00000117475	BLZF1	SAGD_00129	Human	14.04290994	8.726881815	1	0.69587	1.26E-13	ENSG00000117475	-0.69587
ENSG00000028310	BRD9	SAGD_00129	Human	4.630635266	2.716124633	5	0.77583	1.26E-13	ENSG00000028310	-0.77583
ENSG00000060138	YBX3	SAGD_00129	Human	21.30508295	16.26327606	12	0.40019	1.36E-13	ENSG00000060138	-0.40019
ENSG00000130066	SAT1	SAGD_00129	Human	30.57180441	20.2246534	X	0.61366	1.56E-13	ENSG00000130066	-0.61366
ENSG00000130816	DNMT1	SAGD_00129	Human	7.11634177	4.637235357	19	0.62418	1.59E-13	ENSG00000130816	-0.62418
ENSG00000082497	SERTAD4	SAGD_00129	Human	0.024941112	0.626981661	1	-4.9117	1.60E-13	ENSG00000082497	4.9117
ENSG00000100243	CYB5R3	SAGD_00129	Human	72.94950117	94.09035147	22	-0.35862	1.64E-13	ENSG00000100243	0.35862
ENSG00000254858	MPV17L2	SAGD_00129	Human	1.217256109	4.41909198	19	-1.8788	1.72E-13	ENSG00000254858	1.8788
ENSG00000142634	EFHD2	SAGD_00129	Human	19.60327362	11.89183388	1	0.73222	1.97E-13	ENSG00000142634	-0.73222
ENSG00000075303	SLC25A40	SAGD_00129	Human	4.438899916	2.036996271	7	1.1471	2.04E-13	ENSG00000075303	-1.1471
ENSG00000136560	TANK	SAGD_00129	Human	5.564894068	9.24811364	2	-0.71536	2.15E-13	ENSG00000136560	0.71536
ENSG00000100413	POLR3H	SAGD_00129	Human	2.607655915	5.052027106	22	-0.95935	2.16E-13	ENSG00000100413	0.95935
ENSG00000145495	Mar-06	SAGD_00129	Human	16.02840897	12.18547008	5	0.40894	2.24E-13	ENSG00000145495	-0.40894
ENSG00000111711	GOLT1B	SAGD_00129	Human	34.16259166	24.35014689	12	0.50542	2.30E-13	ENSG00000111711	-0.50542
ENSG00000166913	YWHAB	SAGD_00129	Human	50.192542	40.76140165	20	0.3134	2.49E-13	ENSG00000166913	-0.3134
ENSG00000170577	SIX2	SAGD_00129	Human	2.70491915	7.107226846	2	-1.3694	2.57E-13	ENSG00000170577	1.3694
ENSG00000198382	UVRAG	SAGD_00129	Human	1.835994133	3.799475798	11	-1.0409	2.67E-13	ENSG00000198382	1.0409
ENSG00000116273	PHF13	SAGD_00129	Human	12.55605114	7.603221233	1	0.73316	2.89E-13	ENSG00000116273	-0.73316
ENSG00000165389	SPTSSA	SAGD_00129	Human	14.55196255	8.452050066	14	0.80096	2.92E-13	ENSG00000165389	-0.80096
ENSG00000099385	BCL7C	SAGD_00129	Human	5.589935931	2.749954076	16	1.0309	2.93E-13	ENSG00000099385	-1.0309
ENSG00000153294	ADGRF4	SAGD_00129	Human	1.141654826	0.025034236	6	5.6464	3.05E-13	ENSG00000153294	-5.6464
ENSG00000185885	IFITM1	SAGD_00129	Human	0.603676702	4.474881261	11	-2.9241	3.26E-13	ENSG00000185885	2.9241
ENSG00000078237	TIGAR	SAGD_00129	Human	3.068137021	6.414067628	12	-1.0387	3.36E-13	ENSG00000078237	1.0387
ENSG00000109321	AREG	SAGD_00129	Human	3.258618256	0.451790225	4	2.8685	3.39E-13	ENSG00000109321	-2.8685
ENSG00000143499	SMYD2	SAGD_00129	Human	12.30133646	7.978683356	1	0.63571	3.46E-13	ENSG00000143499	-0.63571
ENSG00000186577	SMIM29	SAGD_00129	Human	4.843207347	10.2600962	6	-1.0754	3.60E-13	ENSG00000186577	1.0754
ENSG00000140950	TLDC1	SAGD_00129	Human	5.017200019	2.939453867	16	0.7858	3.95E-13	ENSG00000140950	-0.7858
ENSG00000164951	PDP1	SAGD_00129	Human	5.115132927	8.613114854	8	-0.73256	4.26E-13	ENSG00000164951	0.73256
ENSG00000116161	CACYBP	SAGD_00129	Human	15.22902267	9.89590223	1	0.63951	4.39E-13	ENSG00000116161	-0.63951
ENSG00000138674	SEC31A	SAGD_00129	Human	39.57298234	49.21009133	4	-0.30109	4.48E-13	ENSG00000138674	0.30109
ENSG00000183726	TMEM50A	SAGD_00129	Human	34.59726536	47.68408824	1	-0.44626	4.90E-13	ENSG00000183726	0.44626
ENSG00000175573	C11orf68	SAGD_00129	Human	43.3006919	28.63742825	11	0.60532	5.12E-13	ENSG00000175573	-0.60532
ENSG00000181929	PRKAG1	SAGD_00129	Human	8.278011281	12.98139856	12	-0.63791	5.14E-13	ENSG00000181929	0.63791
ENSG00000172037	LAMB2	SAGD_00129	Human	115.0702368	95.28925741	3	0.28183	5.15E-13	ENSG00000172037	-0.28183
ENSG00000142534	RPS11	SAGD_00129	Human	291.6806578	357.0096564	19	-0.28103	5.20E-13	ENSG00000142534	0.28103
ENSG00000166923	GREM1	SAGD_00129	Human	0.041907611	0.328822622	15	-3.0117	5.34E-13	ENSG00000166923	3.0117
ENSG00000171522	PTGER4	SAGD_00129	Human	0.716422319	2.438595502	5	-1.7583	5.57E-13	ENSG00000171522	1.7583
ENSG00000108799	EZH1	SAGD_00129	Human	4.049243564	6.755451364	17	-0.72512	5.65E-13	ENSG00000108799	0.72512
ENSG00000134759	ELP2	SAGD_00129	Human	5.74678466	8.410681786	18	-0.53266	5.76E-13	ENSG00000134759	0.53266
ENSG00000105677	TMEM147	SAGD_00129	Human	11.61595649	20.1855719	19	-0.78641	6.12E-13	ENSG00000105677	0.78641
ENSG00000087266	SH3BP2	SAGD_00129	Human	3.227185571	1.958913823	4	0.72955	6.36E-13	ENSG00000087266	-0.72955
ENSG00000179241	LDLRAD3	SAGD_00129	Human	2.14547554	4.62975327	11	-1.0964	6.60E-13	ENSG00000179241	1.0964
ENSG00000066557	LRRC40	SAGD_00129	Human	9.678727426	5.034340632	1	0.95618	6.72E-13	ENSG00000066557	-0.95618
ENSG00000156671	SAMD8	SAGD_00129	Human	12.79476738	9.015883946	10	0.51982	6.99E-13	ENSG00000156671	-0.51982
ENSG00000170629	DPY19L2P2	SAGD_00129	Human	1.180488953	0.242341853	7	2.286	6.99E-13	ENSG00000170629	-2.286
ENSG00000237686	AL109615.3	SAGD_00129	Human	1.695748818	0.143654006	6	3.5882	6.99E-13	ENSG00000237686	-3.5882
ENSG00000074356	NCBP3	SAGD_00129	Human	4.826249972	3.246089251	17	0.58553	7.33E-13	ENSG00000074356	-0.58553
ENSG00000105516	DBP	SAGD_00129	Human	1.649838239	0.502749313	19	1.7127	7.37E-13	ENSG00000105516	-1.7127
ENSG00000186314	PRELID2	SAGD_00129	Human	1.570266845	0.415221049	5	1.926	7.53E-13	ENSG00000186314	-1.926
ENSG00000143149	ALDH9A1	SAGD_00129	Human	15.34030358	22.98745735	1	-0.57457	7.96E-13	ENSG00000143149	0.57457
ENSG00000120963	ZNF706	SAGD_00129	Human	7.057127817	4.394074631	8	0.69956	8.63E-13	ENSG00000120963	-0.69956
ENSG00000124813	RUNX2	SAGD_00129	Human	1.859878246	3.571362573	6	-0.92368	8.88E-13	ENSG00000124813	0.92368
ENSG00000108932	SLC16A6	SAGD_00129	Human	1.327599801	3.477573575	17	-1.3815	9.24E-13	ENSG00000108932	1.3815
ENSG00000101974	ATP11C	SAGD_00129	Human	5.11434097	8.096437069	X	-0.64556	9.40E-13	ENSG00000101974	0.64556
ENSG00000166847	DCTN5	SAGD_00129	Human	5.595088329	8.026894814	16	-0.5051	9.42E-13	ENSG00000166847	0.5051
ENSG00000155463	OXA1L	SAGD_00129	Human	11.42108538	16.93016654	14	-0.5573	9.82E-13	ENSG00000155463	0.5573
ENSG00000073060	SCARB1	SAGD_00129	Human	1.254229684	2.715796522	12	-1.1068	1.01E-12	ENSG00000073060	1.1068
ENSG00000068697	LAPTM4A	SAGD_00129	Human	176.3872652	222.1952079	2	-0.31905	1.04E-12	ENSG00000068697	0.31905
ENSG00000100299	ARSA	SAGD_00129	Human	9.284065874	15.59583316	22	-0.7446	1.05E-12	ENSG00000100299	0.7446
ENSG00000134900	TPP2	SAGD_00129	Human	6.10279931	9.439404703	13	-0.61444	1.05E-12	ENSG00000134900	0.61444
ENSG00000170027	YWHAG	SAGD_00129	Human	92.42153932	74.19820182	7	0.33038	1.19E-12	ENSG00000170027	-0.33038
ENSG00000226328	NUP50-AS1	SAGD_00129	Human	1.019774606	3.860825125	22	-1.8822	1.19E-12	ENSG00000226328	1.8822
ENSG00000069329	VPS35	SAGD_00129	Human	19.31656275	14.6456982	16	0.41427	1.20E-12	ENSG00000069329	-0.41427
ENSG00000163902	RPN1	SAGD_00129	Human	66.96154673	53.69933594	3	0.32934	1.22E-12	ENSG00000163902	-0.32934
ENSG00000256087	ZNF432	SAGD_00129	Human	5.110578629	2.783381812	19	0.89325	1.32E-12	ENSG00000256087	-0.89325
ENSG00000054967	RELT	SAGD_00129	Human	1.632289252	0.47343273	11	1.8042	1.33E-12	ENSG00000054967	-1.8042
ENSG00000109065	NAT9	SAGD_00129	Human	3.159782596	6.299469864	17	-0.99277	1.38E-12	ENSG00000109065	0.99277
ENSG00000126217	MCF2L	SAGD_00129	Human	0.367037997	0.100723379	13	1.8852	1.47E-12	ENSG00000126217	-1.8852
ENSG00000181826	RELL1	SAGD_00129	Human	4.680550805	1.312120814	4	1.843	1.50E-12	ENSG00000181826	-1.843
ENSG00000090674	MCOLN1	SAGD_00129	Human	3.075287807	6.196491375	19	-0.99665	1.54E-12	ENSG00000090674	0.99665
ENSG00000164920	OSR2	SAGD_00129	Human	0.611296891	2.525630389	8	-2.0364	1.58E-12	ENSG00000164920	2.0364
ENSG00000147383	NSDHL	SAGD_00129	Human	6.314610496	12.63261997	X	-1.0008	1.71E-12	ENSG00000147383	1.0008
ENSG00000135740	SLC9A5	SAGD_00129	Human	0.847514754	2.354241132	16	-1.4545	1.73E-12	ENSG00000135740	1.4545
ENSG00000100225	FBXO7	SAGD_00129	Human	12.24490797	8.759351965	22	0.49772	1.81E-12	ENSG00000100225	-0.49772
ENSG00000182809	CRIP2	SAGD_00129	Human	12.00469964	6.938926562	14	0.79071	1.87E-12	ENSG00000182809	-0.79071
ENSG00000177943	MAMDC4	SAGD_00129	Human	1.891726475	0.585961536	9	1.6879	1.89E-12	ENSG00000177943	-1.6879
ENSG00000083799	CYLD	SAGD_00129	Human	4.532723793	6.674230186	16	-0.54077	2.02E-12	ENSG00000083799	0.54077
ENSG00000105889	STEAP1B	SAGD_00129	Human	5.972939978	11.63028745	7	-0.94376	2.09E-12	ENSG00000105889	0.94376
ENSG00000198420	TCAF1	SAGD_00129	Human	0.717532428	2.002403081	7	-1.4887	2.13E-12	ENSG00000198420	1.4887
ENSG00000122545	Sep-07	SAGD_00129	Human	22.38815657	17.50809673	7	0.36938	2.13E-12	ENSG00000122545	-0.36938
ENSG00000084733	RAB10	SAGD_00129	Human	68.61510222	53.69430655	2	0.36865	2.14E-12	ENSG00000084733	-0.36865
ENSG00000175040	CHST2	SAGD_00129	Human	6.351686798	3.358054132	3	0.9232	2.20E-12	ENSG00000175040	-0.9232
ENSG00000196700	ZNF512B	SAGD_00129	Human	3.281746645	5.826589914	20	-0.82108	2.21E-12	ENSG00000196700	0.82108
ENSG00000167528	ZNF641	SAGD_00129	Human	0.500418033	1.435659532	12	-1.5149	2.23E-12	ENSG00000167528	1.5149
ENSG00000198753	PLXNB3	SAGD_00129	Human	5.214991073	2.903953812	X	0.84648	2.30E-12	ENSG00000198753	-0.84648
ENSG00000087502	ERGIC2	SAGD_00129	Human	11.8610233	7.967870485	12	0.59009	2.35E-12	ENSG00000087502	-0.59009
ENSG00000117298	ECE1	SAGD_00129	Human	18.16272968	13.55601796	1	0.43557	2.44E-12	ENSG00000117298	-0.43557
ENSG00000188976	NOC2L	SAGD_00129	Human	11.67203208	7.742138945	1	0.60008	2.52E-12	ENSG00000188976	-0.60008
ENSG00000232973	CYP1B1-AS1	SAGD_00129	Human	0.081836014	0.608170781	2	-2.8674	2.57E-12	ENSG00000232973	2.8674
ENSG00000039523	RIPOR1	SAGD_00129	Human	13.87379063	9.733321552	16	0.51804	2.77E-12	ENSG00000039523	-0.51804
ENSG00000167775	CD320	SAGD_00129	Human	11.18002017	5.594095609	19	1.0007	2.89E-12	ENSG00000167775	-1.0007
ENSG00000120705	ETF1	SAGD_00129	Human	25.02259871	34.62013052	5	-0.45083	2.96E-12	ENSG00000120705	0.45083
ENSG00000132376	INPP5K	SAGD_00129	Human	2.786794857	5.271968573	17	-0.91449	3.23E-12	ENSG00000132376	0.91449
ENSG00000115806	GORASP2	SAGD_00129	Human	14.82764993	20.5903624	2	-0.46168	3.40E-12	ENSG00000115806	0.46168
ENSG00000138750	NUP54	SAGD_00129	Human	9.922011113	5.955871072	4	0.74993	3.40E-12	ENSG00000138750	-0.74993
ENSG00000056998	GYG2	SAGD_00129	Human	0.198085009	1.305258076	X	-2.7623	3.41E-12	ENSG00000056998	2.7623
ENSG00000138018	SELENOI	SAGD_00129	Human	5.969497587	3.802425502	2	0.66291	3.66E-12	ENSG00000138018	-0.66291
ENSG00000055332	EIF2AK2	SAGD_00129	Human	6.101298482	8.847208513	2	-0.52116	4.02E-12	ENSG00000055332	0.52116
ENSG00000170017	ALCAM	SAGD_00129	Human	57.80419826	46.42415188	3	0.33048	4.13E-12	ENSG00000170017	-0.33048
ENSG00000156509	FBXO43	SAGD_00129	Human	0.836909275	0.024076619	8	4.9832	4.14E-12	ENSG00000156509	-4.9832
ENSG00000198576	ARC	SAGD_00129	Human	1.532132608	0.203955786	8	2.8928	4.50E-12	ENSG00000198576	-2.8928
ENSG00000059573	ALDH18A1	SAGD_00129	Human	37.86017381	28.65451508	10	0.41496	4.64E-12	ENSG00000059573	-0.41496
ENSG00000197822	OCLN	SAGD_00129	Human	0.021855016	0.488324807	5	-4.162	4.66E-12	ENSG00000197822	4.162
ENSG00000133872	SARAF	SAGD_00129	Human	44.29953275	60.52287132	8	-0.43313	5.04E-12	ENSG00000133872	0.43313
ENSG00000165119	HNRNPK	SAGD_00129	Human	71.88150063	57.66313471	9	0.33197	5.21E-12	ENSG00000165119	-0.33197
ENSG00000177508	IRX3	SAGD_00129	Human	6.414963936	11.64990963	16	-0.84477	5.27E-12	ENSG00000177508	0.84477
ENSG00000116670	MAD2L2	SAGD_00129	Human	5.853526656	2.726308017	1	1.1091	5.57E-12	ENSG00000116670	-1.1091
ENSG00000113649	TCERG1	SAGD_00129	Human	7.171240195	4.803901805	5	0.59001	5.62E-12	ENSG00000113649	-0.59001
ENSG00000173575	CHD2	SAGD_00129	Human	7.557523733	5.680998608	15	0.42319	5.80E-12	ENSG00000173575	-0.42319
ENSG00000235865	GSN-AS1	SAGD_00129	Human	0.396581893	1.559608898	9	-1.9827	5.95E-12	ENSG00000235865	1.9827
ENSG00000081154	PCNP	SAGD_00129	Human	51.1284952	38.43712042	3	0.42723	6.33E-12	ENSG00000081154	-0.42723
ENSG00000102119	EMD	SAGD_00129	Human	24.28720331	15.33435312	X	0.6717	6.48E-12	ENSG00000102119	-0.6717
ENSG00000171016	PYGO1	SAGD_00129	Human	1.706882047	3.261766975	15	-0.9131	6.50E-12	ENSG00000171016	0.9131
ENSG00000107651	SEC23IP	SAGD_00129	Human	5.773701232	8.843661439	10	-0.59583	6.53E-12	ENSG00000107651	0.59583
ENSG00000136444	RSAD1	SAGD_00129	Human	2.903371452	5.884480323	17	-0.99509	6.79E-12	ENSG00000136444	0.99509
ENSG00000129187	DCTD	SAGD_00129	Human	22.6690917	31.54065336	4	-0.46224	6.81E-12	ENSG00000129187	0.46224
ENSG00000165525	NEMF	SAGD_00129	Human	3.375363838	5.522275484	14	-0.68871	7.40E-12	ENSG00000165525	0.68871
ENSG00000198925	ATG9A	SAGD_00129	Human	13.52794811	9.050443449	2	0.58898	7.48E-12	ENSG00000198925	-0.58898
ENSG00000144381	HSPD1	SAGD_00129	Human	56.40829142	44.09515356	2	0.37048	7.62E-12	ENSG00000144381	-0.37048
ENSG00000140718	FTO	SAGD_00129	Human	2.380860153	3.507780674	16	-0.54469	7.77E-12	ENSG00000140718	0.54469
ENSG00000214274	ANG	SAGD_00129	Human	3.94732231	0.762026022	14	2.3804	7.84E-12	ENSG00000214274	-2.3804
ENSG00000168653	NDUFS5	SAGD_00129	Human	90.59164364	133.8991123	1	-0.55453	7.98E-12	ENSG00000168653	0.55453
ENSG00000145817	YIPF5	SAGD_00129	Human	51.16034601	39.88740843	5	0.37322	8.12E-12	ENSG00000145817	-0.37322
ENSG00000162929	KIAA1841	SAGD_00129	Human	2.951871272	1.485029069	2	1.0109	8.12E-12	ENSG00000162929	-1.0109
ENSG00000163611	SPICE1	SAGD_00129	Human	2.878968716	1.455311839	3	0.99785	8.29E-12	ENSG00000163611	-0.99785
ENSG00000059145	UNKL	SAGD_00129	Human	3.315268901	1.727578998	16	0.95274	8.39E-12	ENSG00000059145	-0.95274
ENSG00000124222	STX16	SAGD_00129	Human	16.61057318	11.79268541	20	0.50519	8.80E-12	ENSG00000124222	-0.50519
ENSG00000122390	NAA60	SAGD_00129	Human	3.352314431	5.904480505	16	-0.80742	9.41E-12	ENSG00000122390	0.80742
ENSG00000126216	TUBGCP3	SAGD_00129	Human	3.643855235	1.848250937	13	0.98205	9.43E-12	ENSG00000126216	-0.98205
ENSG00000091157	WDR7	SAGD_00129	Human	1.015588172	1.863426931	18	-0.8666	1.00E-11	ENSG00000091157	0.8666
ENSG00000204084	INPP5B	SAGD_00129	Human	3.71865826	2.123644864	1	0.81557	1.09E-11	ENSG00000204084	-0.81557
ENSG00000158156	XKR8	SAGD_00129	Human	6.668509992	3.000717728	1	1.1651	1.10E-11	ENSG00000158156	-1.1651
ENSG00000162302	RPS6KA4	SAGD_00129	Human	13.20154016	7.929324084	11	0.73899	1.12E-11	ENSG00000162302	-0.73899
ENSG00000189362	NEMP2	SAGD_00129	Human	2.075278783	0.802519348	2	1.3931	1.13E-11	ENSG00000189362	-1.3931
ENSG00000141027	NCOR1	SAGD_00129	Human	6.715613293	8.960544083	17	-0.40469	1.29E-11	ENSG00000141027	0.40469
ENSG00000111077	TNS2	SAGD_00129	Human	6.820437439	10.07323883	12	-0.55998	1.37E-11	ENSG00000111077	0.55998
ENSG00000197157	SND1	SAGD_00129	Human	36.80834033	46.30061334	7	-0.31784	1.41E-11	ENSG00000197157	0.31784
ENSG00000205765	C5orf51	SAGD_00129	Human	7.569326691	11.366004	5	-0.57603	1.41E-11	ENSG00000205765	0.57603
ENSG00000167566	NCKAP5L	SAGD_00129	Human	4.313718161	7.008929618	12	-0.70189	1.44E-11	ENSG00000167566	0.70189
ENSG00000179222	MAGED1	SAGD_00129	Human	74.03371182	61.6986309	X	0.2736	1.45E-11	ENSG00000179222	-0.2736
ENSG00000132334	PTPRE	SAGD_00129	Human	0.205223445	0.729891774	10	-1.8533	1.45E-11	ENSG00000132334	1.8533
ENSG00000136451	VEZF1	SAGD_00129	Human	12.25246028	8.187750077	17	0.59643	1.47E-11	ENSG00000136451	-0.59643
ENSG00000136280	CCM2	SAGD_00129	Human	7.030503213	4.650185457	7	0.60561	1.48E-11	ENSG00000136280	-0.60561
ENSG00000110917	MLEC	SAGD_00129	Human	31.1908507	24.54602433	12	0.35937	1.60E-11	ENSG00000110917	-0.35937
ENSG00000171813	PWWP2B	SAGD_00129	Human	0.882652406	3.197428895	10	-1.8259	1.61E-11	ENSG00000171813	1.8259
ENSG00000220205	VAMP2	SAGD_00129	Human	13.16170011	8.069519333	17	0.7235	1.67E-11	ENSG00000220205	-0.7235
ENSG00000105048	TNNT1	SAGD_00129	Human	5.704223075	0.005769715	19	9.6411	1.73E-11	ENSG00000105048	-9.6411
ENSG00000148343	MIGA2	SAGD_00129	Human	1.511271297	3.160643252	9	-1.0583	1.76E-11	ENSG00000148343	1.0583
ENSG00000119185	ITGB1BP1	SAGD_00129	Human	9.866586415	6.739440698	2	0.56026	1.91E-11	ENSG00000119185	-0.56026
ENSG00000099968	BCL2L13	SAGD_00129	Human	5.636330006	8.493712297	22	-0.57527	1.97E-11	ENSG00000099968	0.57527
ENSG00000174004	NRROS	SAGD_00129	Human	0.1466803	1.303696058	3	-3.1032	1.98E-11	ENSG00000174004	3.1032
ENSG00000156535	CD109	SAGD_00129	Human	37.39096545	30.30858549	6	0.31705	2.00E-11	ENSG00000156535	-0.31705
ENSG00000174405	LIG4	SAGD_00129	Human	2.492651388	5.041540405	13	-0.99828	2.07E-11	ENSG00000174405	0.99828
ENSG00000132155	RAF1	SAGD_00129	Human	9.501019999	13.24006264	3	-0.46851	2.16E-11	ENSG00000132155	0.46851
ENSG00000173812	EIF1	SAGD_00129	Human	140.8415583	116.6606088	17	0.28524	2.18E-11	ENSG00000173812	-0.28524
ENSG00000078246	TULP3	SAGD_00129	Human	20.06538248	13.21170162	12	0.60739	2.19E-11	ENSG00000078246	-0.60739
ENSG00000126767	ELK1	SAGD_00129	Human	8.38228794	13.50667239	X	-0.67813	2.22E-11	ENSG00000126767	0.67813
ENSG00000168283	BMI1	SAGD_00129	Human	12.62681561	8.233718376	10	0.63364	2.25E-11	ENSG00000168283	-0.63364
ENSG00000226445	BX322234.1	SAGD_00129	Human	0.864599544	5.005830176	6	-2.5123	2.52E-11	ENSG00000226445	2.5123
ENSG00000173083	HPSE	SAGD_00129	Human	0.723805239	0.057189284	4	3.6631	2.58E-11	ENSG00000173083	-3.6631
ENSG00000127948	POR	SAGD_00129	Human	3.202611302	5.666906076	7	-0.8229	2.71E-11	ENSG00000127948	0.8229
ENSG00000184428	TOP1MT	SAGD_00129	Human	0.785130144	2.001438756	8	-1.3414	2.72E-11	ENSG00000184428	1.3414
ENSG00000124762	CDKN1A	SAGD_00129	Human	173.1325786	207.2969746	6	-0.24936	2.77E-11	ENSG00000124762	0.24936
ENSG00000184254	ALDH1A3	SAGD_00129	Human	3.201992085	1.520606361	15	1.0866	2.96E-11	ENSG00000184254	-1.0866
ENSG00000188211	NCR3LG1	SAGD_00129	Human	1.642127294	3.360714612	11	-1.0311	2.97E-11	ENSG00000188211	1.0311
ENSG00000178605	GTPBP6	SAGD_00129	Human	5.236205472	9.602569851	X	-0.87341	3.09E-11	ENSG00000178605	0.87341
ENSG00000105063	PPP6R1	SAGD_00129	Human	13.32369396	9.308758148	19	0.52302	3.13E-11	ENSG00000105063	-0.52302
ENSG00000172244	C5orf34	SAGD_00129	Human	2.668047913	0.776038047	5	1.7965	3.16E-11	ENSG00000172244	-1.7965
ENSG00000174136	RGMB	SAGD_00129	Human	9.250131872	6.245905468	5	0.57811	3.26E-11	ENSG00000174136	-0.57811
ENSG00000121068	TBX2	SAGD_00129	Human	4.322093617	2.132914373	17	1.0159	3.31E-11	ENSG00000121068	-1.0159
ENSG00000205133	TRIQK	SAGD_00129	Human	6.860588573	4.119658007	8	0.75709	3.71E-11	ENSG00000205133	-0.75709
ENSG00000167543	TP53I13	SAGD_00129	Human	7.051420113	3.997046794	17	0.82336	3.72E-11	ENSG00000167543	-0.82336
ENSG00000185728	YTHDF3	SAGD_00129	Human	15.40331129	20.87147479	8	-0.42275	3.80E-11	ENSG00000185728	0.42275
ENSG00000164603	BMT2	SAGD_00129	Human	6.13674814	10.39407134	7	-0.73697	3.81E-11	ENSG00000164603	0.73697
ENSG00000163378	EOGT	SAGD_00129	Human	4.266328775	7.075978648	3	-0.71391	4.42E-11	ENSG00000163378	0.71391
ENSG00000100991	TRPC4AP	SAGD_00129	Human	46.91937483	36.33921317	20	0.38069	4.53E-11	ENSG00000100991	-0.38069
ENSG00000077420	APBB1IP	SAGD_00129	Human	7.967068723	4.608103206	10	0.80297	4.64E-11	ENSG00000077420	-0.80297
ENSG00000131584	ACAP3	SAGD_00129	Human	6.595429964	4.098318252	1	0.68759	4.70E-11	ENSG00000131584	-0.68759
ENSG00000110492	MDK	SAGD_00129	Human	11.96917789	6.3718607	11	0.91983	4.72E-11	ENSG00000110492	-0.91983
ENSG00000176532	PRR15	SAGD_00129	Human	0.140132708	1.595087255	7	-3.5209	4.88E-11	ENSG00000176532	3.5209
ENSG00000164615	CAMLG	SAGD_00129	Human	15.39025505	23.85741417	5	-0.61693	5.03E-11	ENSG00000164615	0.61693
ENSG00000137310	TCF19	SAGD_00129	Human	1.208123661	0.165341902	6	2.8518	5.04E-11	ENSG00000137310	-2.8518
ENSG00000111341	MGP	SAGD_00129	Human	0.58536901	5.967755215	12	-3.3869	5.10E-11	ENSG00000111341	3.3869
ENSG00000198682	PAPSS2	SAGD_00129	Human	54.85215495	43.94302034	10	0.33348	5.20E-11	ENSG00000198682	-0.33348
ENSG00000100227	POLDIP3	SAGD_00129	Human	23.31777962	16.77580708	22	0.48876	5.21E-11	ENSG00000100227	-0.48876
ENSG00000117461	PIK3R3	SAGD_00129	Human	0.511050024	1.440084536	1	-1.4986	5.45E-11	ENSG00000117461	1.4986
ENSG00000173511	VEGFB	SAGD_00129	Human	60.54428087	83.43073847	11	-0.45392	5.59E-11	ENSG00000173511	0.45392
ENSG00000128590	DNAJB9	SAGD_00129	Human	10.9293887	17.50904387	7	-0.66039	5.66E-11	ENSG00000128590	0.66039
ENSG00000245812	LINC02202	SAGD_00129	Human	0.198057711	1.333969304	5	-2.8011	5.85E-11	ENSG00000245812	2.8011
ENSG00000007933	FMO3	SAGD_00129	Human	0.059403165	0.848093426	1	-3.7994	5.94E-11	ENSG00000007933	3.7994
ENSG00000141698	NT5C3B	SAGD_00129	Human	7.278345717	12.49040341	17	-0.77411	6.08E-11	ENSG00000141698	0.77411
ENSG00000161016	RPL8	SAGD_00129	Human	289.4114465	238.7852752	8	0.28646	6.45E-11	ENSG00000161016	-0.28646
ENSG00000130119	GNL3L	SAGD_00129	Human	2.824036958	6.398329563	X	-1.1798	6.55E-11	ENSG00000130119	1.1798
ENSG00000242247	ARFGAP3	SAGD_00129	Human	25.72922308	18.53517426	22	0.48801	6.82E-11	ENSG00000242247	-0.48801
ENSG00000146828	SLC12A9	SAGD_00129	Human	1.179655043	2.438936146	7	-1.0585	6.87E-11	ENSG00000146828	1.0585
ENSG00000144231	POLR2D	SAGD_00129	Human	6.710926031	4.019028316	2	0.75436	7.05E-11	ENSG00000144231	-0.75436
ENSG00000115020	PIKFYVE	SAGD_00129	Human	3.947198215	5.91353694	2	-0.56618	7.24E-11	ENSG00000115020	0.56618
ENSG00000079950	STX7	SAGD_00129	Human	5.569903626	7.526881468	6	-0.41935	7.47E-11	ENSG00000079950	0.41935
ENSG00000169635	HIC2	SAGD_00129	Human	1.127360212	0.334798816	22	1.7672	7.64E-11	ENSG00000169635	-1.7672
ENSG00000153443	UBALD1	SAGD_00129	Human	1.075832906	2.987851495	16	-1.4711	7.86E-11	ENSG00000153443	1.4711
ENSG00000067248	DHX29	SAGD_00129	Human	8.330350304	12.67918762	5	-0.58797	7.96E-11	ENSG00000067248	0.58797
ENSG00000133106	EPSTI1	SAGD_00129	Human	0.092194224	0.742576304	13	-3.0745	7.98E-11	ENSG00000133106	3.0745
ENSG00000184678	HIST2H2BE	SAGD_00129	Human	1.698053727	4.935841423	1	-1.5669	8.02E-11	ENSG00000184678	1.5669
ENSG00000116717	GADD45A	SAGD_00129	Human	24.44272327	35.86620483	1	-0.54315	8.48E-11	ENSG00000116717	0.54315
ENSG00000175505	CLCF1	SAGD_00129	Human	10.53497454	5.034785072	11	1.0629	9.10E-11	ENSG00000175505	-1.0629
ENSG00000075213	SEMA3A	SAGD_00129	Human	2.816066603	1.48094809	7	0.94924	9.26E-11	ENSG00000075213	-0.94924
ENSG00000027001	MIPEP	SAGD_00129	Human	3.118950656	6.224435012	13	-0.99727	9.26E-11	ENSG00000027001	0.99727
ENSG00000169379	ARL13B	SAGD_00129	Human	2.674711924	5.262228318	3	-0.96937	1.03E-10	ENSG00000169379	0.96937
ENSG00000007516	BAIAP3	SAGD_00129	Human	0.484560123	0.012228492	16	5.0702	1.04E-10	ENSG00000007516	-5.0702
ENSG00000163637	PRICKLE2	SAGD_00129	Human	1.71340872	0.9174489	3	0.90525	1.06E-10	ENSG00000163637	-0.90525
ENSG00000146409	SLC18B1	SAGD_00129	Human	0.910657219	3.156550455	6	-1.7758	1.11E-10	ENSG00000146409	1.7758
ENSG00000105887	MTPN	SAGD_00129	Human	99.06370981	81.14872472	7	0.30152	1.15E-10	ENSG00000105887	-0.30152
ENSG00000247596	TWF2	SAGD_00129	Human	21.74573133	11.85415911	3	0.87295	1.17E-10	ENSG00000247596	-0.87295
ENSG00000054611	TBC1D22A	SAGD_00129	Human	7.89797374	4.721741179	22	0.74346	1.17E-10	ENSG00000054611	-0.74346
ENSG00000119865	CNRIP1	SAGD_00129	Human	11.52600231	7.164933939	2	0.6989	1.20E-10	ENSG00000119865	-0.6989
ENSG00000118579	MED28	SAGD_00129	Human	2.190940734	3.588213075	4	-0.69994	1.22E-10	ENSG00000118579	0.69994
ENSG00000067992	PDK3	SAGD_00129	Human	3.752397635	1.281021675	X	1.5491	1.23E-10	ENSG00000067992	-1.5491
ENSG00000164073	MFSD8	SAGD_00129	Human	3.012765637	1.638848924	4	0.90125	1.24E-10	ENSG00000164073	-0.90125
ENSG00000078142	PIK3C3	SAGD_00129	Human	5.367780249	3.800621745	18	0.51274	1.24E-10	ENSG00000078142	-0.51274
ENSG00000184838	PRR16	SAGD_00129	Human	6.157363079	11.40220981	5	-0.87257	1.26E-10	ENSG00000184838	0.87257
ENSG00000079819	EPB41L2	SAGD_00129	Human	9.961000509	13.21730868	6	-0.39374	1.28E-10	ENSG00000079819	0.39374
ENSG00000056972	TRAF3IP2	SAGD_00129	Human	4.56351979	2.603510473	6	0.82364	1.32E-10	ENSG00000056972	-0.82364
ENSG00000145365	TIFA	SAGD_00129	Human	2.866591488	1.101570573	4	1.3947	1.32E-10	ENSG00000145365	-1.3947
ENSG00000129351	ILF3	SAGD_00129	Human	19.48339144	15.64594179	19	0.32762	1.33E-10	ENSG00000129351	-0.32762
ENSG00000164039	BDH2	SAGD_00129	Human	1.766407163	4.347706218	4	-1.2658	1.34E-10	ENSG00000164039	1.2658
ENSG00000124702	KLHDC3	SAGD_00129	Human	14.82049505	23.39797922	6	-0.65307	1.35E-10	ENSG00000124702	0.65307
ENSG00000137825	ITPKA	SAGD_00129	Human	1.395229559	0.03592558	15	5.0455	1.40E-10	ENSG00000137825	-5.0455
ENSG00000138468	SENP7	SAGD_00129	Human	3.191553735	1.558953584	3	1.0452	1.40E-10	ENSG00000138468	-1.0452
ENSG00000106991	ENG	SAGD_00129	Human	47.45175101	60.95456228	9	-0.35349	1.42E-10	ENSG00000106991	0.35349
ENSG00000103174	NAGPA	SAGD_00129	Human	1.678213646	3.552144774	16	-1.0897	1.61E-10	ENSG00000103174	1.0897
ENSG00000127990	SGCE	SAGD_00129	Human	2.541806665	1.687241791	7	0.60123	1.64E-10	ENSG00000127990	-0.60123
ENSG00000185650	ZFP36L1	SAGD_00129	Human	27.95904641	35.66512958	14	-0.3403	1.71E-10	ENSG00000185650	0.3403
ENSG00000166228	PCBD1	SAGD_00129	Human	6.431275222	12.77877229	10	-0.98023	1.87E-10	ENSG00000166228	0.98023
ENSG00000152558	TMEM123	SAGD_00129	Human	27.99621083	36.38439722	11	-0.36359	1.97E-10	ENSG00000152558	0.36359
ENSG00000162576	MXRA8	SAGD_00129	Human	71.00501488	92.18665664	1	-0.36897	2.05E-10	ENSG00000162576	0.36897
ENSG00000175066	GK5	SAGD_00129	Human	1.382332505	2.425717656	3	-0.80039	2.10E-10	ENSG00000175066	0.80039
ENSG00000198945	L3MBTL3	SAGD_00129	Human	0.661619092	1.904218821	6	-1.51	2.10E-10	ENSG00000198945	1.51
ENSG00000055732	MCOLN3	SAGD_00129	Human	0.01902108	0.393296608	1	-4.2444	2.10E-10	ENSG00000055732	4.2444
ENSG00000112343	TRIM38	SAGD_00129	Human	2.382025357	3.966078682	6	-0.71956	2.12E-10	ENSG00000112343	0.71956
ENSG00000221852	KRTAP1-5	SAGD_00129	Human	0.039286379	2.164213209	17	-5.259	2.17E-10	ENSG00000221852	5.259
ENSG00000132017	DCAF15	SAGD_00129	Human	6.891983229	3.30902293	19	1.0562	2.17E-10	ENSG00000132017	-1.0562
ENSG00000091483	FH	SAGD_00129	Human	11.04311088	18.48573205	1	-0.72089	2.19E-10	ENSG00000091483	0.72089
ENSG00000182871	COL18A1	SAGD_00129	Human	2.010282856	3.615917433	21	-0.84694	2.26E-10	ENSG00000182871	0.84694
ENSG00000083223	ZCCHC6	SAGD_00129	Human	4.427712074	7.042592628	9	-0.65466	2.32E-10	ENSG00000083223	0.65466
ENSG00000138078	PREPL	SAGD_00129	Human	10.03260052	13.61302863	2	-0.42524	2.57E-10	ENSG00000138078	0.42524
ENSG00000111676	ATN1	SAGD_00129	Human	20.89208009	27.52819686	12	-0.38823	2.68E-10	ENSG00000111676	0.38823
ENSG00000082701	GSK3B	SAGD_00129	Human	11.02323648	14.87851303	3	-0.41703	2.79E-10	ENSG00000082701	0.41703
ENSG00000143612	C1orf43	SAGD_00129	Human	48.62503868	62.58053676	1	-0.3531	2.90E-10	ENSG00000143612	0.3531
ENSG00000100784	RPS6KA5	SAGD_00129	Human	0.154975702	0.025866828	14	2.6081	2.91E-10	ENSG00000100784	-2.6081
ENSG00000136938	ANP32B	SAGD_00129	Human	70.40844436	53.68724404	9	0.40664	3.05E-10	ENSG00000136938	-0.40664
ENSG00000182985	CADM1	SAGD_00129	Human	0.024874376	1.000431685	11	-5.4765	3.08E-10	ENSG00000182985	5.4765
ENSG00000011478	QPCTL	SAGD_00129	Human	10.04181198	5.437835395	19	0.89111	3.17E-10	ENSG00000011478	-0.89111
ENSG00000132170	PPARG	SAGD_00129	Human	0.252657876	1.172068024	3	-2.2479	3.25E-10	ENSG00000132170	2.2479
ENSG00000119004	CYP20A1	SAGD_00129	Human	4.034025392	7.603032039	2	-0.90701	3.26E-10	ENSG00000119004	0.90701
ENSG00000185495	AC138393.1	SAGD_00129	Human	0.993256775	2.704768481	1	-1.4047	3.29E-10	ENSG00000185495	1.4047
ENSG00000188986	NELFB	SAGD_00129	Human	24.45727468	16.60064928	9	0.56379	3.37E-10	ENSG00000188986	-0.56379
ENSG00000116017	ARID3A	SAGD_00129	Human	2.697729045	1.229112393	19	1.1275	3.39E-10	ENSG00000116017	-1.1275
ENSG00000198356	ASNA1	SAGD_00129	Human	21.46582678	32.82311738	19	-0.60238	3.44E-10	ENSG00000198356	0.60238
ENSG00000106080	FKBP14	SAGD_00129	Human	13.59643439	18.91415247	7	-0.45854	3.69E-10	ENSG00000106080	0.45854
ENSG00000111961	SASH1	SAGD_00129	Human	9.101855938	12.09639255	6	-0.39463	3.94E-10	ENSG00000111961	0.39463
ENSG00000186350	RXRA	SAGD_00129	Human	8.105956803	5.901894676	9	0.46581	4.26E-10	ENSG00000186350	-0.46581
ENSG00000167977	KCTD5	SAGD_00129	Human	13.02397358	8.454458056	16	0.6368	4.34E-10	ENSG00000167977	-0.6368
ENSG00000170545	SMAGP	SAGD_00129	Human	1.159633082	3.065671848	12	-1.3879	4.39E-10	ENSG00000170545	1.3879
ENSG00000162946	DISC1	SAGD_00129	Human	0.153318606	0.546066158	1	-1.8085	4.47E-10	ENSG00000162946	1.8085
ENSG00000134644	PUM1	SAGD_00129	Human	10.75027795	14.69912173	1	-0.44037	4.68E-10	ENSG00000134644	0.44037
ENSG00000173702	MUC13	SAGD_00129	Human	1.320617147	0	3	9.6502	4.71E-10	ENSG00000173702	-9.6502
ENSG00000178149	DALRD3	SAGD_00129	Human	6.068217274	3.151422277	3	0.94906	5.06E-10	ENSG00000178149	-0.94906
ENSG00000124496	TRERF1	SAGD_00129	Human	3.288916923	1.848871769	6	0.8438	5.17E-10	ENSG00000124496	-0.8438
ENSG00000161921	CXCL16	SAGD_00129	Human	1.536562017	4.003417355	17	-1.3696	5.29E-10	ENSG00000161921	1.3696
ENSG00000166073	GPR176	SAGD_00129	Human	22.92558418	29.73254351	15	-0.36341	5.33E-10	ENSG00000166073	0.36341
ENSG00000177971	IMP3	SAGD_00129	Human	8.208085699	4.297697313	15	0.95171	5.40E-10	ENSG00000177971	-0.95171
ENSG00000118496	FBXO30	SAGD_00129	Human	2.336428142	3.865197862	6	-0.72054	5.60E-10	ENSG00000118496	0.72054
ENSG00000165733	BMS1	SAGD_00129	Human	9.504343239	6.823838132	10	0.49135	5.64E-10	ENSG00000165733	-0.49135
ENSG00000152082	MZT2B	SAGD_00129	Human	10.64692504	5.332418135	2	1.0025	5.72E-10	ENSG00000152082	-1.0025
ENSG00000136231	IGF2BP3	SAGD_00129	Human	2.383088566	1.229868508	7	0.96754	5.74E-10	ENSG00000136231	-0.96754
ENSG00000104687	GSR	SAGD_00129	Human	17.26751429	12.13660866	8	0.51907	5.94E-10	ENSG00000104687	-0.51907
ENSG00000114745	GORASP1	SAGD_00129	Human	4.057016176	6.526988772	3	-0.67218	6.05E-10	ENSG00000114745	0.67218
ENSG00000152778	IFIT5	SAGD_00129	Human	4.265310181	7.44986923	10	-0.80614	7.07E-10	ENSG00000152778	0.80614
ENSG00000069011	PITX1	SAGD_00129	Human	6.521733985	3.010810786	5	1.1078	7.29E-10	ENSG00000069011	-1.1078
ENSG00000100814	CCNB1IP1	SAGD_00129	Human	4.048748889	7.213108535	14	-0.81883	7.38E-10	ENSG00000100814	0.81883
ENSG00000071553	ATP6AP1	SAGD_00129	Human	18.90271045	25.14114382	X	-0.40026	7.88E-10	ENSG00000071553	0.40026
ENSG00000182872	RBM10	SAGD_00129	Human	11.95465538	7.798490485	X	0.62702	7.93E-10	ENSG00000182872	-0.62702
ENSG00000196284	SUPT3H	SAGD_00129	Human	3.095578535	1.151755339	6	1.4439	7.96E-10	ENSG00000196284	-1.4439
ENSG00000080345	RIF1	SAGD_00129	Human	5.506058977	4.095066446	2	0.44245	8.01E-10	ENSG00000080345	-0.44245
ENSG00000083937	CHMP2B	SAGD_00129	Human	14.07130894	20.64237018	3	-0.53701	8.13E-10	ENSG00000083937	0.53701
ENSG00000160298	C21orf58	SAGD_00129	Human	1.724874657	0.563925361	21	1.627	8.15E-10	ENSG00000160298	-1.627
ENSG00000101079	NDRG3	SAGD_00129	Human	7.325598695	11.77397044	20	-0.67381	8.27E-10	ENSG00000101079	0.67381
ENSG00000161091	MFSD12	SAGD_00129	Human	9.641844376	6.375640951	19	0.60205	8.37E-10	ENSG00000161091	-0.60205
ENSG00000225205	AC078883.1	SAGD_00129	Human	1.798970179	0.309584434	2	2.5358	8.67E-10	ENSG00000225205	-2.5358
ENSG00000165533	TTC8	SAGD_00129	Human	2.893084281	4.939845101	14	-0.75619	8.92E-10	ENSG00000165533	0.75619
ENSG00000008405	CRY1	SAGD_00129	Human	1.253158248	2.901069625	12	-1.2261	9.13E-10	ENSG00000008405	1.2261
ENSG00000182095	TNRC18	SAGD_00129	Human	8.256952554	11.54900937	7	-0.48042	9.19E-10	ENSG00000182095	0.48042
ENSG00000230204	FTH1P5	SAGD_00129	Human	2.854853033	11.03310571	6	-1.9574	9.20E-10	ENSG00000230204	1.9574
ENSG00000169062	UPF3A	SAGD_00129	Human	5.857496324	8.822343032	13	-0.57931	9.37E-10	ENSG00000169062	0.57931
ENSG00000143376	SNX27	SAGD_00129	Human	2.593980372	1.686313036	1	0.63347	9.41E-10	ENSG00000143376	-0.63347
ENSG00000149115	TNKS1BP1	SAGD_00129	Human	25.06833189	31.81130267	11	-0.3359	9.48E-10	ENSG00000149115	0.3359
ENSG00000114779	ABHD14B	SAGD_00129	Human	9.640639329	14.83212487	3	-0.61687	9.68E-10	ENSG00000114779	0.61687
ENSG00000130312	MRPL34	SAGD_00129	Human	3.973504816	8.867200045	19	-1.1628	1.00E-09	ENSG00000130312	1.1628
ENSG00000129028	THAP10	SAGD_00129	Human	2.866993579	0.79302222	15	1.8464	1.00E-09	ENSG00000129028	-1.8464
ENSG00000117543	DPH5	SAGD_00129	Human	3.265425226	6.491292146	1	-0.97314	1.02E-09	ENSG00000117543	0.97314
ENSG00000267193	AC023421.2	SAGD_00129	Human	0.302498652	3.730226973	18	-3.558	1.10E-09	ENSG00000267193	3.558
ENSG00000144659	SLC25A38	SAGD_00129	Human	6.148221078	10.80961346	3	-0.81535	1.10E-09	ENSG00000144659	0.81535
ENSG00000143870	PDIA6	SAGD_00129	Human	53.12698504	42.79194985	2	0.32647	1.12E-09	ENSG00000143870	-0.32647
ENSG00000180818	HOXC10	SAGD_00129	Human	14.86165579	9.069012263	12	0.72697	1.13E-09	ENSG00000180818	-0.72697
ENSG00000083097	DOPEY1	SAGD_00129	Human	1.869197308	3.142820404	6	-0.73623	1.18E-09	ENSG00000083097	0.73623
ENSG00000176383	B3GNT4	SAGD_00129	Human	0.543980137	0.019189098	12	4.7969	1.21E-09	ENSG00000176383	-4.7969
ENSG00000134108	ARL8B	SAGD_00129	Human	30.62769991	40.49779756	3	-0.38654	1.23E-09	ENSG00000134108	0.38654
ENSG00000167565	SERTAD3	SAGD_00129	Human	12.47839867	7.01158155	19	0.837	1.28E-09	ENSG00000167565	-0.837
ENSG00000141905	NFIC	SAGD_00129	Human	16.11061887	12.51079202	19	0.37332	1.29E-09	ENSG00000141905	-0.37332
ENSG00000100568	VTI1B	SAGD_00129	Human	10.28268469	7.104488593	14	0.54242	1.34E-09	ENSG00000100568	-0.54242
ENSG00000108823	SGCA	SAGD_00129	Human	1.392327794	0.177270401	17	3.0121	1.45E-09	ENSG00000108823	-3.0121
ENSG00000138346	DNA2	SAGD_00129	Human	1.787604524	0.62030971	10	1.5463	1.55E-09	ENSG00000138346	-1.5463
ENSG00000108578	BLMH	SAGD_00129	Human	7.485493141	4.766376054	17	0.66651	1.56E-09	ENSG00000108578	-0.66651
ENSG00000087301	TXNDC16	SAGD_00129	Human	0.853970796	2.365503994	14	-1.4256	1.59E-09	ENSG00000087301	1.4256
ENSG00000253846	PCDHGA10	SAGD_00129	Human	0.828634023	1.919489079	5	-1.2086	1.71E-09	ENSG00000253846	1.2086
ENSG00000151498	ACAD8	SAGD_00129	Human	1.785941661	3.284401093	11	-0.87957	1.72E-09	ENSG00000151498	0.87957
ENSG00000139197	PEX5	SAGD_00129	Human	3.856822741	6.329581958	12	-0.70276	1.80E-09	ENSG00000139197	0.70276
ENSG00000130707	ASS1	SAGD_00129	Human	11.81960614	17.49533899	9	-0.55617	1.81E-09	ENSG00000130707	0.55617
ENSG00000185551	NR2F2	SAGD_00129	Human	11.05707601	15.05062521	15	-0.43019	1.82E-09	ENSG00000185551	0.43019
ENSG00000104332	SFRP1	SAGD_00129	Human	0.668168433	1.87771027	8	-1.4895	1.82E-09	ENSG00000104332	1.4895
ENSG00000170759	KIF5B	SAGD_00129	Human	48.60165407	60.37868889	10	-0.29801	1.97E-09	ENSG00000170759	0.29801
ENSG00000175322	ZNF519	SAGD_00129	Human	0.410227559	0.116333819	18	1.8435	1.99E-09	ENSG00000175322	-1.8435
ENSG00000253729	PRKDC	SAGD_00129	Human	23.21677468	19.60775153	8	0.2548	2.00E-09	ENSG00000253729	-0.2548
ENSG00000196954	CASP4	SAGD_00129	Human	3.434958527	5.485188858	11	-0.65711	2.03E-09	ENSG00000196954	0.65711
ENSG00000184897	H1FX	SAGD_00129	Human	12.4404815	5.89404343	3	1.0729	2.11E-09	ENSG00000184897	-1.0729
ENSG00000173113	TRMT112	SAGD_00129	Human	20.43015614	30.71066116	11	-0.57884	2.13E-09	ENSG00000173113	0.57884
ENSG00000124191	TOX2	SAGD_00129	Human	0.03149913	0.730463043	20	-4.2678	2.21E-09	ENSG00000124191	4.2678
ENSG00000159023	EPB41	SAGD_00129	Human	0.509272815	1.172107772	1	-1.1617	2.24E-09	ENSG00000159023	1.1617
ENSG00000090520	DNAJB11	SAGD_00129	Human	2.847146681	4.971909379	3	-0.78379	2.25E-09	ENSG00000090520	0.78379
ENSG00000030419	IKZF2	SAGD_00129	Human	1.460302534	0.725329455	2	1.0251	2.36E-09	ENSG00000030419	-1.0251
ENSG00000147044	CASK	SAGD_00129	Human	2.183203859	1.443808708	X	0.60984	2.46E-09	ENSG00000147044	-0.60984
ENSG00000100027	YPEL1	SAGD_00129	Human	0.994724162	0.149715928	22	2.6743	2.50E-09	ENSG00000100027	-2.6743
ENSG00000006534	ALDH3B1	SAGD_00129	Human	11.47675412	8.002437292	11	0.52365	2.63E-09	ENSG00000006534	-0.52365
ENSG00000006125	AP2B1	SAGD_00129	Human	47.94008254	40.17135573	17	0.2683	2.67E-09	ENSG00000006125	-0.2683
ENSG00000168883	USP39	SAGD_00129	Human	7.059971895	10.89432541	2	-0.62003	2.75E-09	ENSG00000168883	0.62003
ENSG00000162069	BICDL2	SAGD_00129	Human	0.539555214	0.012265349	16	5.3834	2.81E-09	ENSG00000162069	-5.3834
ENSG00000184271	POU6F1	SAGD_00129	Human	0.625084141	1.642126636	12	-1.401	2.82E-09	ENSG00000184271	1.401
ENSG00000172728	FUT10	SAGD_00129	Human	0.683829426	1.914587924	8	-1.4363	2.83E-09	ENSG00000172728	1.4363
ENSG00000251562	MALAT1	SAGD_00129	Human	55.32990046	99.10195959	11	-0.82904	2.86E-09	ENSG00000251562	0.82904
ENSG00000130669	PAK4	SAGD_00129	Human	4.803149155	2.885822502	19	0.73658	2.91E-09	ENSG00000130669	-0.73658
ENSG00000104872	PIH1D1	SAGD_00129	Human	10.54345935	6.437348347	19	0.71435	3.01E-09	ENSG00000104872	-0.71435
ENSG00000101972	STAG2	SAGD_00129	Human	13.66967808	10.36733611	X	0.4152	3.04E-09	ENSG00000101972	-0.4152
ENSG00000112699	GMDS	SAGD_00129	Human	2.224986282	4.366926264	6	-0.95651	3.21E-09	ENSG00000112699	0.95651
ENSG00000025800	KPNA6	SAGD_00129	Human	10.41202625	13.89971371	1	-0.40826	3.22E-09	ENSG00000025800	0.40826
ENSG00000126461	SCAF1	SAGD_00129	Human	17.43201388	12.10729748	19	0.52941	3.22E-09	ENSG00000126461	-0.52941
ENSG00000163170	BOLA3	SAGD_00129	Human	5.111083042	2.504694107	2	1.0379	3.25E-09	ENSG00000163170	-1.0379
ENSG00000100612	DHRS7	SAGD_00129	Human	5.594096843	9.338943707	14	-0.7306	3.27E-09	ENSG00000100612	0.7306
ENSG00000162073	PAQR4	SAGD_00129	Human	1.828617252	0.453284579	16	2.027	3.33E-09	ENSG00000162073	-2.027
ENSG00000119285	HEATR1	SAGD_00129	Human	5.066469526	7.32757118	1	-0.51397	3.35E-09	ENSG00000119285	0.51397
ENSG00000113648	H2AFY	SAGD_00129	Human	6.014749198	4.613364782	5	0.3937	3.37E-09	ENSG00000113648	-0.3937
ENSG00000186834	HEXIM1	SAGD_00129	Human	14.54880932	9.892128436	17	0.56374	3.40E-09	ENSG00000186834	-0.56374
ENSG00000143079	CTTNBP2NL	SAGD_00129	Human	8.112026418	11.31895237	1	-0.46361	3.58E-09	ENSG00000143079	0.46361
ENSG00000048707	VPS13D	SAGD_00129	Human	3.402772441	4.577096239	1	-0.41713	3.73E-09	ENSG00000048707	0.41713
ENSG00000179091	CYC1	SAGD_00129	Human	26.48244538	17.30992361	8	0.61572	3.76E-09	ENSG00000179091	-0.61572
ENSG00000198171	DDRGK1	SAGD_00129	Human	11.14372054	18.32679232	20	-0.71639	3.93E-09	ENSG00000198171	0.71639
ENSG00000065717	TLE2	SAGD_00129	Human	0.184030731	1.015108913	19	-2.4249	3.93E-09	ENSG00000065717	2.4249
ENSG00000144285	SCN1A	SAGD_00129	Human	0.000909557	0.169041809	2	-6.9495	4.00E-09	ENSG00000144285	6.9495
ENSG00000196591	HDAC2	SAGD_00129	Human	6.391006858	4.859483043	6	0.40574	4.05E-09	ENSG00000196591	-0.40574
ENSG00000165868	HSPA12A	SAGD_00129	Human	1.650206797	2.715653889	10	-0.70991	4.13E-09	ENSG00000165868	0.70991
ENSG00000187790	FANCM	SAGD_00129	Human	1.631622668	0.756982933	14	1.1254	4.25E-09	ENSG00000187790	-1.1254
ENSG00000086589	RBM22	SAGD_00129	Human	11.53750132	7.228761244	5	0.68367	4.38E-09	ENSG00000086589	-0.68367
ENSG00000128923	MINDY2	SAGD_00129	Human	7.276983288	5.263671133	15	0.48038	4.47E-09	ENSG00000128923	-0.48038
ENSG00000156876	SASS6	SAGD_00129	Human	2.186184032	0.780289387	1	1.5018	4.71E-09	ENSG00000156876	-1.5018
ENSG00000164880	INTS1	SAGD_00129	Human	14.437681	11.12429113	7	0.38308	4.72E-09	ENSG00000164880	-0.38308
ENSG00000156026	MCU	SAGD_00129	Human	5.020328192	8.093899932	10	-0.68733	4.96E-09	ENSG00000156026	0.68733
ENSG00000063241	ISOC2	SAGD_00129	Human	3.132793765	5.684848979	19	-0.86488	4.99E-09	ENSG00000063241	0.86488
ENSG00000227500	SCAMP4	SAGD_00129	Human	6.613091487	9.394724142	19	-0.50042	5.06E-09	ENSG00000227500	0.50042
ENSG00000179387	ELMOD2	SAGD_00129	Human	8.570678645	5.92461992	4	0.54989	5.11E-09	ENSG00000179387	-0.54989
ENSG00000122644	ARL4A	SAGD_00129	Human	5.550261684	2.883157735	7	0.96748	5.36E-09	ENSG00000122644	-0.96748
ENSG00000025772	TOMM34	SAGD_00129	Human	33.64744252	23.93984431	20	0.49723	5.52E-09	ENSG00000025772	-0.49723
ENSG00000177879	AP3S1	SAGD_00129	Human	24.41225346	17.61894387	5	0.48873	5.55E-09	ENSG00000177879	-0.48873
ENSG00000122971	ACADS	SAGD_00129	Human	4.316076236	1.752938926	12	1.2955	6.35E-09	ENSG00000122971	-1.2955
ENSG00000115840	SLC25A12	SAGD_00129	Human	1.880377453	3.618474135	2	-0.94213	6.37E-09	ENSG00000115840	0.94213
ENSG00000135002	RFK	SAGD_00129	Human	3.730406251	6.555218003	9	-0.80389	6.61E-09	ENSG00000135002	0.80389
ENSG00000100416	TRMU	SAGD_00129	Human	2.887824824	1.693614702	22	0.77576	6.69E-09	ENSG00000100416	-0.77576
ENSG00000087903	RFX2	SAGD_00129	Human	1.326510293	0.562965692	19	1.2374	6.70E-09	ENSG00000087903	-1.2374
ENSG00000125107	CNOT1	SAGD_00129	Human	16.80669324	13.63427824	16	0.31494	6.78E-09	ENSG00000125107	-0.31494
ENSG00000123178	SPRYD7	SAGD_00129	Human	7.232881122	4.154100752	13	0.81757	6.81E-09	ENSG00000123178	-0.81757
ENSG00000134851	TMEM165	SAGD_00129	Human	17.78406129	13.81888797	4	0.37906	6.91E-09	ENSG00000134851	-0.37906
ENSG00000135723	FHOD1	SAGD_00129	Human	5.411895419	8.273113803	16	-0.5949	7.03E-09	ENSG00000135723	0.5949
ENSG00000011304	PTBP1	SAGD_00129	Human	25.63424467	20.63009355	19	0.32215	7.08E-09	ENSG00000011304	-0.32215
ENSG00000113712	CSNK1A1	SAGD_00129	Human	16.39129557	12.88276307	5	0.35845	7.19E-09	ENSG00000113712	-0.35845
ENSG00000038532	CLEC16A	SAGD_00129	Human	1.554988669	2.553428166	16	-0.69912	7.56E-09	ENSG00000038532	0.69912
ENSG00000179262	RAD23A	SAGD_00129	Human	30.32295653	21.90630667	19	0.47659	7.68E-09	ENSG00000179262	-0.47659
ENSG00000198000	NOL8	SAGD_00129	Human	3.312633441	5.100279683	9	-0.61149	7.83E-09	ENSG00000198000	0.61149
ENSG00000175575	PAAF1	SAGD_00129	Human	2.705138452	1.469948588	11	0.8931	7.89E-09	ENSG00000175575	-0.8931
ENSG00000198862	LTN1	SAGD_00129	Human	7.761275365	5.652801812	21	0.4696	8.01E-09	ENSG00000198862	-0.4696
ENSG00000109103	UNC119	SAGD_00129	Human	5.930372117	3.46802791	17	0.77357	8.82E-09	ENSG00000109103	-0.77357
ENSG00000100220	RTCB	SAGD_00129	Human	13.7385399	19.80803003	22	-0.51286	8.96E-09	ENSG00000100220	0.51286
ENSG00000136770	DNAJC1	SAGD_00129	Human	20.54035363	14.23412385	10	0.5415	8.97E-09	ENSG00000136770	-0.5415
ENSG00000103227	LMF1	SAGD_00129	Human	1.306767071	2.440236908	16	-0.89774	9.04E-09	ENSG00000103227	0.89774
ENSG00000138796	HADH	SAGD_00129	Human	1.404425036	2.351921486	4	-0.73506	9.26E-09	ENSG00000138796	0.73506
ENSG00000122359	ANXA11	SAGD_00129	Human	13.14020389	16.83984204	10	-0.34527	9.88E-09	ENSG00000122359	0.34527
ENSG00000179454	KLHL28	SAGD_00129	Human	3.389434692	2.008335	14	0.76195	9.88E-09	ENSG00000179454	-0.76195
ENSG00000064703	DDX20	SAGD_00129	Human	2.005552136	3.700855197	1	-0.86032	9.88E-09	ENSG00000064703	0.86032
ENSG00000180488	MIGA1	SAGD_00129	Human	5.569972145	3.805758928	1	0.56972	1.01E-08	ENSG00000180488	-0.56972
ENSG00000116001	TIA1	SAGD_00129	Human	9.731301098	6.892253007	2	0.51554	1.02E-08	ENSG00000116001	-0.51554
ENSG00000116580	GON4L	SAGD_00129	Human	3.133023117	4.549665926	1	-0.52487	1.02E-08	ENSG00000116580	0.52487
ENSG00000213463	SYNJ2BP	SAGD_00129	Human	4.358564516	6.526571163	14	-0.56991	1.03E-08	ENSG00000213463	0.56991
ENSG00000160007	ARHGAP35	SAGD_00129	Human	23.67473009	19.83473721	19	0.26673	1.04E-08	ENSG00000160007	-0.26673
ENSG00000183527	PSMG1	SAGD_00129	Human	6.32264106	10.72589996	21	-0.75262	1.04E-08	ENSG00000183527	0.75262
ENSG00000100116	GCAT	SAGD_00129	Human	1.175172318	3.523336435	22	-1.5746	1.05E-08	ENSG00000100116	1.5746
ENSG00000114735	HEMK1	SAGD_00129	Human	1.583547927	0.948785451	3	0.74577	1.07E-08	ENSG00000114735	-0.74577
ENSG00000001460	STPG1	SAGD_00129	Human	2.098827556	1.103738125	1	0.94282	1.08E-08	ENSG00000001460	-0.94282
ENSG00000139405	RITA1	SAGD_00129	Human	1.989166338	4.733203869	12	-1.2478	1.09E-08	ENSG00000139405	1.2478
ENSG00000135211	TMEM60	SAGD_00129	Human	7.031142843	14.76350391	7	-1.0613	1.09E-08	ENSG00000135211	1.0613
ENSG00000152495	CAMK4	SAGD_00129	Human	0.528180639	0.170983534	5	1.6553	1.12E-08	ENSG00000152495	-1.6553
ENSG00000198429	ZNF69	SAGD_00129	Human	0.425004319	1.823612965	19	-2.0355	1.14E-08	ENSG00000198429	2.0355
ENSG00000125826	RBCK1	SAGD_00129	Human	12.81581005	18.1199675	20	-0.49592	1.15E-08	ENSG00000125826	0.49592
ENSG00000234883	MIR155HG	SAGD_00129	Human	1.889004035	0.23426752	21	3.0482	1.15E-08	ENSG00000234883	-3.0482
ENSG00000117408	IPO13	SAGD_00129	Human	6.900106151	10.12874259	1	-0.54244	1.23E-08	ENSG00000117408	0.54244
ENSG00000171940	ZNF217	SAGD_00129	Human	9.734572224	6.929133538	20	0.50009	1.25E-08	ENSG00000171940	-0.50009
ENSG00000224086	AC245452.1	SAGD_00129	Human	0.284364752	0.119038187	22	1.2784	1.27E-08	ENSG00000224086	-1.2784
ENSG00000135341	MAP3K7	SAGD_00129	Human	8.435098263	11.78058005	6	-0.4627	1.30E-08	ENSG00000135341	0.4627
ENSG00000177602	HASPIN	SAGD_00129	Human	1.298953929	0.219757154	17	2.6024	1.31E-08	ENSG00000177602	-2.6024
ENSG00000106511	MEOX2	SAGD_00129	Human	1.681095466	4.265823867	7	-1.3081	1.31E-08	ENSG00000106511	1.3081
ENSG00000150593	PDCD4	SAGD_00129	Human	16.65465431	22.27975169	10	-0.40383	1.31E-08	ENSG00000150593	0.40383
ENSG00000124357	NAGK	SAGD_00129	Human	10.45149915	7.729085924	2	0.44328	1.31E-08	ENSG00000124357	-0.44328
ENSG00000155903	RASA2	SAGD_00129	Human	9.50923515	6.698988527	3	0.51796	1.32E-08	ENSG00000155903	-0.51796
ENSG00000072756	TRNT1	SAGD_00129	Human	1.740685601	3.329261418	3	-0.93292	1.32E-08	ENSG00000072756	0.93292
ENSG00000101464	PIGU	SAGD_00129	Human	8.402900105	4.820078232	20	0.81457	1.35E-08	ENSG00000101464	-0.81457
ENSG00000197779	ZNF81	SAGD_00129	Human	0.536941392	1.296860219	X	-1.2484	1.37E-08	ENSG00000197779	1.2484
ENSG00000167549	CORO6	SAGD_00129	Human	0.527940406	1.634965262	17	-1.6463	1.39E-08	ENSG00000167549	1.6463
ENSG00000163597	SNHG16	SAGD_00129	Human	2.932851655	5.007530375	17	-0.75421	1.39E-08	ENSG00000163597	0.75421
ENSG00000121481	RNF2	SAGD_00129	Human	6.526443729	3.830557679	1	0.78215	1.44E-08	ENSG00000121481	-0.78215
ENSG00000135750	KCNK1	SAGD_00129	Human	2.67715033	1.081787995	1	1.3225	1.49E-08	ENSG00000135750	-1.3225
ENSG00000049130	KITLG	SAGD_00129	Human	6.143428935	8.93522954	12	-0.52906	1.51E-08	ENSG00000049130	0.52906
ENSG00000161542	PRPSAP1	SAGD_00129	Human	3.30727906	5.185443444	17	-0.6425	1.52E-08	ENSG00000161542	0.6425
ENSG00000133138	TBC1D8B	SAGD_00129	Human	5.314497171	3.600600114	X	0.57869	1.56E-08	ENSG00000133138	-0.57869
ENSG00000108256	NUFIP2	SAGD_00129	Human	11.06265455	14.39031124	17	-0.3621	1.59E-08	ENSG00000108256	0.3621
ENSG00000165912	PACSIN3	SAGD_00129	Human	3.404164482	6.530154204	11	-0.93192	1.66E-08	ENSG00000165912	0.93192
ENSG00000113615	SEC24A	SAGD_00129	Human	13.78786939	10.54492376	5	0.4023	1.71E-08	ENSG00000113615	-0.4023
ENSG00000049245	VAMP3	SAGD_00129	Human	77.14064864	62.95409206	1	0.3081	1.73E-08	ENSG00000049245	-0.3081
ENSG00000118217	ATF6	SAGD_00129	Human	11.99347705	9.031851753	1	0.42341	1.73E-08	ENSG00000118217	-0.42341
ENSG00000130479	MAP1S	SAGD_00129	Human	6.991687702	4.131110247	19	0.75718	1.75E-08	ENSG00000130479	-0.75718
ENSG00000101558	VAPA	SAGD_00129	Human	10.4954611	8.074460954	18	0.39546	1.78E-08	ENSG00000101558	-0.39546
ENSG00000186591	UBE2H	SAGD_00129	Human	20.20255015	25.92412663	7	-0.34327	1.81E-08	ENSG00000186591	0.34327
ENSG00000249115	HAUS5	SAGD_00129	Human	2.277709981	1.003209823	19	1.189	1.83E-08	ENSG00000249115	-1.189
ENSG00000263465	SRSF8	SAGD_00129	Human	3.900769394	6.801832016	11	-0.77635	1.85E-08	ENSG00000263465	0.77635
ENSG00000116212	LRRC42	SAGD_00129	Human	18.1393385	12.29416605	1	0.57372	1.86E-08	ENSG00000116212	-0.57372
ENSG00000160075	SSU72	SAGD_00129	Human	8.159342952	11.12598609	1	-0.43603	1.86E-08	ENSG00000160075	0.43603
ENSG00000225648	SBDSP1	SAGD_00129	Human	20.15334666	31.56157598	7	-0.62922	1.91E-08	ENSG00000225648	0.62922
ENSG00000141627	DYM	SAGD_00129	Human	5.719343984	8.144545629	18	-0.49655	1.97E-08	ENSG00000141627	0.49655
ENSG00000104147	OIP5	SAGD_00129	Human	1.877666783	0.113350387	15	3.9697	2.02E-08	ENSG00000104147	-3.9697
ENSG00000158560	DYNC1I1	SAGD_00129	Human	0.496989668	1.622728347	7	-1.6503	2.04E-08	ENSG00000158560	1.6503
ENSG00000041802	LSG1	SAGD_00129	Human	3.989228287	6.567454546	3	-0.69799	2.05E-08	ENSG00000041802	0.69799
ENSG00000173786	CNP	SAGD_00129	Human	7.794060308	10.57676017	17	-0.43066	2.10E-08	ENSG00000173786	0.43066
ENSG00000072958	AP1M1	SAGD_00129	Human	4.655569474	3.337453257	19	0.48704	2.12E-08	ENSG00000072958	-0.48704
ENSG00000172531	PPP1CA	SAGD_00129	Human	26.19542747	18.70721984	11	0.48989	2.12E-08	ENSG00000172531	-0.48989
ENSG00000081041	CXCL2	SAGD_00129	Human	1.638585894	0.129889529	4	3.7348	2.14E-08	ENSG00000081041	-3.7348
ENSG00000160785	SLC25A44	SAGD_00129	Human	2.212804352	3.70425389	1	-0.73467	2.15E-08	ENSG00000160785	0.73467
ENSG00000132478	UNK	SAGD_00129	Human	4.296636286	2.43067185	17	0.82809	2.19E-08	ENSG00000132478	-0.82809
ENSG00000139178	C1RL	SAGD_00129	Human	3.783715211	6.319432284	12	-0.71631	2.19E-08	ENSG00000139178	0.71631
ENSG00000164168	TMEM184C	SAGD_00129	Human	7.814538208	11.27916673	4	-0.51841	2.23E-08	ENSG00000164168	0.51841
ENSG00000185347	TEDC1	SAGD_00129	Human	0.870290259	0.236590026	14	1.8712	2.27E-08	ENSG00000185347	-1.8712
ENSG00000205835	GMNC	SAGD_00129	Human	0.01655844	0.509748929	3	-4.8002	2.28E-08	ENSG00000205835	4.8002
ENSG00000106261	ZKSCAN1	SAGD_00129	Human	10.24747737	13.31692746	7	-0.36265	2.29E-08	ENSG00000106261	0.36265
ENSG00000182247	UBE2E2	SAGD_00129	Human	7.216991239	11.22890768	3	-0.62361	2.30E-08	ENSG00000182247	0.62361
ENSG00000160049	DFFA	SAGD_00129	Human	3.771303858	5.799849253	1	-0.60929	2.31E-08	ENSG00000160049	0.60929
ENSG00000169519	METTL15	SAGD_00129	Human	3.087567253	1.796599562	11	0.80041	2.31E-08	ENSG00000169519	-0.80041
ENSG00000085433	WDR47	SAGD_00129	Human	9.464456921	6.261941416	1	0.61381	2.31E-08	ENSG00000085433	-0.61381
ENSG00000105058	FAM32A	SAGD_00129	Human	21.35304557	30.63784034	19	-0.50686	2.32E-08	ENSG00000105058	0.50686
ENSG00000162496	DHRS3	SAGD_00129	Human	6.579697486	3.60956813	1	0.88623	2.32E-08	ENSG00000162496	-0.88623
ENSG00000198324	FAM109A	SAGD_00129	Human	1.356189739	3.211272904	12	-1.2383	2.32E-08	ENSG00000198324	1.2383
ENSG00000171067	C11orf24	SAGD_00129	Human	20.0353971	26.79851447	11	-0.41277	2.37E-08	ENSG00000171067	0.41277
ENSG00000124275	MTRR	SAGD_00129	Human	2.90058363	4.761903905	5	-0.71146	2.40E-08	ENSG00000124275	0.71146
ENSG00000128159	TUBGCP6	SAGD_00129	Human	3.677188432	5.542396333	22	-0.58519	2.47E-08	ENSG00000128159	0.58519
ENSG00000185947	ZNF267	SAGD_00129	Human	1.872720448	0.832427027	16	1.1751	2.52E-08	ENSG00000185947	-1.1751
ENSG00000170854	RIOX2	SAGD_00129	Human	1.517067494	2.854652522	3	-0.88908	2.53E-08	ENSG00000170854	0.88908
ENSG00000119699	TGFB3	SAGD_00129	Human	0.545783017	1.570589612	14	-1.4997	2.60E-08	ENSG00000119699	1.4997
ENSG00000063245	EPN1	SAGD_00129	Human	6.59028135	4.805453788	19	0.4593	2.75E-08	ENSG00000063245	-0.4593
ENSG00000129038	LOXL1	SAGD_00129	Human	33.2240554	44.62512696	15	-0.41738	2.77E-08	ENSG00000129038	0.41738
ENSG00000110172	CHORDC1	SAGD_00129	Human	0.347019928	1.016729202	11	-1.5111	2.80E-08	ENSG00000110172	1.5111
ENSG00000163466	ARPC2	SAGD_00129	Human	53.11671798	45.27606601	2	0.24314	2.87E-08	ENSG00000163466	-0.24314
ENSG00000144021	CIAO1	SAGD_00129	Human	10.84311147	15.44191898	2	-0.4945	2.89E-08	ENSG00000144021	0.4945
ENSG00000129467	ADCY4	SAGD_00129	Human	0.723095178	1.695712918	14	-1.2415	2.90E-08	ENSG00000129467	1.2415
ENSG00000132382	MYBBP1A	SAGD_00129	Human	5.110199689	7.602836795	17	-0.57073	2.90E-08	ENSG00000132382	0.57073
ENSG00000232434	AJM1	SAGD_00129	Human	2.048605888	0.741375278	9	1.455	2.92E-08	ENSG00000232434	-1.455
ENSG00000147231	CXorf57	SAGD_00129	Human	0.176457679	0.843385633	X	-2.2489	2.95E-08	ENSG00000147231	2.2489
ENSG00000060971	ACAA1	SAGD_00129	Human	1.893551558	3.35401703	3	-0.82762	2.97E-08	ENSG00000060971	0.82762
ENSG00000101557	USP14	SAGD_00129	Human	19.44701355	15.21696704	18	0.36846	2.97E-08	ENSG00000101557	-0.36846
ENSG00000131725	WDR44	SAGD_00129	Human	8.709171968	5.725310088	X	0.61598	3.08E-08	ENSG00000131725	-0.61598
ENSG00000240342	RPS2P5	SAGD_00129	Human	222.5798477	183.5679913	12	0.2887	3.10E-08	ENSG00000240342	-0.2887
ENSG00000089248	ERP29	SAGD_00129	Human	24.17914554	31.81936192	12	-0.3871	3.11E-08	ENSG00000089248	0.3871
ENSG00000174695	TMEM167A	SAGD_00129	Human	22.80893298	29.49575853	5	-0.35418	3.18E-08	ENSG00000174695	0.35418
ENSG00000181789	COPG1	SAGD_00129	Human	63.42154669	53.21204588	3	0.26374	3.27E-08	ENSG00000181789	-0.26374
ENSG00000146425	DYNLT1	SAGD_00129	Human	20.97954781	14.81189189	6	0.51655	3.29E-08	ENSG00000146425	-0.51655
ENSG00000067191	CACNB1	SAGD_00129	Human	2.785605082	1.517255021	17	0.88244	3.31E-08	ENSG00000067191	-0.88244
ENSG00000121210	TMEM131L	SAGD_00129	Human	0.736939623	1.722576024	4	-1.2175	3.32E-08	ENSG00000121210	1.2175
ENSG00000106605	BLVRA	SAGD_00129	Human	6.199030171	11.43872322	7	-0.8593	3.36E-08	ENSG00000106605	0.8593
ENSG00000236739	CLIC4P1	SAGD_00129	Human	9.788119611	22.31311899	9	-1.166	3.39E-08	ENSG00000236739	1.166
ENSG00000124164	VAPB	SAGD_00129	Human	7.390943285	5.506867136	20	0.43959	3.45E-08	ENSG00000124164	-0.43959
ENSG00000196639	HRH1	SAGD_00129	Human	4.786497416	2.915214379	3	0.72752	3.46E-08	ENSG00000196639	-0.72752
ENSG00000109083	IFT20	SAGD_00129	Human	3.309641038	6.06775554	17	-0.87174	3.59E-08	ENSG00000109083	0.87174
ENSG00000012660	ELOVL5	SAGD_00129	Human	22.76719369	29.68203041	6	-0.36757	3.73E-08	ENSG00000012660	0.36757
ENSG00000115839	RAB3GAP1	SAGD_00129	Human	15.47719238	19.93956526	2	-0.35019	3.77E-08	ENSG00000115839	0.35019
ENSG00000102054	RBBP7	SAGD_00129	Human	10.69262691	8.03751512	X	0.42159	3.90E-08	ENSG00000102054	-0.42159
ENSG00000185404	SP140L	SAGD_00129	Human	1.934972013	3.585247172	2	-0.87487	3.92E-08	ENSG00000185404	0.87487
ENSG00000109736	MFSD10	SAGD_00129	Human	20.58506259	14.10289128	4	0.54711	3.97E-08	ENSG00000109736	-0.54711
ENSG00000135253	KCP	SAGD_00129	Human	0.024746129	0.29056273	7	-3.4229	4.01E-08	ENSG00000135253	3.4229
ENSG00000163950	SLBP	SAGD_00129	Human	24.38798025	17.04077875	4	0.5303	4.21E-08	ENSG00000163950	-0.5303
ENSG00000156531	PHF6	SAGD_00129	Human	5.374626566	3.658871426	X	0.56757	4.32E-08	ENSG00000156531	-0.56757
ENSG00000072609	CHFR	SAGD_00129	Human	1.331659869	2.107872913	12	-0.64473	4.34E-08	ENSG00000072609	0.64473
ENSG00000170425	ADORA2B	SAGD_00129	Human	4.387635054	1.965245891	17	1.1694	4.35E-08	ENSG00000170425	-1.1694
ENSG00000110906	KCTD10	SAGD_00129	Human	12.14499408	15.35336033	12	-0.3245	4.45E-08	ENSG00000110906	0.3245
ENSG00000119820	YIPF4	SAGD_00129	Human	6.407912848	4.743597905	2	0.45168	4.45E-08	ENSG00000119820	-0.45168
ENSG00000135829	DHX9	SAGD_00129	Human	32.37698173	26.13998079	1	0.32444	4.47E-08	ENSG00000135829	-0.32444
ENSG00000186063	AIDA	SAGD_00129	Human	17.56514431	12.91501461	1	0.46153	4.48E-08	ENSG00000186063	-0.46153
ENSG00000178209	PLEC	SAGD_00129	Human	114.9086547	66.23437469	8	0.80519	4.55E-08	ENSG00000178209	-0.80519
ENSG00000163444	TMEM183A	SAGD_00129	Human	6.259474774	9.538492983	1	-0.60169	4.61E-08	ENSG00000163444	0.60169
ENSG00000178252	WDR6	SAGD_00129	Human	12.9068603	17.2644895	3	-0.41352	4.74E-08	ENSG00000178252	0.41352
ENSG00000214253	FIS1	SAGD_00129	Human	19.34769294	28.21127157	7	-0.53586	4.89E-08	ENSG00000214253	0.53586
ENSG00000113269	RNF130	SAGD_00129	Human	2.378177981	3.518129889	5	-0.55094	4.89E-08	ENSG00000113269	0.55094
ENSG00000100592	DAAM1	SAGD_00129	Human	0.985906818	1.811635169	14	-0.85933	4.94E-08	ENSG00000100592	0.85933
ENSG00000164163	ABCE1	SAGD_00129	Human	6.496139543	9.319714799	4	-0.50203	5.10E-08	ENSG00000164163	0.50203
ENSG00000125398	SOX9	SAGD_00129	Human	5.803899242	3.370961651	17	0.78982	5.39E-08	ENSG00000125398	-0.78982
ENSG00000178980	SELENOW	SAGD_00129	Human	10.37814477	14.08069009	19	-0.42945	5.39E-08	ENSG00000178980	0.42945
ENSG00000131508	UBE2D2	SAGD_00129	Human	20.9291806	15.47849272	5	0.45098	5.53E-08	ENSG00000131508	-0.45098
ENSG00000205581	HMGN1	SAGD_00129	Human	21.54727458	16.70156068	21	0.3835	5.56E-08	ENSG00000205581	-0.3835
ENSG00000021826	CPS1	SAGD_00129	Human	2.29946897	1.365259766	2	0.75743	5.63E-08	ENSG00000021826	-0.75743
ENSG00000085449	WDFY1	SAGD_00129	Human	15.99138161	20.80584721	2	-0.36408	5.69E-08	ENSG00000085449	0.36408
ENSG00000137821	LRRC49	SAGD_00129	Human	1.408952647	0.703159744	15	1.0132	5.77E-08	ENSG00000137821	-1.0132
ENSG00000181704	YIPF6	SAGD_00129	Human	8.166423324	6.072405319	X	0.43666	5.78E-08	ENSG00000181704	-0.43666
ENSG00000170745	KCNS3	SAGD_00129	Human	0.35450011	1.494960524	2	-2.1443	5.80E-08	ENSG00000170745	2.1443
ENSG00000145819	ARHGAP26	SAGD_00129	Human	0.378131123	0.784662773	5	-1.0393	5.88E-08	ENSG00000145819	1.0393
ENSG00000187954	CYHR1	SAGD_00129	Human	2.010651795	3.240708514	8	-0.686	5.94E-08	ENSG00000187954	0.686
ENSG00000245937	LINC01184	SAGD_00129	Human	1.709741596	3.079715041	5	-0.84738	6.04E-08	ENSG00000245937	0.84738
ENSG00000214013	GANC	SAGD_00129	Human	2.330608656	1.405756191	15	0.74328	6.07E-08	ENSG00000214013	-0.74328
ENSG00000069702	TGFBR3	SAGD_00129	Human	3.657914711	5.34364873	1	-0.53485	6.29E-08	ENSG00000069702	0.53485
ENSG00000169223	LMAN2	SAGD_00129	Human	54.4924775	42.4598225	5	0.36609	6.44E-08	ENSG00000169223	-0.36609
ENSG00000166311	SMPD1	SAGD_00129	Human	40.01146071	50.78677117	11	-0.33629	6.59E-08	ENSG00000166311	0.33629
ENSG00000108306	FBXL20	SAGD_00129	Human	3.662898708	2.474200413	17	0.58178	6.65E-08	ENSG00000108306	-0.58178
ENSG00000236017	ASMTL-AS1	SAGD_00129	Human	1.145919462	4.26927631	X	-1.8447	6.91E-08	ENSG00000236017	1.8447
ENSG00000168439	STIP1	SAGD_00129	Human	27.37142436	21.75308651	11	0.34635	7.06E-08	ENSG00000168439	-0.34635
ENSG00000198791	CNOT7	SAGD_00129	Human	7.051717386	5.31297414	8	0.42234	7.07E-08	ENSG00000198791	-0.42234
ENSG00000167965	MLST8	SAGD_00129	Human	6.188727869	9.280532262	16	-0.57722	7.12E-08	ENSG00000167965	0.57722
ENSG00000131620	ANO1	SAGD_00129	Human	0.39797798	1.234825432	11	-1.5769	7.38E-08	ENSG00000131620	1.5769
ENSG00000213551	DNAJC9	SAGD_00129	Human	3.965050577	2.039397104	10	0.97343	7.38E-08	ENSG00000213551	-0.97343
ENSG00000178177	LCORL	SAGD_00129	Human	0.892922296	0.436140935	4	1.0436	7.58E-08	ENSG00000178177	-1.0436
ENSG00000167978	SRRM2	SAGD_00129	Human	32.43760051	37.81997225	16	-0.21089	7.65E-08	ENSG00000167978	0.21089
ENSG00000134748	PRPF38A	SAGD_00129	Human	5.763750839	3.63968722	1	0.68359	7.76E-08	ENSG00000134748	-0.68359
ENSG00000106077	ABHD11	SAGD_00129	Human	5.354732992	2.546065137	7	1.0892	7.93E-08	ENSG00000106077	-1.0892
ENSG00000124228	DDX27	SAGD_00129	Human	3.363115685	5.410349698	20	-0.67904	8.08E-08	ENSG00000124228	0.67904
ENSG00000140945	CDH13	SAGD_00129	Human	25.81496218	30.5792649	16	-0.2329	8.08E-08	ENSG00000140945	0.2329
ENSG00000063761	ADCK1	SAGD_00129	Human	0.388403402	1.213978274	14	-1.6596	8.12E-08	ENSG00000063761	1.6596
ENSG00000198677	TTC37	SAGD_00129	Human	18.66405098	23.6927614	5	-0.32724	8.23E-08	ENSG00000198677	0.32724
ENSG00000136699	SMPD4	SAGD_00129	Human	8.511193009	6.109125093	2	0.48343	8.24E-08	ENSG00000136699	-0.48343
ENSG00000143437	ARNT	SAGD_00129	Human	8.370707916	11.3566844	1	-0.42819	8.39E-08	ENSG00000143437	0.42819
ENSG00000101882	NKAP	SAGD_00129	Human	2.675073568	1.540072931	X	0.81564	8.58E-08	ENSG00000101882	-0.81564
ENSG00000122378	FAM213A	SAGD_00129	Human	0.012024795	0.284030572	10	-4.3541	8.80E-08	ENSG00000122378	4.3541
ENSG00000188690	UROS	SAGD_00129	Human	5.384595332	7.795068495	10	-0.5317	8.93E-08	ENSG00000188690	0.5317
ENSG00000081307	UBA5	SAGD_00129	Human	7.796406041	5.506232223	3	0.51878	9.19E-08	ENSG00000081307	-0.51878
ENSG00000164185	ZNF474	SAGD_00129	Human	1.430648316	0.212457198	5	2.759	9.22E-08	ENSG00000164185	-2.759
ENSG00000196247	ZNF107	SAGD_00129	Human	1.978276762	0.978256941	7	1.0294	9.37E-08	ENSG00000196247	-1.0294
ENSG00000115760	BIRC6	SAGD_00129	Human	8.592270699	10.54629008	2	-0.28378	9.45E-08	ENSG00000115760	0.28378
ENSG00000116497	S100PBP	SAGD_00129	Human	4.749505348	3.284418134	1	0.54686	9.46E-08	ENSG00000116497	-0.54686
ENSG00000051596	THOC3	SAGD_00129	Human	2.928586448	1.230755629	5	1.2541	9.63E-08	ENSG00000051596	-1.2541
[truncated: 1,863 more rows]
