# Supplementary material for: Osteocytes contribute to sex-specific differences in osteoarthritic pain
Source: Front Endocrinol (Lausanne). 2024 Nov 7;15:1480274. doi: 10.3389/fendo.2024.1480274 (PMC11579924; doi:10.3389/fendo.2024.1480274)
Supplement: Supplementary file 11 [file Table6.csv]

Supplementary Table 6. Differentially expressed genes in the osteocyte mechanosome that are regulated by sex in the mouse osteocytes transcriptome at 16 and 26-weeks and human long bone derived osteoblasts.
GeneSymbol	Description	logFC	CI.L	CI.R	AveExpr	t	P.Value	adj.P.Val	human
Tenm4	teneurin transmembrane protein 4 [Source:MGI Symbol;Acc:MGI:2447063]	0.84073185	0.564205455	1.117258244	6.002349835	6.558036413	1.69807575039493e-05	0.027393358	ENSG00000149256
Loxl1	lysyl oxidase-like 1 [Source:MGI Symbol;Acc:MGI:106096]	0.747452317	0.494010176	1.000894459	6.778749619	6.361471378	2.31826983524033e-05	0.033998481	ENSG00000129038
Sema7a	sema domain, immunoglobulin domain (Ig), and GPI membrane anchor, (semaphorin) 7A [Source:MGI Symbol;Acc:MGI:1306826]	0.56078141	0.347820315	0.773742506	7.344391959	5.679972731	7.11039690751929e-05	0.048079821	ENSG00000138623
