# Supplementary material for: Osteocytes contribute to sex-specific differences in osteoarthritic pain
Source: Front Endocrinol (Lausanne). 2024 Nov 7;15:1480274. doi: 10.3389/fendo.2024.1480274 (PMC11579924; doi:10.3389/fendo.2024.1480274)
Supplement: Supplementary file 12 [file Table7.csv]

Supplementary Table 7. Differentially expressed genes bin the osteocyte mechanosome that are regulated by sex in the mouse osteocytes transcriptome at 26-weeks and human long bone derived osteoblasts.
GeneSymbol	Description	logFC	CI.L	CI.R	AveExpr	t	P.Value	adj.P.Val	human
A2m	alpha-2-macroglobulin [Source:MGI Symbol;Acc:MGI:2449119]	7.365235114	5.9234633	8.807006927	1.796998758	11.16699316	1.41579255773765e-07	0.000335152	ENSG00000175899
Sox9	SRY (sex determining region Y)-box 9 [Source:MGI Symbol;Acc:MGI:98371]	-1.609698252	-2.085064343	-1.134332161	2.403146804	-7.40222768	9.75476148576849e-06	0.005748053	ENSG00000125398
Kdm5c	lysine (K)-specific demethylase 5C [Source:MGI Symbol;Acc:MGI:99781]	0.800604829	0.559843418	1.041366241	6.977066058	7.269047247	1.16392355059492e-05	0.006474626	ENSG00000126012
Shox2	short stature homeobox 2 [Source:MGI Symbol;Acc:MGI:1201673]	0.967632432	0.662610406	1.272654458	6.117754599	6.934663313	1.83113573743708e-05	0.008205523	ENSG00000168779
Ggt5	gamma-glutamyltransferase 5 [Source:MGI Symbol;Acc:MGI:1346063]	1.003221099	0.671419604	1.335022595	4.076264145	6.609437267	2.88447690694504e-05	0.011079138	ENSG00000099998
Mef2a	myocyte enhancer factor 2A [Source:MGI Symbol;Acc:MGI:99532]	0.733121397	0.480927362	0.985315431	8.605290903	6.35458586	4.15849397221958e-05	0.014243734	ENSG00000068305
Tubb6	tubulin, beta 6 class V [Source:MGI Symbol;Acc:MGI:1915201]	0.633537023	0.414662302	0.852411745	4.829634299	6.327360218	4.32645026056181e-05	0.014243734	ENSG00000176014
Tenm4	teneurin transmembrane protein 4 [Source:MGI Symbol;Acc:MGI:2447063]	1.217006125	0.794981616	1.639030635	5.890739591	6.303783023	4.47773318477418e-05	0.014446958	ENSG00000149256
Ckb	creatine kinase, brain [Source:MGI Symbol;Acc:MGI:88407]	0.972434772	0.632315655	1.312553889	7.1322616	6.249936477	4.84474396601707e-05	0.01532459	ENSG00000166165
Ctsk	cathepsin K [Source:MGI Symbol;Acc:MGI:107823]	1.179467358	0.734299028	1.624635688	9.045195859	5.791723656	9.62527212142762e-05	0.022308947	ENSG00000143387
Atp6v1c1	ATPase, H+ transporting, lysosomal V1 subunit C1 [Source:MGI Symbol;Acc:MGI:1913585]	0.703725181	0.437228187	0.970222174	5.407015924	5.77240698	9.91425678782462e-05	0.022308947	ENSG00000155097
Atp6v1a	ATPase, H+ transporting, lysosomal V1 subunit A [Source:MGI Symbol;Acc:MGI:1201780]	0.886929352	0.548572942	1.225285762	6.967374861	5.730081322	0.000105801	0.023064609	ENSG00000114573
Maged1	melanoma antigen, family D, 1 [Source:MGI Symbol;Acc:MGI:1930187]	0.533885409	0.329336122	0.738434697	7.534347598	5.705533333	0.000109878	0.023218378	ENSG00000179222
Ddx3x	DEAD/H (Asp-Glu-Ala-Asp/His) box polypeptide 3, X-linked [Source:MGI Symbol;Acc:MGI:103064]	0.516662396	0.314534769	0.718790024	8.12078912	5.587626152	0.000131918	0.025639821	ENSG00000215301
Susd2	sushi domain containing 2 [Source:MGI Symbol;Acc:MGI:1918983]	-0.937583053	-1.310447348	-0.564718759	2.811076477	-5.496739019	0.000152084	0.025797311	ENSG00000099994
Oscar	osteoclast associated receptor [Source:MGI Symbol;Acc:MGI:2179720]	1.156316076	0.695341584	1.617290568	3.569157261	5.483348331	0.000155321	0.025797311	ENSG00000170909
Lox	lysyl oxidase [Source:MGI Symbol;Acc:MGI:96817]	0.856293569	0.513752998	1.198834141	8.288504225	5.464580532	0.00015998	0.025797311	ENSG00000113083
Abca8b	ATP-binding cassette, sub-family A (ABC1), member 8b [Source:MGI Symbol;Acc:MGI:1351668]	-1.420109192	-1.990008978	-0.850209405	5.127546773	-5.447150947	0.000164439	0.025797311	ENSG00000141338
Dgki	diacylglycerol kinase, iota [Source:MGI Symbol;Acc:MGI:2443430]	1.061121632	0.634006777	1.488236487	4.34505769	5.430835621	0.000168732	0.025797311	ENSG00000157680
Itgb8	integrin beta 8 [Source:MGI Symbol;Acc:MGI:1338035]	-1.452961607	-2.039427345	-0.866495868	3.191623391	-5.415738165	0.000172811	0.025797311	ENSG00000105855
Atp6v1b2	ATPase, H+ transporting, lysosomal V1 subunit B2 [Source:MGI Symbol;Acc:MGI:109618]	0.782205564	0.466162724	1.098248404	7.217500513	5.410297056	0.000174306	0.025797311	ENSG00000147416
Metrnl	meteorin, glial cell differentiation regulator-like [Source:MGI Symbol;Acc:MGI:2384806]	0.76712837	0.455675277	1.078581462	5.537570863	5.384204698	0.000181669	0.025970157	ENSG00000176845
Bnc2	basonuclin 2 [Source:MGI Symbol;Acc:MGI:2443805]	-1.122913223	-1.578886238	-0.666940207	3.363332853	-5.383357481	0.000181913	0.025970157	ENSG00000173068
Igfbp6	insulin-like growth factor binding protein 6 [Source:MGI Symbol;Acc:MGI:96441]	-1.513284522	-2.132514738	-0.894054305	4.114137677	-5.342132011	0.000194241	0.026523831	ENSG00000167779
Meox2	mesenchyme homeobox 2 [Source:MGI Symbol;Acc:MGI:103219]	-1.065765045	-1.506564666	-0.624965424	3.402395758	-5.285260842	0.000212714	0.026944853	ENSG00000106511
Micall2	MICAL-like 2 [Source:MGI Symbol;Acc:MGI:2444818]	1.101313587	0.644549422	1.558077752	4.171596964	5.270661668	0.000217749	0.026944853	ENSG00000164877
Nmb	neuromedin B [Source:MGI Symbol;Acc:MGI:1915289]	1.220231483	0.711638328	1.728824638	2.407596445	5.244666549	0.000227028	0.026944853	ENSG00000197696
Jdp2	Jun dimerization protein 2 [Source:MGI Symbol;Acc:MGI:1932093]	0.775570304	0.44701917	1.104121438	5.345162098	5.160174249	0.000260179	0.027981345	ENSG00000140044
Fzd1	frizzled homolog 1 (Drosophila) [Source:MGI Symbol;Acc:MGI:1196625]	-0.956470195	-1.367809187	-0.545131203	4.913486316	-5.082972129	0.000294943	0.030696867	ENSG00000157240
Rrs1	RRS1 ribosome biogenesis regulator homolog (S. cerevisiae) [Source:MGI Symbol;Acc:MGI:1929721]	0.63636891	0.362413435	0.910324385	3.786101825	5.077794674	0.000297443	0.030758618	ENSG00000179041
Hexb	hexosaminidase B [Source:MGI Symbol;Acc:MGI:96074]	0.837842791	0.472194611	1.20349097	6.560452833	5.008933746	0.000332898	0.033564484	ENSG00000049860
Ncs1	neuronal calcium sensor 1 [Source:MGI Symbol;Acc:MGI:109166]	-1.096325634	-1.57998126	-0.612670008	2.518998508	-4.955066539	0.000363723	0.034696946	ENSG00000107130
Fosl2	fos-like antigen 2 [Source:MGI Symbol;Acc:MGI:102858]	0.585013706	0.325577959	0.844449454	7.202583811	4.929267539	0.000379536	0.035201226	ENSG00000075426
Tiparp	TCDD-inducible poly(ADP-ribose) polymerase [Source:MGI Symbol;Acc:MGI:2159210]	0.736669474	0.409416117	1.063922831	5.213344561	4.920788846	0.000384889	0.035480135	ENSG00000163659
Npc2	Niemann-Pick type C2 [Source:MGI Symbol;Acc:MGI:1915213]	0.702414409	0.388854425	1.015974393	7.238806923	4.896874166	0.000400419	0.035911289	ENSG00000119655
Tfcp2	transcription factor CP2 [Source:MGI Symbol;Acc:MGI:98509]	0.778659311	0.429733684	1.127584938	4.5364787	4.878213229	0.000412994	0.036406674	ENSG00000135457
Wasl	Wiskott-Aldrich syndrome-like (human) [Source:MGI Symbol;Acc:MGI:1920428]	0.667010948	0.367095905	0.966925992	6.524083384	4.861618529	0.000424525	0.03707981	ENSG00000106299
Xpr1	xenotropic and polytropic retrovirus receptor 1 [Source:MGI Symbol;Acc:MGI:97932]	0.522582224	0.287246682	0.757917766	7.852744824	4.854150941	0.000429824	0.03707981	ENSG00000143324
Mylk	myosin, light polypeptide kinase [Source:MGI Symbol;Acc:MGI:894806]	-0.694263898	-1.008544341	-0.379983454	8.177709149	-4.828957585	0.000448219	0.037829494	ENSG00000065534
Thbs1	thrombospondin 1 [Source:MGI Symbol;Acc:MGI:98737]	0.960512138	0.522753172	1.398271104	9.064094478	4.796384306	0.000473235	0.038828985	ENSG00000137801
Syt11	synaptotagmin XI [Source:MGI Symbol;Acc:MGI:1859547]	-0.685405109	-0.997786757	-0.373023461	3.78318531	-4.796318249	0.000473287	0.038828985	ENSG00000132718
Camk2g	calcium/calmodulin-dependent protein kinase II gamma [Source:MGI Symbol;Acc:MGI:88259]	-0.68676953	-1.000757492	-0.372781568	5.659983295	-4.781280107	0.000485328	0.039146554	ENSG00000148660
Prkag2	protein kinase, AMP-activated, gamma 2 non-catalytic subunit [Source:MGI Symbol;Acc:MGI:1336153]	0.474695962	0.257187643	0.692204282	5.678989711	4.770740909	0.000493958	0.039625984	ENSG00000106617
Tsku	tsukushi [Source:MGI Symbol;Acc:MGI:2443855]	0.674521222	0.364241096	0.984801347	4.824381618	4.752124665	0.000509596	0.040001683	ENSG00000182704
Evl	Ena-vasodilator stimulated phosphoprotein [Source:MGI Symbol;Acc:MGI:1194884]	0.581625817	0.313734914	0.84951672	5.303573591	4.746045263	0.000514815	0.040032284	ENSG00000196405
Atp6v1f	ATPase, H+ transporting, lysosomal V1 subunit F [Source:MGI Symbol;Acc:MGI:1913394]	0.493228799	0.265033459	0.721424139	4.677506935	4.724847784	0.000533454	0.040785246	ENSG00000128524
Pdlim1	PDZ and LIM domain 1 (elfin) [Source:MGI Symbol;Acc:MGI:1860611]	-0.563560182	-0.825158415	-0.301961949	4.928109396	-4.709249069	0.000547622	0.040948035	ENSG00000107438
1810041L15Rik	RIKEN cDNA 1810041L15 gene [Source:MGI Symbol;Acc:MGI:1919551]	-1.234842285	-1.815478112	-0.654206458	3.798910307	-4.648938801	0.000606214	0.042335226	ENSG00000138944
Lrrc17	leucine rich repeat containing 17 [Source:MGI Symbol;Acc:MGI:1921761]	-0.775953376	-1.142639453	-0.409267299	3.248961632	-4.625805548	0.000630398	0.043330919	ENSG00000128606
Nfatc1	nuclear factor of activated T cells, cytoplasmic, calcineurin dependent 1 [Source:MGI Symbol;Acc:MGI:102469]	0.541237299	0.285426763	0.797047836	7.532766568	4.625039605	0.000631215	0.043330919	ENSG00000131196
Apod	apolipoprotein D [Source:MGI Symbol;Acc:MGI:88056]	-1.63065394	-2.404300329	-0.857007551	4.387540402	-4.607501313	0.000650248	0.043890367	ENSG00000189058
Tns1	tensin 1 [Source:MGI Symbol;Acc:MGI:104552]	-0.768241287	-1.134913942	-0.401568633	8.767290882	-4.579997987	0.000681312	0.045230168	ENSG00000079308
Cd109	CD109 antigen [Source:MGI Symbol;Acc:MGI:2445221]	0.662185506	0.345197622	0.979173389	7.303636045	4.566496973	0.000697126	0.045800594	ENSG00000156535
Megf6	multiple EGF-like-domains 6 [Source:MGI Symbol;Acc:MGI:1919351]	-1.280332141	-1.895034443	-0.665629839	3.437931269	-4.553066303	0.000713238	0.046394969	ENSG00000162591
Ptprq	protein tyrosine phosphatase, receptor type, Q [Source:MGI Symbol;Acc:MGI:1096349]	2.070724806	1.067536942	3.073912669	1.15699219	4.512178611	0.000764729	0.047539712	ENSG00000139304
Heph	hephaestin [Source:MGI Symbol;Acc:MGI:1332240]	0.681355758	0.35101773	1.011693785	4.28701089	4.508805752	0.000769146	0.047539712	ENSG00000089472
Afap1l1	actin filament associated protein 1-like 1 [Source:MGI Symbol;Acc:MGI:2147199]	-0.622392534	-0.924442813	-0.320342255	4.499612583	-4.504341399	0.000775034	0.047720801	ENSG00000157510
Egflam	EGF-like, fibronectin type III and laminin G domains [Source:MGI Symbol;Acc:MGI:2146149]	-1.145202912	-1.704849509	-0.585556315	2.870807905	-4.473163188	0.00081749	0.048960005	ENSG00000164318
