# Supplementary material for: Osteocytes contribute to sex-specific differences in osteoarthritic pain
Source: Front Endocrinol (Lausanne). 2024 Nov 7;15:1480274. doi: 10.3389/fendo.2024.1480274 (PMC11579924; doi:10.3389/fendo.2024.1480274)
Supplement: Supplementary file 13 [file Table8.csv]

Supplementary Table 8. OA effector genes identified by GWAS (Boer et al., 2021)dataset revealed 32 effector genes that are mechanically regulated in the osteocyte mechanosome and sex regulated in human long bone derived osteoblasts.
Present	Log2Fold	Padj	Symbol
TRUE	4.121	5.98e-13	GDF5
TRUE	3.953	6.14e-06	LTBP3
TRUE	1.114	0.000181743	MYO6
TRUE	1.873	1.98e-08	TSKU
TRUE	1.111	1.96e-06	PRKAR1A
TRUE	2.202	2.13e-06	TGFB1
TRUE	1.302	0.000397815	IARS2
TRUE	1.769	0.034715456	IDUA
TRUE	1.488	0.001839886	VGLL4
TRUE	1.927	0.018997368	PTCH1
TRUE	3.522	1.33e-10	TSEN15
TRUE	1.228	1.24e-07	MTMR2
TRUE	1.319	0.000486378	SMARCA4
TRUE	2.701	0.000732011	NOS3
TRUE	0.502	0.001414538	ILF3
TRUE	0.75	0.000590661	TRIOBP
TRUE	1.908	1.02e-16	TACC3
TRUE	-2.34	1.86e-10	MGP
TRUE	-0.678	0.005423754	PFKM
TRUE	-0.542	0.001040984	CTSK
TRUE	-0.461	0.047006575	SF3B4
TRUE	-1.398	0.000108583	TNC
TRUE	-0.253	0.041282234	TEAD1
TRUE	-0.843	0.000224476	RPGRIP1L
TRUE	-1.076	0.001638951	SERPINF1
TRUE	-1.853	0.00949619	NOG
TRUE	-0.711	0.006230307	SH3PXD2B
TRUE	-0.84	0.005137722	RUNX2
TRUE	-0.659	0.00083121	USP8
TRUE	-0.911	0.002589957	FTO
TRUE	-0.715	0.048257239	WWP2
TRUE	-0.98	0.000956366	LTBP1
