# Supplementary material for: Osteocytes contribute to sex-specific differences in osteoarthritic pain
Source: Front Endocrinol (Lausanne). 2024 Nov 7;15:1480274. doi: 10.3389/fendo.2024.1480274 (PMC11579924; doi:10.3389/fendo.2024.1480274)
Supplement: Supplementary file 15 [file Table10.csv]

Supplementary Table 10. Druggable target analysis of genes co regulated in the osteocyte mechansome and by sex in human long bone derived osteoblasts from dgidb.org accessed 20.12.23
gene_claim_name	gene_concept_id	gene_name	interaction_source_db_name	interaction_source_db_version	interaction_type	interaction_score	drug_claim_name	drug_concept_id	drug_name	approved	immunotherapy	anti_neoplastic
NRAS	hgnc:7989	NRAS	JAX-CKB	05-Jun-23	NULL	0.065654977	Palbociclib	rxcui:1601374	PALBOCICLIB	TRUE	FALSE	TRUE
NRAS	hgnc:7989	NRAS	JAX-CKB	05-Jun-23	NULL	NULL	UNC2025	NULL	NULL	NULL	NULL	NULL
NRAS	hgnc:7989	NRAS	JAX-CKB	05-Jun-23	NULL	NULL	BI-847325	NULL	NULL	NULL	NULL	NULL
NRAS	hgnc:7989	NRAS	JAX-CKB	05-Jun-23	NULL	0.536182308	LY3009120	iuphar.ligand:8943	LY3009120	FALSE	FALSE	FALSE
NRAS	hgnc:7989	NRAS	JAX-CKB	05-Jun-23	NULL	0.357454872	SAR 405838.00	ncit:C106120	P53-HDM2 INTERACTION INHIBITOR MI-773	FALSE	FALSE	FALSE
NRAS	hgnc:7989	NRAS	JAX-CKB	05-Jun-23	NULL	NULL	UCM-1336	NULL	NULL	NULL	NULL	NULL
NRAS	hgnc:7989	NRAS	JAX-CKB	05-Jun-23	NULL	0.107236462	Lorlatinib	rxcui:2103164	LORLATINIB	TRUE	FALSE	TRUE
NRAS	hgnc:7989	NRAS	JAX-CKB	05-Jun-23	NULL	0.080427346	GSK2126458	ncit:C88270	OMIPALISIB	FALSE	FALSE	TRUE
TET2	hgnc:25941	TET2	JAX-CKB	05-Jun-23	NULL	NULL	TETi76	NULL	NULL	NULL	NULL	NULL
DPYD	hgnc:3012	DPYD	CGI	05-Jun-23	NULL	NULL	Flourouracil	NULL	NULL	NULL	NULL	NULL
BRCA2	hgnc:1101	BRCA2	CGI	05-Jun-23	NULL	0.693882987	Rucaparib	rxcui:1862579	RUCAPARIB	TRUE	FALSE	TRUE
ERBB2	hgnc:3430	ERBB2	CGI	05-Jun-23	NULL	NULL	Chemotherapy	NULL	NULL	NULL	NULL	NULL
ERBB2	hgnc:3430	ERBB2	CGI	05-Jun-23	NULL	0.028855212	Anastrozole	rxcui:84857	ANASTROZOLE	TRUE	FALSE	TRUE
ERBB2	hgnc:3430	ERBB2	CGI	05-Jun-23	NULL	0.841610358	Neratinib	rxcui:1940643	NERATINIB	TRUE	FALSE	TRUE
HDAC2	hgnc:4853	HDAC2	CGI	05-Jun-23	NULL	0.036885587	Olaparib	rxcui:1597582	OLAPARIB	TRUE	FALSE	TRUE
RAF1	hgnc:9829	RAF1	CGI	05-Jun-23	NULL	0.393200359	U0126	iuphar.ligand:5282	U0126	FALSE	FALSE	TRUE
HRH1	hgnc:5182	HRH1	ChEMBL	32	inhibitor	0.475645596	DIPHENHYDRAMINE CITRATE	rxcui:82004	DIPHENHYDRAMINE CITRATE	TRUE	FALSE	FALSE
RAF1	hgnc:9829	RAF1	ChEMBL	32	inhibitor	0.221175202	SORAFENIB TOSYLATE	rxcui:495881	SORAFENIB	TRUE	FALSE	TRUE
DPP4	hgnc:3009	DPP4	ChEMBL	32	inhibitor	1.769401617	SITAGLIPTIN PHOSPHATE	rxcui:593411	SITAGLIPTIN	TRUE	FALSE	FALSE
HMGCR	hgnc:5006	HMGCR	ChEMBL	32	inhibitor	0.786400719	ROSUVASTATIN CALCIUM	rxcui:301542	ROSUVASTATIN	TRUE	FALSE	FALSE
TUBB3	hgnc:20772	TUBB3	ChEMBL	32	inhibitor	0.140726534	COLCHICINE	rxcui:2683	COLCHICINE	TRUE	FALSE	FALSE
GI	hgnc:4384	GNAI1	ChEMBL	32	inhibitor	7.372506737	DOCOSANOL	rxcui:594680	DOCOSANOL	TRUE	FALSE	FALSE
COL18A1	hgnc:2195	COL18A1	ChEMBL	32	cleavage	0.110864763	OCRIPLASMIN	rxcui:29998	OCRIPLASMIN	TRUE	FALSE	FALSE
COL1A1	hgnc:2197	COL1A1	ChEMBL	32	cleavage	0.221729526	OCRIPLASMIN	rxcui:29998	OCRIPLASMIN	TRUE	FALSE	FALSE
PSMD13	hgnc:9558	PSMD13	ChEMBL	32	inhibitor	0.799729544	CARFILZOMIB	rxcui:1302966	CARFILZOMIB	TRUE	FALSE	TRUE
MT-ND4L	hgnc:7460	MT-ND4L	ChEMBL	32	inhibitor	0.351071749	METFORMIN HYDROCHLORIDE	rxcui:235743	METFORMIN HYDROCHLORIDE	TRUE	FALSE	TRUE
GLRB	hgnc:4329	GLRB	ChEMBL	32	agonist	0.44681859	METHOXYFLURANE	rxcui:6857	METHOXYFLURANE	TRUE	FALSE	FALSE
MT-ND5	hgnc:7461	MT-ND5	ChEMBL	32	inhibitor	0.351071749	METFORMIN HYDROCHLORIDE	rxcui:235743	METFORMIN HYDROCHLORIDE	TRUE	FALSE	TRUE
POLD1	hgnc:9175	POLD1	ChEMBL	32	inhibitor	0.255324909	FLUDARABINE PHOSPHATE	rxcui:24698	FLUDARABINE	TRUE	FALSE	TRUE
POLD3	hgnc:20932	POLD3	ChEMBL	32	inhibitor	0.29787906	FLUDARABINE PHOSPHATE	rxcui:24698	FLUDARABINE	TRUE	FALSE	TRUE
POLE	hgnc:9177	POLE	ChEMBL	32	inhibitor	0.255324909	FLUDARABINE PHOSPHATE	rxcui:24698	FLUDARABINE	TRUE	FALSE	TRUE
CACNB1	hgnc:1401	CACNB1	ChEMBL	32	modulator	0.119392822	GABAPENTIN	rxcui:25480	GABAPENTIN	TRUE	FALSE	FALSE
SCN1A	hgnc:10585	SCN1A	ChEMBL	32	blocker	0.092156334	QUINIDINE POLYGALACTURONATE	rxcui:41875	QUINIDINE POLYGALACTURONATE	TRUE	FALSE	FALSE
SCN1A	hgnc:10585	SCN1A	ChEMBL	32	blocker	0.083778486	BENOXINATE HYDROCHLORIDE	rxcui:235398	BENOXINATE HYDROCHLORIDE	TRUE	FALSE	FALSE
SCN1A	hgnc:10585	SCN1A	ChEMBL	32	blocker	0.092156334	PROCAINE HYDROCHLORIDE	rxcui:106558	PROCAINE HYDROCHLORIDE	TRUE	FALSE	FALSE
PDGFRA	hgnc:8803	PDGFRA	ChEMBL	32	inhibitor	0.018723827	ILORASERTIB	ncit:C116729	ILORASERTIB	FALSE	FALSE	TRUE
MT-ND5	hgnc:7461	MT-ND5	ChEMBL	32	inhibitor	0.393200359	NV-128	chembl:CHEMBL3545135	NV-128	FALSE	FALSE	FALSE
CHEK1	hgnc:1925	CHEK1	ChEMBL	32	inhibitor	3.024618149	SCH-900776	chembl:CHEMBL2386889	SCH-900776	FALSE	FALSE	FALSE
RAF1	hgnc:9829	RAF1	ChEMBL	32	inhibitor	1.179601078	XL-281	chembl:CHEMBL3545027	XL-281	FALSE	FALSE	FALSE
CALCRL	hgnc:16709	CALCRL	ChEMBL	32	agonist	1.156471645	DAVALINTIDE	ncit:C83650	DAVALINTIDE	FALSE	FALSE	FALSE
SCN1A	hgnc:10585	SCN1A	ChEMBL	32	blocker	0.018431267	NERISPIRDINE	ncit:C80997	NERISPIRDINE	FALSE	FALSE	FALSE
PDGFRA	hgnc:8803	PDGFRA	ChEMBL	32	inhibitor	0.02849278	LINIFANIB	ncit:C71759	LINIFANIB	FALSE	FALSE	TRUE
CALCRL	hgnc:16709	CALCRL	ChEMBL	32	inhibitor	6.93882987	TELCAGEPANT	ncit:C152545	TELCAGEPANT	FALSE	FALSE	FALSE
TUBB3	hgnc:20772	TUBB3	ChEMBL	32	inhibitor	0.044954309	INDIBULIN	ncit:C2049	INDIBULIN	FALSE	FALSE	FALSE
TUBB2A	hgnc:12412	TUBB2A	ChEMBL	32	inhibitor	0.043883969	INDIBULIN	ncit:C2049	INDIBULIN	FALSE	FALSE	FALSE
ALOX5AP	hgnc:436	ALOX5AP	ChEMBL	32	inhibitor	8.425721985	FIBOFLAPON SODIUM	ncit:C166995	FIBOFLAPON SODIUM	FALSE	FALSE	FALSE
VEGFB	hgnc:12681	VEGFB	ChEMBL	32	inhibitor	1.966001797	CONBERCEPT	ncit:C162879	CONBERCEPT	FALSE	FALSE	FALSE
ERBB2	hgnc:3430	ERBB2	ChEMBL	32	modulator	0.269315315	ERTUMAXOMAB	ncit:C2658	ERTUMAXOMAB	FALSE	FALSE	FALSE
ENG	hgnc:3349	ENG	ChEMBL	32	inhibitor	88.47008084	CAROTUXIMAB	ncit:C74010	CAROTUXIMAB	FALSE	FALSE	FALSE
PARP2	hgnc:272	PARP2	ChEMBL	32	inhibitor	1.63833483	RUCAPARIB CAMSYLATE	rxcui:1862578	RUCAPARIB CAMSYLATE	TRUE	FALSE	FALSE
TNC	hgnc:5318	TNC	ChEMBL	32	binder	7.372506737	F16SIP 131I	chembl:CHEMBL2109584	F16SIP 131I	FALSE	FALSE	FALSE
HRH1	hgnc:5182	HRH1	ChEMBL	32	inhibitor	0.172962035	CINNARIZINE	rxcui:2549	CINNARIZINE	TRUE	FALSE	FALSE
HMGCR	hgnc:5006	HMGCR	ChEMBL	32	inhibitor	3.276669661	PITAVASTATIN MAGNESIUM	rxcui:2001252	PITAVASTATIN MAGNESIUM	TRUE	FALSE	FALSE
PAGA	hgnc:9352	PRDX1	ChEMBL	32	inhibitor	9.830008983	MDX-1303	drugbank:DB05945	MDX-1303	FALSE	FALSE	FALSE
SDC1	hgnc:10658	SDC1	ChEMBL	32	binder	58.9800539	INDATUXIMAB RAVTANSINE	ncit:C78840	INDATUXIMAB RAVTANSINE	FALSE	FALSE	FALSE
HSP90AB1	hgnc:5258	HSP90AB1	ChEMBL	32	inhibitor	0.213695847	CD24FC	drugbank:DB16448	CD24FC	FALSE	FALSE	FALSE
TUBB6	hgnc:20776	TUBB6	ChEMBL	32	inhibitor	0.044954309	RG-7841	chembl:CHEMBL4297935	RG-7841	FALSE	FALSE	FALSE
TUBB2A	hgnc:12412	TUBB2A	ChEMBL	32	inhibitor	0.043883969	RG-7841	chembl:CHEMBL4297935	RG-7841	FALSE	FALSE	FALSE
KIF5B	hgnc:6324	KIF5B	ChEMBL	32	inhibitor	7.372506737	PRALSETINIB	rxcui:2394936	PRALSETINIB	TRUE	FALSE	TRUE
P4HB	hgnc:8548	P4HB	ChEMBL	32	inhibitor	2.680911541	IMPLITAPIDE	ncit:C65901	IMPLITAPIDE	FALSE	FALSE	FALSE
PSMD2	hgnc:9559	PSMD2	ChEMBL	32	inhibitor	0.28770758	IXAZOMIB	rxcui:1723735	IXAZOMIB	TRUE	FALSE	FALSE
PSMA1	hgnc:9530	PSMA1	ChEMBL	32	inhibitor	0.239756317	IXAZOMIB	rxcui:1723735	IXAZOMIB	TRUE	FALSE	FALSE
PSMC1	hgnc:9547	PSMC1	ChEMBL	32	inhibitor	0.28770758	IXAZOMIB	rxcui:1723735	IXAZOMIB	TRUE	FALSE	FALSE
PSMD8	hgnc:9566	PSMD8	ChEMBL	32	inhibitor	0.28770758	IXAZOMIB	rxcui:1723735	IXAZOMIB	TRUE	FALSE	FALSE
RPS11	hgnc:10384	RPS11	ChEMBL	32	inhibitor	0.145629763	MT-3724	chembl:CHEMBL4297789	MT-3724	FALSE	FALSE	FALSE
TUBB2A	hgnc:12412	TUBB2A	ChEMBL	32	inhibitor	0.123907676	ABT-751	drugbank:DB12254	ABT-751	FALSE	FALSE	FALSE
TUBB3	hgnc:20772	TUBB3	ChEMBL	32	inhibitor	0.126929815	ABT-751	drugbank:DB12254	ABT-751	FALSE	FALSE	FALSE
RPS11	hgnc:10384	RPS11	ChEMBL	32	modulator	0.147450135	ELX-02	ncit:C174918	EXALUREN	FALSE	FALSE	FALSE
PPARG	hgnc:9236	PPARG	ChEMBL	32	agonist	0.239756317	MK-0767	drugbank:DB12055	MK-0767	FALSE	FALSE	FALSE
TUBB3	hgnc:20772	TUBB3	ChEMBL	32	inhibitor	0.044954309	DOLASTATIN-10	chembl:CHEMBL39541	DOLASTATIN-10	FALSE	FALSE	FALSE
P4HB	hgnc:8548	P4HB	ChEMBL	32	inhibitor	2.680911541	SLX-4090	drugbank:DB05678	SLX-4090	FALSE	FALSE	FALSE
ITGA5	hgnc:6141	ITGA5	ChEMBL	32	inhibitor	1.843126684	ATN-161	drugbank:DB05491	ATN-161	FALSE	FALSE	FALSE
TUBB2A	hgnc:12412	TUBB2A	ChEMBL	32	inhibitor	0.043883969	ENFORTUMAB VEDOTIN	rxcui:2268306	ENFORTUMAB VEDOTIN-EJFV	TRUE	FALSE	TRUE
TUBB2B	hgnc:30829	TUBB2B	ChEMBL	32	inhibitor	0.044954309	ENFORTUMAB VEDOTIN	rxcui:2268306	ENFORTUMAB VEDOTIN-EJFV	TRUE	FALSE	TRUE
FCGRT	hgnc:3621	FCGRT	ChEMBL	32	inhibitor	11.79601078	NIPOCALIMAB	ncit:C170891	NIPOCALIMAB	FALSE	FALSE	FALSE
MMP14	hgnc:7160	MMP14	ChEMBL	32	inhibitor	1.203674569	CTS-1027	drugbank:DB08490	CTS-1027	FALSE	FALSE	FALSE
CYP11A1	hgnc:2590	CYP11A1	ChEMBL	32	inhibitor	4.915004491	LEVOKETOCONAZOLE	rxcui:2588846	LEVOKETOCONAZOLE	TRUE	FALSE	FALSE
PARP1	hgnc:270	PARP1	ClearityFoundationClinicalTrial	15-Jun-13	inhibitor	0.337028879	1207456-01-6	rxcui:2099704	TALAZOPARIB	TRUE	FALSE	TRUE
PIM3	hgnc:19310	PIM3	DTC	05-Jun-23	NULL	0.078850339	GSK-269962A	drugbank:DB17030	GSK-269962A	FALSE	FALSE	FALSE
RELA	hgnc:9955	RELA	DTC	05-Jun-23	NULL	0.06955195	LUTEOLIN	drugbank:DB15584	LUTEOLIN	FALSE	FALSE	FALSE
PLK1	hgnc:9077	PLK1	DTC	05-Jun-23	NULL	0.008191674	MYRICETIN	rxcui:1368374	MYRICETIN	FALSE	FALSE	FALSE
YES1	hgnc:12841	YES1	DTC	05-Jun-23	NULL	0.283557951	SB-236687	chembl:CHEMBL318892	CHEMBL:CHEMBL318892	FALSE	FALSE	FALSE
ALPL	hgnc:438	ALPL	DTC	05-Jun-23	NULL	0.162479487	DNDI1417523	chembl:CHEMBL598663	CHEMBL:CHEMBL598663	FALSE	FALSE	FALSE
PPARD	hgnc:9235	PPARD	DTC	05-Jun-23	NULL	0.031915614	ROTENONE	rxcui:1366666	ROTENONE	FALSE	FALSE	FALSE
PDPK1	hgnc:8816	PDPK1	DTC	05-Jun-23	NULL	0.027638263	CYC-116	chembl:CHEMBL482967	CYC-116	FALSE	FALSE	FALSE
USP1	hgnc:12607	USP1	DTC	05-Jun-23	NULL	0.026028267	FLUPENTIXOL	rxcui:4495	FLUPENTHIXOL	FALSE	FALSE	FALSE
PSMC6	hgnc:9553	PSMC6	DTC	05-Jun-23	NULL	0.799729544	CARFILZOMIB	rxcui:1302966	CARFILZOMIB	TRUE	FALSE	TRUE
IDH1	hgnc:5382	IDH1	DTC	05-Jun-23	NULL	0.072457069	MOFEBUTAZONE	rxcui:30202	MOFEBUTAZONE	FALSE	FALSE	FALSE
PLK1	hgnc:9077	PLK1	DTC	05-Jun-23	NULL	0.01724563	ACID BLUE 129	chembl:CHEMBL133576	ACID BLUE 129	FALSE	FALSE	FALSE
PIN1	hgnc:8988	PIN1	DTC	05-Jun-23	NULL	0.191493681	CEFAMANDOLE SODIUM	ncit:C47967	CEFAMANDOLE SODIUM	FALSE	FALSE	FALSE
CLK1	hgnc:2068	CLK1	DTC	05-Jun-23	inhibitor	0.294900269	HESPERADIN	rxcui:1552358	HESPERADIN	FALSE	FALSE	FALSE
PTK2	hgnc:9611	PTK2	DTC	05-Jun-23	NULL	0.050153107	DNDI1417467	chembl:CHEMBL1997335	CHEMBL:CHEMBL1997335	FALSE	FALSE	FALSE
USP1	hgnc:12607	USP1	DTC	05-Jun-23	NULL	0.057262188	PHANQUONE	ncit:C90620	PHANQUONE	FALSE	FALSE	FALSE
FASN	hgnc:3594	FASN	DTC	05-Jun-23	NULL	0.090738544	PYROGALLOL RED	chembl:CHEMBL210208	PYROGALLOL RED	FALSE	FALSE	FALSE
BLM	hgnc:1058	BLM	DTC	05-Jun-23	NULL	0.053087357	5,8,11,14-EICOSATETRAYNOIC ACID	iuphar.ligand:2669	EICOSATETRANOIC ACID	FALSE	FALSE	FALSE
GSK3B	hgnc:4617	GSK3B	DTC	05-Jun-23	NULL	0.015240324	RG-1530	iuphar.ligand:10361	RG-1530	FALSE	FALSE	FALSE
MMP14	hgnc:7160	MMP14	DTC	05-Jun-23	NULL	0.337028879	PYROGALLOL RED	chembl:CHEMBL210208	PYROGALLOL RED	FALSE	FALSE	FALSE
USP1	hgnc:12607	USP1	DTC	05-Jun-23	NULL	0.143155471	CL-976	chembl:CHEMBL22373	CL-976	FALSE	FALSE	FALSE
APEX1	hgnc:587	APEX1	DTC	05-Jun-23	NULL	0.083778486	EQUILIN	ncit:C29020	EQUILIN	FALSE	FALSE	FALSE
CAMK2G	hgnc:1463	CAMK2G	DTC	05-Jun-23	NULL	0.051064982	SOTRASTAURIN	ncit:C80630	SOTRASTAURIN	FALSE	FALSE	FALSE
MAP2K2	hgnc:6842	MAP2K2	DTC	05-Jun-23	NULL	0.050153107	AG-1879	iuphar.ligand:9404	PP2	FALSE	FALSE	FALSE
WHSC1	hgnc:12766	NSD2	DTC	05-Jun-23	NULL	0.460781671	GNF-PF-5007	chembl:CHEMBL1989853	CHEMBL:CHEMBL1989853	FALSE	FALSE	FALSE
HSP90AB1	hgnc:5258	HSP90AB1	DTC	05-Jun-23	NULL	1.70956678	RADICICOL	ncit:C1462	RADICICOL	FALSE	FALSE	FALSE
PRKD2	hgnc:17293	PRKD2	DTC	05-Jun-23	NULL	0.066719518	SB-203580	iuphar.ligand:5269	SB203580	FALSE	FALSE	FALSE
PABPC1	hgnc:8554	PABPC1	DTC	05-Jun-23	NULL	4.915004491	SJ000027778	chembl:CHEMBL592588	CHEMBL:CHEMBL592588	FALSE	FALSE	FALSE
CBX1	hgnc:1551	CBX1	DTC	05-Jun-23	NULL	0.007843092	MYRICETIN	rxcui:1368374	MYRICETIN	FALSE	FALSE	FALSE
IDH1	hgnc:5382	IDH1	DTC	05-Jun-23	NULL	0.008050785	TOLONIUM CHLORIDE	rxcui:10638	TOLONIUM CHLORIDE	FALSE	FALSE	FALSE
POLB	hgnc:9174	POLB	DTC	05-Jun-23	NULL	0.004124768	QUERCETIN	rxcui:9060	QUERCETIN	TRUE	FALSE	TRUE
RECQL	hgnc:9948	RECQL	DTC	05-Jun-23	NULL	0.008523129	MYRICETIN	rxcui:1368374	MYRICETIN	FALSE	FALSE	FALSE
BAZ2B	hgnc:963	BAZ2B	DTC	05-Jun-23	NULL	0.013265869	DNDI1417156	chembl:CHEMBL1504679	CHEMBL:CHEMBL1504679	FALSE	FALSE	FALSE
BAZ2B	hgnc:963	BAZ2B	DTC	05-Jun-23	NULL	0.057485433	TDR78834	chembl:CHEMBL1507526	CHEMBL:CHEMBL1507526	FALSE	FALSE	FALSE
PDPK1	hgnc:8816	PDPK1	DTC	05-Jun-23	NULL	0.03117339	RG-1530	iuphar.ligand:10361	RG-1530	FALSE	FALSE	FALSE
POLB	hgnc:9174	POLB	DTC	05-Jun-23	NULL	0.019168038	ARACHIDONOYL GLYCINE	iuphar.ligand:3635	N-ARACHIDONOYLGLYCINE	FALSE	FALSE	FALSE
CDK9	hgnc:1780	CDK9	DTC	05-Jun-23	NULL	0.022684636	PF-562271	iuphar.ligand:9381	PF-562271	FALSE	FALSE	TRUE
DYRK3	hgnc:3094	DYRK3	DTC	05-Jun-23	NULL	0.075518635	DASATINIB	rxcui:1546019	DASATINIB ANHYDROUS	TRUE	FALSE	TRUE
CBX1	hgnc:1551	CBX1	DTC	05-Jun-23	NULL	0.062744738	MMV006389	chembl:CHEMBL586000	CHEMBL:CHEMBL586000	FALSE	FALSE	FALSE
ERBB2	hgnc:3430	ERBB2	DTC	05-Jun-23	NULL	0.012241605	CURCUMIN	rxcui:2955	CURCUMIN	TRUE	FALSE	FALSE
BAZ2B	hgnc:963	BAZ2B	DTC	05-Jun-23	NULL	0.172456298	OSM-S-31	chembl:CHEMBL1588237	CHEMBL:CHEMBL1588237	FALSE	FALSE	FALSE
PDGFRA	hgnc:8803	PDGFRA	DTC	05-Jun-23	NULL	0.044681859	AZD-1152-HQPA	iuphar.ligand:5663	BARASERTIB-HQPA	FALSE	FALSE	FALSE
RELA	hgnc:9955	RELA	DTC	05-Jun-23	NULL	0.074188747	CID 4101591	chembl:CHEMBL428789	CHEMBL:CHEMBL428789	FALSE	FALSE	FALSE
RECQL	hgnc:9948	RECQL	DTC	05-Jun-23	NULL	0.009740719	DACTINOMYCIN	rxcui:3100	DACTINOMYCIN	TRUE	FALSE	FALSE
EYA2	hgnc:3520	EYA2	DTC	05-Jun-23	NULL	0.983000898	SOLYPERTINE TARTRATE	ncit:C152391	SOLYPERTINE TARTRATE	FALSE	FALSE	FALSE
HSPB1	hgnc:5246	HSPB1	DTC	05-Jun-23	NULL	1.63833483	BUFOTENINE	drugbank:DB01445	BUFOTENINE	FALSE	FALSE	FALSE
APP	hgnc:620	APP	DTC	05-Jun-23	NULL	0.145629763	CLIOQUINOL	rxcui:5942	CLIOQUINOL	TRUE	FALSE	FALSE
APEX1	hgnc:587	APEX1	DTC	05-Jun-23	NULL	0.04787342	QUERCETIN DIHYDRATE	ncit:C75768	QUERCETIN DIHYDRATE	FALSE	FALSE	FALSE
PAX8	hgnc:8622	PAX8	DTC	05-Jun-23	NULL	0.453692722	LYNGBYABELLIN A	chembl:CHEMBL453207	LYNGBYABELLIN A	FALSE	FALSE	FALSE
DHRS9	hgnc:16888	DHRS9	DTC	05-Jun-23	NULL	16.85144397	SESQUITERPENE O-BENZOQUINONE	chembl:CHEMBL517425	CHEMBL:CHEMBL517425	FALSE	FALSE	FALSE
ERBB2	hgnc:3430	ERBB2	DTC	05-Jun-23	NULL	0.807945944	NAKIJIQUINONES H	chembl:CHEMBL499608	NAKIJIQUINONES H	FALSE	FALSE	FALSE
APEX1	hgnc:587	APEX1	DTC	05-Jun-23	NULL	0.025777996	CIANIDANOL	rxcui:1367177	CATECHIN	TRUE	FALSE	FALSE
PTK2	hgnc:9611	PTK2	DTC	05-Jun-23	NULL	0.024493378	RG-1530	iuphar.ligand:10361	RG-1530	FALSE	FALSE	FALSE
CSNK1A1	hgnc:2451	CSNK1A1	DTC	05-Jun-23	NULL	0.131651906	AG-1879	iuphar.ligand:9404	PP2	FALSE	FALSE	FALSE
CAMK2B	hgnc:1461	CAMK2B	DTC	05-Jun-23	NULL	0.03040209	CYC-116	chembl:CHEMBL482967	CYC-116	FALSE	FALSE	FALSE
PPARD	hgnc:9235	PPARD	DTC	05-Jun-23	NULL	0.026283446	CHLORPROMAZINE HYDROCHLORIDE	rxcui:104728	CHLORPROMAZINE HYDROCHLORIDE	TRUE	FALSE	FALSE
MAPK3	hgnc:6877	MAPK3	DTC	05-Jun-23	NULL	0.567115903	MADOLIN A	chembl:CHEMBL1224785	MADOLIN A	FALSE	FALSE	FALSE
BAZ2B	hgnc:963	BAZ2B	DTC	05-Jun-23	NULL	0.03449126	MMV006389	chembl:CHEMBL586000	CHEMBL:CHEMBL586000	FALSE	FALSE	FALSE
POLB	hgnc:9174	POLB	DTC	05-Jun-23	NULL	0.029623332	5,8,11,14-EICOSATETRAYNOIC ACID	iuphar.ligand:2669	EICOSATETRANOIC ACID	FALSE	FALSE	FALSE
IDH1	hgnc:5382	IDH1	DTC	05-Jun-23	NULL	0.028982827	TCMDC-124022	chembl:CHEMBL548017	CHEMBL:CHEMBL548017	FALSE	FALSE	FALSE
USP1	hgnc:12607	USP1	DTC	05-Jun-23	NULL	0.143155471	DOCUSATE	rxcui:82003	DOCUSATE	TRUE	FALSE	FALSE
WRN	hgnc:12791	WRN	DTC	05-Jun-23	NULL	0.069388299	NSC-130813	chembl:CHEMBL463783	CHEMBL:CHEMBL463783	FALSE	FALSE	FALSE
YES1	hgnc:12841	YES1	DTC	05-Jun-23	NULL	0.283557951	(5Z)-7-OXOZEAENOL	iuphar.ligand:8077	5Z-7-OXOZEAENOL	FALSE	FALSE	FALSE
CDK9	hgnc:1780	CDK9	DTC	05-Jun-23	NULL	0.071490974	PHA-767491	drugbank:DB17043	PHA-767491	FALSE	FALSE	FALSE
PRKD2	hgnc:17293	PRKD2	DTC	05-Jun-23	NULL	0.019491095	DOVITINIB	ncit:C76199	DOVITINIB	FALSE	FALSE	TRUE
PRKD2	hgnc:17293	PRKD2	DTC	05-Jun-23	NULL	0.061953838	LAUROGUADINE	ncit:C80857	LAUROGUADINE	FALSE	FALSE	FALSE
USP1	hgnc:12607	USP1	DTC	05-Jun-23	NULL	0.04771849	ORTHO-PHTHALALDEHYDE	chembl:CHEMBL160145	ORTHO-PHTHALALDEHYDE	FALSE	FALSE	FALSE
IDH1	hgnc:5382	IDH1	DTC	05-Jun-23	NULL	0.008524361	OLEOYL DOPAMINE	iuphar.ligand:5552	N-OLEOYLDOPAMINE	FALSE	FALSE	FALSE
USP1	hgnc:12607	USP1	DTC	05-Jun-23	NULL	0.01684182	SU-6656	drugbank:DB08039	(3Z)-N,N-DIMETHYL-2-OXO-3-(4,5,6,7-TETRAHYDRO-1H-INDOL-2-YLMETHYLIDENE)-2,3-DIHYDRO-1H-INDOLE-5-SULFONAMIDE	FALSE	FALSE	FALSE
IDH1	hgnc:5382	IDH1	DTC	05-Jun-23	NULL	0.028982827	ISOCONAZOLE	rxcui:27901	ISOCONAZOLE	FALSE	FALSE	FALSE
USP1	hgnc:12607	USP1	DTC	05-Jun-23	NULL	0.286310941	METHYLBENZETHONIUM	rxcui:29829	METHYLBENZETHONIUM	FALSE	FALSE	FALSE
SENP7	hgnc:30402	SENP7	DTC	05-Jun-23	NULL	0.245750225	CID 4101591	chembl:CHEMBL428789	CHEMBL:CHEMBL428789	FALSE	FALSE	FALSE
CBX1	hgnc:1551	CBX1	DTC	05-Jun-23	NULL	0.012548948	PYROGALLOL RED	chembl:CHEMBL210208	PYROGALLOL RED	FALSE	FALSE	FALSE
GSK3B	hgnc:4617	GSK3B	DTC	05-Jun-23	NULL	0.40328242	SB-216763	iuphar.ligand:8015	SB 216763	FALSE	FALSE	FALSE
PLK1	hgnc:9077	PLK1	DTC	05-Jun-23	NULL	0.327666966	SJ000066481	chembl:CHEMBL588749	CHEMBL:CHEMBL588749	FALSE	FALSE	FALSE
IDH1	hgnc:5382	IDH1	DTC	05-Jun-23	NULL	0.006900673	PURPURIN	chembl:CHEMBL294264	PURPURIN	FALSE	FALSE	FALSE
CSNK2A1	hgnc:2457	CSNK2A1	DTC	05-Jun-23	inhibitor	0.08425722	TOZASERTIB	ncit:C98053	TOZASERTIB	FALSE	FALSE	TRUE
MKNK2	hgnc:7111	MKNK2	DTC	05-Jun-23	NULL	0.097006668	BAY-613606	iuphar.ligand:9693	BAY 61-3606	FALSE	FALSE	FALSE
APEX1	hgnc:587	APEX1	DTC	05-Jun-23	NULL	0.010472311	LUTEOLIN	drugbank:DB15584	LUTEOLIN	FALSE	FALSE	FALSE
CAMK2B	hgnc:1461	CAMK2B	DTC	05-Jun-23	NULL	0.113423181	LY-2090314	drugbank:DB11913	LY-2090314	FALSE	FALSE	FALSE
BAZ2B	hgnc:963	BAZ2B	DTC	05-Jun-23	NULL	0.172456298	TCMDC-125134	chembl:CHEMBL546975	CHEMBL:CHEMBL546975	FALSE	FALSE	FALSE
YES1	hgnc:12841	YES1	DTC	05-Jun-23	NULL	0.01350276	AT-7519	drugbank:DB08142	AT-7519	FALSE	FALSE	FALSE
CDC42BPA	hgnc:1737	CDC42BPA	DTC	05-Jun-23	NULL	0.063012878	PF-562271	iuphar.ligand:9381	PF-562271	FALSE	FALSE	TRUE
SLK	hgnc:11088	SLK	DTC	05-Jun-23	NULL	0.02849278	LINIFANIB	ncit:C71759	LINIFANIB	FALSE	FALSE	TRUE
P4HB	hgnc:8548	P4HB	DTC	05-Jun-23	NULL	2.680911541	GNF-PF-2976	chembl:CHEMBL579956	CHEMBL:CHEMBL579956	FALSE	FALSE	FALSE
RECQL	hgnc:9948	RECQL	DTC	05-Jun-23	NULL	0.056820861	METHYLERGONOVINE	rxcui:6883	METHYLERGONOVINE	TRUE	FALSE	FALSE
CAMKK2	hgnc:1470	CAMKK2	DTC	05-Jun-23	NULL	0.294900269	JNJ-7706621	iuphar.ligand:5932	JNJ-7706621	FALSE	FALSE	FALSE
JUN	hgnc:6204	JUN	DTC	05-Jun-23	NULL	0.85478339	CIPROFIBRATE	rxcui:21149	CIPROFIBRATE	TRUE	FALSE	FALSE
BLM	hgnc:1058	BLM	DTC	05-Jun-23	NULL	0.023358437	BAICALEIN	rxcui:1592893	BAICALEIN	FALSE	FALSE	FALSE
APEX1	hgnc:587	APEX1	DTC	05-Jun-23	NULL	0.013404558	BAICALEIN	rxcui:1592893	BAICALEIN	FALSE	FALSE	FALSE
IDH1	hgnc:5382	IDH1	DTC	05-Jun-23	NULL	0.014491414	TCMDC-124176	chembl:CHEMBL588038	CHEMBL:CHEMBL588038	FALSE	FALSE	FALSE
PLAT	hgnc:9051	PLAT	DTC	05-Jun-23	NULL	0.126160543	BORTEZOMIB	rxcui:358258	BORTEZOMIB	TRUE	FALSE	TRUE
CSNK1G1	hgnc:2454	CSNK1G1	DTC	05-Jun-23	NULL	0.089363718	PHA-767491	drugbank:DB17043	PHA-767491	FALSE	FALSE	FALSE
APEX1	hgnc:587	APEX1	DTC	05-Jun-23	NULL	0.027926162	FUMARPROTOCETRARIC ACID	chembl:CHEMBL366861	FUMARPROTOCETRARIC ACID	FALSE	FALSE	FALSE
BLM	hgnc:1058	BLM	DTC	05-Jun-23	NULL	0.064884548	ERYTHROSINE	rxcui:4061	ERYTHROSINE	TRUE	FALSE	FALSE
IDH1	hgnc:5382	IDH1	DTC	05-Jun-23	NULL	0.036228534	GNF-PF-2243	chembl:CHEMBL600908	CHEMBL:CHEMBL600908	FALSE	FALSE	FALSE
APEX1	hgnc:587	APEX1	DTC	05-Jun-23	NULL	0.025777996	SB-216763	iuphar.ligand:8015	SB 216763	FALSE	FALSE	FALSE
CDK9	hgnc:1780	CDK9	DTC	05-Jun-23	NULL	0.073725067	TCMDC-125758	chembl:CHEMBL546797	CHEMBL:CHEMBL546797	FALSE	FALSE	FALSE
HDAC5	hgnc:14068	HDAC5	DTC	05-Jun-23	NULL	0.109222322	HINOKITIOL	chembl:CHEMBL48310	HINOKITIOL	FALSE	FALSE	FALSE
ARSA	hgnc:713	ARSA	DTC	05-Jun-23	NULL	0.670227885	TOSYL-L-LYSINE CHLOROMETHYL KETONE	chembl:CHEMBL466465	CHEMBL:CHEMBL466465	FALSE	FALSE	FALSE
CASP7	hgnc:1508	CASP7	DTC	05-Jun-23	NULL	1.241685345	20(S)-PROTOPANAXADIOL	chembl:CHEMBL375563	CHEMBL:CHEMBL375563	FALSE	FALSE	FALSE
DNMT1	hgnc:2976	DNMT1	DTC	05-Jun-23	NULL	0.867353734	BENZANTHRONE	chembl:CHEMBL1607517	BENZANTHRONE	FALSE	FALSE	FALSE
YES1	hgnc:12841	YES1	DTC	05-Jun-23	NULL	0.010906075	LAPATINIB	rxcui:480167	LAPATINIB	TRUE	FALSE	TRUE
USP1	hgnc:12607	USP1	DTC	05-Jun-23	NULL	0.035788868	SULFOBROMOPHTHALEIN	rxcui:10212	SULFOBROMOPHTHALEIN	FALSE	FALSE	FALSE
POLB	hgnc:9174	POLB	DTC	05-Jun-23	NULL	0.108618884	CALYCOSIN	chembl:CHEMBL241608	CALYCOSIN	FALSE	FALSE	FALSE
SLK	hgnc:11088	SLK	DTC	05-Jun-23	NULL	0.019274527	TAE-684	iuphar.ligand:5714	NVP-TAE684	FALSE	FALSE	FALSE
CASP7	hgnc:1508	CASP7	DTC	05-Jun-23	NULL	0.38802667	ISOQUINOLINE-1,3(2H,4H)-DIONE	chembl:CHEMBL1210769	CHEMBL:CHEMBL1210769	FALSE	FALSE	FALSE
CSNK2A1	hgnc:2457	CSNK2A1	DTC	05-Jun-23	NULL	0.028355795	PF-562271	iuphar.ligand:9381	PF-562271	FALSE	FALSE	TRUE
POLB	hgnc:9174	POLB	DTC	05-Jun-23	NULL	0.054309442	SJ000044417	chembl:CHEMBL609438	CHEMBL:CHEMBL609438	FALSE	FALSE	FALSE
POLB	hgnc:9174	POLB	DTC	05-Jun-23	NULL	0.023275475	NSC-66209	chembl:CHEMBL175266	CHEMBL:CHEMBL175266	FALSE	FALSE	FALSE
RELA	hgnc:9955	RELA	DTC	05-Jun-23	NULL	0.74188747	KAEMPFERIDE	chembl:CHEMBL40919	KAEMPFERIDE	FALSE	FALSE	FALSE
RECQL	hgnc:9948	RECQL	DTC	05-Jun-23	NULL	0.022728344	LIPOIC ACID, ALPHA	chembl:CHEMBL33864	LIPOIC ACID, ALPHA	FALSE	FALSE	FALSE
USP1	hgnc:12607	USP1	DTC	05-Jun-23	NULL	0.023859245	EMODIC ACID	chembl:CHEMBL290914	EMODIC ACID	FALSE	FALSE	FALSE
POLB	hgnc:9174	POLB	DTC	05-Jun-23	NULL	0.04655095	S(+)-ISOPROTERENOL-BITARTRATE	chembl:CHEMBL1257092	CHEMBL:CHEMBL1257092	FALSE	FALSE	FALSE
BLM	hgnc:1058	BLM	DTC	05-Jun-23	NULL	0.014599023	MYRICETIN	rxcui:1368374	MYRICETIN	FALSE	FALSE	FALSE
IDH1	hgnc:5382	IDH1	DTC	05-Jun-23	NULL	0.00762706	HYCANTHONE	ncit:C550	HYCANTHONE	FALSE	FALSE	FALSE
PLK1	hgnc:9077	PLK1	DTC	05-Jun-23	NULL	0.013106679	PYROGALLOL RED	chembl:CHEMBL210208	PYROGALLOL RED	FALSE	FALSE	FALSE
PRKAA1	hgnc:9376	PRKAA1	DTC	05-Jun-23	NULL	0.019001306	CYC-116	chembl:CHEMBL482967	CYC-116	FALSE	FALSE	FALSE
PRKAA1	hgnc:9376	PRKAA1	DTC	05-Jun-23	NULL	3.686253369	TCMDC-124245	chembl:CHEMBL587615	CHEMBL:CHEMBL587615	FALSE	FALSE	FALSE
MGLL	hgnc:17038	MGLL	DTC	05-Jun-23	NULL	19.66001797	OCTHILINONE	chembl:CHEMBL1922512	OCTHILINONE	FALSE	FALSE	FALSE
USP1	hgnc:12607	USP1	DTC	05-Jun-23	NULL	0.071577735	TOSYL-L-LYSINE CHLOROMETHYL KETONE	chembl:CHEMBL466465	CHEMBL:CHEMBL466465	FALSE	FALSE	FALSE
PRKAA1	hgnc:9376	PRKAA1	DTC	05-Jun-23	NULL	0.033511394	SOTRASTAURIN	ncit:C80630	SOTRASTAURIN	FALSE	FALSE	FALSE
EYA2	hgnc:3520	EYA2	DTC	05-Jun-23	NULL	0.393200359	FLUAZINAM	chembl:CHEMBL1878267	FLUAZINAM	FALSE	FALSE	FALSE
RECQL	hgnc:9948	RECQL	DTC	05-Jun-23	NULL	0.018940287	ASTERRIC ACID	chembl:CHEMBL469424	ASTERRIC ACID	FALSE	FALSE	FALSE
HSP90AB1	hgnc:5258	HSP90AB1	DTC	05-Jun-23	NULL	0.03885379	DAUNORUBICIN HYDROCHLORIDE	rxcui:81992	DAUNORUBICIN HYDROCHLORIDE	TRUE	FALSE	FALSE
BLM	hgnc:1058	BLM	DTC	05-Jun-23	NULL	0.013271839	IDARUBICIN	rxcui:5650	IDARUBICIN	TRUE	FALSE	TRUE
SLK	hgnc:11088	SLK	DTC	05-Jun-23	NULL	0.032229538	GEFITINIB	rxcui:328134	GEFITINIB	TRUE	FALSE	TRUE
HSP90AB1	hgnc:5258	HSP90AB1	DTC	05-Jun-23	NULL	1.70956678	ALVESPIMYCIN	ncit:C38142	ALVESPIMYCIN	FALSE	FALSE	TRUE
PLK1	hgnc:9077	PLK1	DTC	05-Jun-23	NULL	0.006424842	DIPYRIDAMOLE	rxcui:3521	DIPYRIDAMOLE	TRUE	FALSE	FALSE
PPARD	hgnc:9235	PPARD	DTC	05-Jun-23	NULL	0.012766245	DACTINOMYCIN	rxcui:3100	DACTINOMYCIN	TRUE	FALSE	FALSE
CBX1	hgnc:1551	CBX1	DTC	05-Jun-23	NULL	0.010818058	ISOPROTERENOL	rxcui:6054	ISOPROTERENOL	TRUE	FALSE	FALSE
BAZ2B	hgnc:963	BAZ2B	DTC	05-Jun-23	NULL	0.014371358	EMODIC ACID	chembl:CHEMBL290914	EMODIC ACID	FALSE	FALSE	FALSE
BAZ2B	hgnc:963	BAZ2B	DTC	05-Jun-23	NULL	0.009580905	TOLONIUM CHLORIDE	rxcui:10638	TOLONIUM CHLORIDE	FALSE	FALSE	FALSE
IDH1	hgnc:5382	IDH1	DTC	05-Jun-23	NULL	0.003715747	AZATHIOPRINE	rxcui:1256	AZATHIOPRINE	TRUE	FALSE	TRUE
PDPK1	hgnc:8816	PDPK1	DTC	05-Jun-23	NULL	0.033097673	TAMATINIB	drugbank:DB07159	TAMATINIB	FALSE	FALSE	FALSE
PDPK1	hgnc:8816	PDPK1	DTC	05-Jun-23	NULL	0.026283446	TAE-684	iuphar.ligand:5714	NVP-TAE684	FALSE	FALSE	FALSE
CAMK2G	hgnc:1463	CAMK2G	DTC	05-Jun-23	NULL	0.024211845	CENISERTIB	ncit:C64540	CENISERTIB	FALSE	FALSE	TRUE
CHEK1	hgnc:1925	CHEK1	DTC	05-Jun-23	NULL	0.013037147	CENISERTIB	ncit:C64540	CENISERTIB	FALSE	FALSE	TRUE
IDH1	hgnc:5382	IDH1	DTC	05-Jun-23	NULL	0.018114267	2-METHOXY-1,4-NAPHTHOQUINONE	chembl:CHEMBL106562	2-METHOXY-1,4-NAPHTHOQUINONE	FALSE	FALSE	FALSE
IDH1	hgnc:5382	IDH1	DTC	05-Jun-23	NULL	0.024152356	TCMDC-125606	chembl:CHEMBL536166	CHEMBL:CHEMBL536166	FALSE	FALSE	FALSE
CBX1	hgnc:1551	CBX1	DTC	05-Jun-23	NULL	0.04481767	GNF-PF-1319	chembl:CHEMBL235891	CHEMBL:CHEMBL235891	FALSE	FALSE	FALSE
PDGFRA	hgnc:8803	PDGFRA	DTC	05-Jun-23	NULL	0.02849278	LINIFANIB	ncit:C71759	LINIFANIB	FALSE	FALSE	TRUE
PRKD2	hgnc:17293	PRKD2	DTC	05-Jun-23	NULL	0.026283446	PHA-767491	drugbank:DB17043	PHA-767491	FALSE	FALSE	FALSE
P4HB	hgnc:8548	P4HB	DTC	05-Jun-23	NULL	1.34045577	DIHYDRODAPHNODORIN B	chembl:CHEMBL1532097	DIHYDRODAPHNODORIN B	FALSE	FALSE	FALSE
IDH1	hgnc:5382	IDH1	DTC	05-Jun-23	NULL	0.024152356	CLOFOCTOL	rxcui:21264	CLOFOCTOL	FALSE	FALSE	FALSE
PTK2	hgnc:9611	PTK2	DTC	05-Jun-23	NULL	0.054011038	GW843682X	chembl:CHEMBL514499	GW843682X	FALSE	FALSE	FALSE
PLK1	hgnc:9077	PLK1	DTC	05-Jun-23	NULL	0.023404783	NSC-66209	chembl:CHEMBL175266	CHEMBL:CHEMBL175266	FALSE	FALSE	FALSE
BAZ2B	hgnc:963	BAZ2B	DTC	05-Jun-23	NULL	0.015677845	DEOXYVASICINONE	chembl:CHEMBL456881	DEOXYVASICINONE	FALSE	FALSE	FALSE
USP1	hgnc:12607	USP1	DTC	05-Jun-23	NULL	0.035788868	2-METHOXY-1,4-NAPHTHOQUINONE	chembl:CHEMBL106562	2-METHOXY-1,4-NAPHTHOQUINONE	FALSE	FALSE	FALSE
IDH1	hgnc:5382	IDH1	DTC	05-Jun-23	NULL	0.036228534	DNDI1417995	chembl:CHEMBL1439833	CHEMBL:CHEMBL1439833	FALSE	FALSE	FALSE
RELA	hgnc:9955	RELA	DTC	05-Jun-23	NULL	1.112831206	MORUSINOL	chembl:CHEMBL1719948	MORUSINOL	FALSE	FALSE	FALSE
CDK9	hgnc:1780	CDK9	DTC	05-Jun-23	NULL	0.047184043	ALSTERPAULLONE	drugbank:DB04014	ALSTERPAULLONE	FALSE	FALSE	FALSE
YES1	hgnc:12841	YES1	DTC	05-Jun-23	NULL	0.002726519	PF-562271	iuphar.ligand:9381	PF-562271	FALSE	FALSE	TRUE
PPARG	hgnc:9236	PPARG	DTC	05-Jun-23	NULL	0.059939079	PHENOLPHTHALEIN	rxcui:155122	PHENOLPHTHALEIN	TRUE	FALSE	FALSE
GSK3B	hgnc:4617	GSK3B	DTC	05-Jun-23	NULL	0.019858604	PHA-767491	drugbank:DB17043	PHA-767491	FALSE	FALSE	FALSE
PLK1	hgnc:9077	PLK1	DTC	05-Jun-23	NULL	0.046809567	NSC-699479	chembl:CHEMBL1701915	CHEMBL:CHEMBL1701915	FALSE	FALSE	FALSE
RECQL	hgnc:9948	RECQL	DTC	05-Jun-23	NULL	0.037880574	GNF-PF-5159	chembl:CHEMBL1493528	CHEMBL:CHEMBL1493528	FALSE	FALSE	FALSE
TUBB3	hgnc:20772	TUBB3	DTC	05-Jun-23	NULL	0.049604755	LARGAZOLE	chembl:CHEMBL1173445	LARGAZOLE	FALSE	FALSE	FALSE
TUBB2A	hgnc:12412	TUBB2A	DTC	05-Jun-23	NULL	0.04842369	LARGAZOLE	chembl:CHEMBL1173445	LARGAZOLE	FALSE	FALSE	FALSE
IDH1	hgnc:5382	IDH1	DTC	05-Jun-23	NULL	0.048304712	CINOBUFOTALIN	ncit:C151929	CINOBUFOTALIN	FALSE	FALSE	FALSE
ARSA	hgnc:713	ARSA	DTC	05-Jun-23	NULL	0.382987363	MELEVODOPA	ncit:C83927	MELEVODOPA	TRUE	FALSE	FALSE
IDH1	hgnc:5382	IDH1	DTC	05-Jun-23	NULL	0.072457069	SJ000120449	chembl:CHEMBL609027	CHEMBL:CHEMBL609027	FALSE	FALSE	FALSE
PPARD	hgnc:9235	PPARD	DTC	05-Jun-23	NULL	0.223409295	CINACALCET HYDROCHLORIDE	rxcui:384379	CINACALCET HYDROCHLORIDE	TRUE	FALSE	FALSE
PPARG	hgnc:9236	PPARG	DTC	05-Jun-23	NULL	0.159837544	DIMETHENAMID	chembl:CHEMBL1565335	DIMETHENAMID	FALSE	FALSE	FALSE
DAPK3	hgnc:2676	DAPK3	DTC	05-Jun-23	NULL	0.074469765	GSK-269962A	drugbank:DB17030	GSK-269962A	FALSE	FALSE	FALSE
POLB	hgnc:9174	POLB	DTC	05-Jun-23	NULL	0.018103147	SB-415286	iuphar.ligand:8019	SB-415286	FALSE	FALSE	FALSE
CBX1	hgnc:1551	CBX1	DTC	05-Jun-23	NULL	0.078430923	IPA-3	iuphar.ligand:8940	IPA-3	FALSE	FALSE	FALSE
FASN	hgnc:3594	FASN	DTC	05-Jun-23	NULL	0.32406623	TCMDC-124317	chembl:CHEMBL586937	CHEMBL:CHEMBL586937	FALSE	FALSE	FALSE
RPS6KA5	hgnc:10434	RPS6KA5	DTC	05-Jun-23	inhibitor	0.21064305	HESPERADIN	rxcui:1552358	HESPERADIN	FALSE	FALSE	FALSE
BAZ2B	hgnc:963	BAZ2B	DTC	05-Jun-23	NULL	0.009580905	ASTERRIC ACID	chembl:CHEMBL469424	ASTERRIC ACID	FALSE	FALSE	FALSE
HDAC3	hgnc:4854	HDAC3	DTC	05-Jun-23	NULL	0.203379496	LARGAZOLE	chembl:CHEMBL1173445	LARGAZOLE	FALSE	FALSE	FALSE
RPS6KA5	hgnc:10434	RPS6KA5	DTC	05-Jun-23	NULL	0.122111913	LINIFANIB	ncit:C71759	LINIFANIB	FALSE	FALSE	TRUE
RXRA	hgnc:10477	RXRA	DTC	05-Jun-23	NULL	0.393200359	QUINOXYFEN	chembl:CHEMBL1869863	QUINOXYFEN	FALSE	FALSE	FALSE
YES1	hgnc:12841	YES1	DTC	05-Jun-23	NULL	0.070889488	GW305074X	chembl:CHEMBL1880739	GW305074X	FALSE	FALSE	FALSE
RELA	hgnc:9955	RELA	DTC	05-Jun-23	NULL	0.130921318	KAEMPFEROL	drugbank:DB01852	KAEMPHEROL	FALSE	FALSE	FALSE
MAPK10	hgnc:6872	MAPK10	DTC	05-Jun-23	NULL	0.021604415	TOZASERTIB	ncit:C98053	TOZASERTIB	FALSE	FALSE	TRUE
ALPL	hgnc:438	ALPL	DTC	05-Jun-23	NULL	0.44681859	DIHYDRODAPHNODORIN B	chembl:CHEMBL1532097	DIHYDRODAPHNODORIN B	FALSE	FALSE	FALSE
BAZ2B	hgnc:963	BAZ2B	DTC	05-Jun-23	NULL	0.011497087	HINOKITIOL	chembl:CHEMBL48310	HINOKITIOL	FALSE	FALSE	FALSE
RECQL	hgnc:9948	RECQL	DTC	05-Jun-23	NULL	0.030993197	CADMIUM DICHLORIDE	chembl:CHEMBL1458880	CADMIUM DICHLORIDE	FALSE	FALSE	FALSE
MAPK8	hgnc:6881	MAPK8	DTC	05-Jun-23	NULL	0.039878333	PICTILISIB	ncit:C165479	PICTILISIB	FALSE	FALSE	TRUE
WHSC1	hgnc:12766	NSD2	DTC	05-Jun-23	NULL	0.147450135	PYROGALLOL RED	chembl:CHEMBL210208	PYROGALLOL RED	FALSE	FALSE	FALSE
PRKAA1	hgnc:9376	PRKAA1	DTC	05-Jun-23	NULL	0.026330381	TOZASERTIB	ncit:C98053	TOZASERTIB	FALSE	FALSE	TRUE
WRN	hgnc:12791	WRN	DTC	05-Jun-23	NULL	0.017347075	MYRICETIN	rxcui:1368374	MYRICETIN	FALSE	FALSE	FALSE
BAZ2B	hgnc:963	BAZ2B	DTC	05-Jun-23	NULL	0.012318307	MICONAZOLE NITRATE	rxcui:42790	MICONAZOLE NITRATE	TRUE	FALSE	FALSE
BAZ2B	hgnc:963	BAZ2B	DTC	05-Jun-23	NULL	0.005389259	MITOXANTRONE DIHYDROCHLORIDE	rxcui:203129	MITOXANTRONE HYDROCHLORIDE	TRUE	FALSE	FALSE
CSNK1A1	hgnc:2451	CSNK1A1	DTC	05-Jun-23	NULL	0.05671159	GW441756X	chembl:CHEMBL1516890	GW441756X	FALSE	FALSE	FALSE
PRKD2	hgnc:17293	PRKD2	DTC	05-Jun-23	NULL	0.03942517	GSK-269962A	drugbank:DB17030	GSK-269962A	FALSE	FALSE	FALSE
SPHK2	hgnc:18859	SPHK2	DTC	05-Jun-23	NULL	9.830008983	DIMETHYLSPINGOSINE	chembl:CHEMBL322333	DIMETHYLSPINGOSINE	FALSE	FALSE	FALSE
BAZ2B	hgnc:963	BAZ2B	DTC	05-Jun-23	NULL	0.011497087	2-PHENYLAMINO-[1,4]NAPHTHOQUINONE	chembl:CHEMBL84010	CHEMBL:CHEMBL84010	FALSE	FALSE	FALSE
TUBB3	hgnc:20772	TUBB3	DTC	05-Jun-23	NULL	0.089908619	ZAMPANOLIDE	chembl:CHEMBL582439	ZAMPANOLIDE	FALSE	FALSE	FALSE
TUBB2A	hgnc:12412	TUBB2A	DTC	05-Jun-23	NULL	0.087767937	ZAMPANOLIDE	chembl:CHEMBL582439	ZAMPANOLIDE	FALSE	FALSE	FALSE
APEX1	hgnc:587	APEX1	DTC	05-Jun-23	NULL	0.02393671	CEFAMANDOLE SODIUM	ncit:C47967	CEFAMANDOLE SODIUM	FALSE	FALSE	FALSE
PPARG	hgnc:9236	PPARG	DTC	05-Jun-23	NULL	0.959025267	KALOPANAX-SAPONIN F	chembl:CHEMBL1833984	CHEMBL:CHEMBL1833984	FALSE	FALSE	FALSE
RECQL	hgnc:9948	RECQL	DTC	05-Jun-23	NULL	0.020054422	ARACHIDONOYL GLYCINE	iuphar.ligand:3635	N-ARACHIDONOYLGLYCINE	FALSE	FALSE	FALSE
ERBB2	hgnc:3430	ERBB2	DTC	05-Jun-23	NULL	0.007344963	SOTRASTAURIN	ncit:C80630	SOTRASTAURIN	FALSE	FALSE	FALSE
NQO2	hgnc:7856	NQO2	DTC	05-Jun-23	NULL	0.983000898	DABIGATRAN	rxcui:1546356	DABIGATRAN	TRUE	FALSE	FALSE
BAZ2B	hgnc:963	BAZ2B	DTC	05-Jun-23	NULL	0.010144488	CHLORPROMAZINE HYDROCHLORIDE	rxcui:104728	CHLORPROMAZINE HYDROCHLORIDE	TRUE	FALSE	FALSE
USP1	hgnc:12607	USP1	DTC	05-Jun-23	NULL	0.00561394	DIPYRIDAMOLE	rxcui:3521	DIPYRIDAMOLE	TRUE	FALSE	FALSE
IDH1	hgnc:5382	IDH1	DTC	05-Jun-23	NULL	0.036228534	TENONITROZOLE	rxcui:236186	TENONITROZOLE	FALSE	FALSE	FALSE
BAZ2B	hgnc:963	BAZ2B	DTC	05-Jun-23	NULL	0.005563106	AURINTRICARBOXYLIC ACID	chembl:CHEMBL275938	AURINTRICARBOXYLIC ACID	FALSE	FALSE	FALSE
IDH1	hgnc:5382	IDH1	DTC	05-Jun-23	NULL	0.014491414	DNDI1318477	chembl:CHEMBL428064	CHEMBL:CHEMBL428064	FALSE	FALSE	FALSE
APEX1	hgnc:587	APEX1	DTC	05-Jun-23	NULL	0.02393671	NSC-66209	chembl:CHEMBL175266	CHEMBL:CHEMBL175266	FALSE	FALSE	FALSE
CSNK2A1	hgnc:2457	CSNK2A1	DTC	05-Jun-23	NULL	0.042739169	LINIFANIB	ncit:C71759	LINIFANIB	FALSE	FALSE	TRUE
PIM3	hgnc:19310	PIM3	DTC	05-Jun-23	NULL	0.063080272	SOTRASTAURIN	ncit:C80630	SOTRASTAURIN	FALSE	FALSE	FALSE
TUBB2B	hgnc:30829	TUBB2B	DTC	05-Jun-23	NULL	0.021796029	CURCUMIN	rxcui:2955	CURCUMIN	TRUE	FALSE	FALSE
USP1	hgnc:12607	USP1	DTC	05-Jun-23	NULL	0.014315547	STREPTONIGRIN	ncit:C844	STREPTONIGRIN	FALSE	FALSE	FALSE
PDGFRA	hgnc:8803	PDGFRA	DTC	05-Jun-23	NULL	0.033134862	DOVITINIB	ncit:C76199	DOVITINIB	FALSE	FALSE	TRUE
BAZ2B	hgnc:963	BAZ2B	DTC	05-Jun-23	NULL	0.005389259	LUTEOLIN	drugbank:DB15584	LUTEOLIN	FALSE	FALSE	FALSE
CAPN1	hgnc:1476	CAPN1	DTC	05-Jun-23	NULL	1.387765974	BORTEZOMIB	rxcui:358258	BORTEZOMIB	TRUE	FALSE	TRUE
FKBP1A	hgnc:3711	FKBP1A	DTC	05-Jun-23	NULL	1.34045577	PHENETHYLISOTHIOCYANATE	chembl:CHEMBL151649	PHENETHYLISOTHIOCYANATE	FALSE	FALSE	FALSE
RECQL	hgnc:9948	RECQL	DTC	05-Jun-23	NULL	0.068185033	FENOLDOPAM BROMIDE	chembl:CHEMBL1256646	FENOLDOPAM BROMIDE	FALSE	FALSE	FALSE
CSNK2A1	hgnc:2457	CSNK2A1	DTC	05-Jun-23	NULL	0.062744738	KENPAULLONE	iuphar.ligand:6000	KENPAULLONE	FALSE	FALSE	FALSE
APEX1	hgnc:587	APEX1	DTC	05-Jun-23	NULL	0.006747261	CISPLATIN	rxcui:2555	CISPLATIN	TRUE	FALSE	TRUE
APEX1	hgnc:587	APEX1	DTC	05-Jun-23	NULL	0.008377849	MYRICETIN	rxcui:1368374	MYRICETIN	FALSE	FALSE	FALSE
GSK3B	hgnc:4617	GSK3B	DTC	05-Jun-23	NULL	0.040958371	TCMDC-125758	chembl:CHEMBL546797	CHEMBL:CHEMBL546797	FALSE	FALSE	FALSE
NPC1	hgnc:7897	NPC1	DTC	05-Jun-23	NULL	0.218444644	NSC-44661	chembl:CHEMBL571228	CHEMBL:CHEMBL571228	FALSE	FALSE	FALSE
NPC1	hgnc:7897	NPC1	DTC	05-Jun-23	NULL	0.087377858	CID 5310655	chembl:CHEMBL408563	CHEMBL:CHEMBL408563	FALSE	FALSE	FALSE
HSPB1	hgnc:5246	HSPB1	DTC	05-Jun-23	NULL	0.192745274	NSC-751382	chembl:CHEMBL1935538	CHEMBL:CHEMBL1935538	FALSE	FALSE	FALSE
PLK1	hgnc:9077	PLK1	DTC	05-Jun-23	NULL	0.054611161	2,4-DIHYDROXYBENZOPHENONE	chembl:CHEMBL1392	2,4-DIHYDROXYBENZOPHENONE	FALSE	FALSE	FALSE
RXRA	hgnc:10477	RXRA	DTC	05-Jun-23	NULL	0.05617148	ROTENONE	rxcui:1366666	ROTENONE	FALSE	FALSE	FALSE
TUBB3	hgnc:20772	TUBB3	DTC	05-Jun-23	NULL	0.084619876	NSC-751382	chembl:CHEMBL1935538	CHEMBL:CHEMBL1935538	FALSE	FALSE	FALSE
NPC1	hgnc:7897	NPC1	DTC	05-Jun-23	NULL	0.039717208	SU-4312	chembl:CHEMBL328710	CHEMBL:CHEMBL328710	FALSE	FALSE	FALSE
NPC1	hgnc:7897	NPC1	DTC	05-Jun-23	NULL	0.873778576	25-HYDROXYCHOLESTEROL	drugbank:DB04705	25-HYDROXYCHOLESTEROL	FALSE	FALSE	FALSE
MKNK2	hgnc:7111	MKNK2	DTC	05-Jun-23	NULL	0.038398473	SORAFENIB	rxcui:495881	SORAFENIB	TRUE	FALSE	TRUE
PPARG	hgnc:9236	PPARG	DTC	05-Jun-23	NULL	0.959025267	(-)-GRACILIOETHER B	chembl:CHEMBL2178596	CHEMBL:CHEMBL2178596	FALSE	FALSE	FALSE
PRKCD	hgnc:9399	PRKCD	DTC	05-Jun-23	NULL	0.021431706	RG-1530	iuphar.ligand:10361	RG-1530	FALSE	FALSE	FALSE
POLB	hgnc:9174	POLB	DTC	05-Jun-23	NULL	0.029623332	NSC-180246	chembl:CHEMBL484640	CHEMBL:CHEMBL484640	FALSE	FALSE	FALSE
PPARD	hgnc:9235	PPARD	DTC	05-Jun-23	NULL	0.020309936	THIORIDAZINE	rxcui:10502	THIORIDAZINE	TRUE	FALSE	FALSE
RPS6KA5	hgnc:10434	RPS6KA5	DTC	05-Jun-23	NULL	0.127662454	PHA-767491	drugbank:DB17043	PHA-767491	FALSE	FALSE	FALSE
RECQL	hgnc:9948	RECQL	DTC	05-Jun-23	NULL	0.013112506	BETA-LAPACHONE	ncit:C28694	LAPACHONE	FALSE	FALSE	FALSE
BAZ2B	hgnc:963	BAZ2B	DTC	05-Jun-23	NULL	0.172456298	GNF-PF-3909	chembl:CHEMBL599304	CHEMBL:CHEMBL599304	FALSE	FALSE	FALSE
IDH1	hgnc:5382	IDH1	DTC	05-Jun-23	NULL	0.018114267	CID 663143	chembl:CHEMBL1342336	CHEMBL:CHEMBL1342336	FALSE	FALSE	FALSE
NPC1	hgnc:7897	NPC1	DTC	05-Jun-23	NULL	0.218444644	DNDI1417024	chembl:CHEMBL1462710	CHEMBL:CHEMBL1462710	FALSE	FALSE	FALSE
POLB	hgnc:9174	POLB	DTC	05-Jun-23	NULL	0.108618884	GNF-PF-4674	chembl:CHEMBL584452	CHEMBL:CHEMBL584452	FALSE	FALSE	FALSE
SENP7	hgnc:30402	SENP7	DTC	05-Jun-23	NULL	0.283557951	DNDI1417156	chembl:CHEMBL1504679	CHEMBL:CHEMBL1504679	FALSE	FALSE	FALSE
PIM1	hgnc:8986	PIM1	DTC	05-Jun-23	NULL	1.685144397	BAS-8770931	chembl:CHEMBL515495	CHEMBL:CHEMBL515495	FALSE	FALSE	FALSE
NPC1	hgnc:7897	NPC1	DTC	05-Jun-23	NULL	0.036407441	NITAZOXANIDE	rxcui:31819	NITAZOXANIDE	TRUE	FALSE	FALSE
WRN	hgnc:12791	WRN	DTC	05-Jun-23	NULL	0.099126141	NSC-699479	chembl:CHEMBL1701915	CHEMBL:CHEMBL1701915	FALSE	FALSE	FALSE
CBX1	hgnc:1551	CBX1	DTC	05-Jun-23	NULL	0.052287282	NSC-3323	chembl:CHEMBL1270169	CHEMBL:CHEMBL1270169	FALSE	FALSE	FALSE
PPARD	hgnc:9235	PPARD	DTC	05-Jun-23	NULL	0.034370661	ZIRAM	chembl:CHEMBL1519327	ZIRAM	FALSE	FALSE	FALSE
BLM	hgnc:1058	BLM	DTC	05-Jun-23	NULL	0.020136584	MENADIONE	rxcui:6728	VITAMIN K3	TRUE	FALSE	FALSE
CSNK1G1	hgnc:2454	CSNK1G1	DTC	05-Jun-23	NULL	0.05671159	PF-562271	iuphar.ligand:9381	PF-562271	FALSE	FALSE	TRUE
USP1	hgnc:12607	USP1	DTC	05-Jun-23	NULL	0.01684182	ARACHIDONOYL GLYCINE	iuphar.ligand:3635	N-ARACHIDONOYLGLYCINE	FALSE	FALSE	FALSE
BAZ2B	hgnc:963	BAZ2B	DTC	05-Jun-23	NULL	0.014371358	TCMDC-125544	chembl:CHEMBL533602	CHEMBL:CHEMBL533602	FALSE	FALSE	FALSE
IDH1	hgnc:5382	IDH1	DTC	05-Jun-23	NULL	0.024152356	STROPHANTHIDIN	chembl:CHEMBL111743	STROPHANTHIDIN	FALSE	FALSE	FALSE
RECQL	hgnc:9948	RECQL	DTC	05-Jun-23	NULL	0.048703595	ROSE BENGAL	rxcui:9471	ROSE BENGAL	FALSE	FALSE	FALSE
CAMK2G	hgnc:1463	CAMK2G	DTC	05-Jun-23	NULL	0.027535039	TAE-684	iuphar.ligand:5714	NVP-TAE684	FALSE	FALSE	FALSE
SLK	hgnc:11088	SLK	DTC	05-Jun-23	NULL	0.02808574	TOZASERTIB	ncit:C98053	TOZASERTIB	FALSE	FALSE	TRUE
JUN	hgnc:6204	JUN	DTC	05-Jun-23	NULL	0.256435017	NAFRONYL OXALATE	ncit:C87286	NAFRONYL OXALATE	FALSE	FALSE	FALSE
BAZ2B	hgnc:963	BAZ2B	DTC	05-Jun-23	NULL	0.03449126	OXYQUINOLINE	rxcui:110	OXYQUINOLINE	TRUE	FALSE	FALSE
IDH1	hgnc:5382	IDH1	DTC	05-Jun-23	NULL	0.072457069	GNF-PF-806	chembl:CHEMBL547101	CHEMBL:CHEMBL547101	FALSE	FALSE	FALSE
APEX1	hgnc:587	APEX1	DTC	05-Jun-23	NULL	0.041889243	AG-1288	chembl:CHEMBL166486	CHEMBL:CHEMBL166486	FALSE	FALSE	FALSE
WRN	hgnc:12791	WRN	DTC	05-Jun-23	NULL	0.038549055	ASTERRIC ACID	chembl:CHEMBL469424	ASTERRIC ACID	FALSE	FALSE	FALSE
YES1	hgnc:12841	YES1	DTC	05-Jun-23	NULL	0.283557951	GW678313X	chembl:CHEMBL372474	GW678313X	FALSE	FALSE	FALSE
CDC42BPA	hgnc:1737	CDC42BPA	DTC	05-Jun-23	NULL	0.064248425	TAE-684	iuphar.ligand:5714	NVP-TAE684	FALSE	FALSE	FALSE
SLK	hgnc:11088	SLK	DTC	05-Jun-23	NULL	0.018723827	ILORASERTIB	ncit:C116729	ILORASERTIB	FALSE	FALSE	TRUE
DNMT1	hgnc:2976	DNMT1	DTC	05-Jun-23	NULL	0.247815353	DNDI1417346	chembl:CHEMBL1490332	CHEMBL:CHEMBL1490332	FALSE	FALSE	FALSE
BAZ2B	hgnc:963	BAZ2B	DTC	05-Jun-23	NULL	0.024636614	GNF-PF-5029	chembl:CHEMBL1198140	CHEMBL:CHEMBL1198140	FALSE	FALSE	FALSE
PTBP1	hgnc:9583	PTBP1	DTC	05-Jun-23	NULL	0.756154537	MMV085203	chembl:CHEMBL586031	CHEMBL:CHEMBL586031	FALSE	FALSE	FALSE
IDH1	hgnc:5382	IDH1	DTC	05-Jun-23	NULL	0.028982827	NSC-636948	chembl:CHEMBL1998001	CHEMBL:CHEMBL1998001	FALSE	FALSE	FALSE
PLK1	hgnc:9077	PLK1	DTC	05-Jun-23	NULL	0.008401717	GW843682X	chembl:CHEMBL514499	GW843682X	FALSE	FALSE	FALSE
YES1	hgnc:12841	YES1	DTC	05-Jun-23	NULL	0.005671159	JNJ-7706621	iuphar.ligand:5932	JNJ-7706621	FALSE	FALSE	FALSE
PTGS1	hgnc:9604	PTGS1	DTC	05-Jun-23	NULL	0.147450135	IBUPROFEN	rxcui:1429044	IBUPROFEN, SODIUM SALT	TRUE	FALSE	TRUE
HSP90AB1	hgnc:5258	HSP90AB1	DTC	05-Jun-23	NULL	0.025140688	DIPYRIDAMOLE	rxcui:3521	DIPYRIDAMOLE	TRUE	FALSE	FALSE
CBX1	hgnc:1551	CBX1	DTC	05-Jun-23	NULL	0.014939223	PURPURIN	chembl:CHEMBL294264	PURPURIN	FALSE	FALSE	FALSE
RECQL	hgnc:9948	RECQL	DTC	05-Jun-23	NULL	0.028410431	QUINACRINE DIHYDROCHLORIDE	chembl:CHEMBL554190	QUINACRINE DIHYDROCHLORIDE	FALSE	FALSE	FALSE
CSNK1G1	hgnc:2454	CSNK1G1	DTC	05-Jun-23	NULL	0.050844874	CENISERTIB	ncit:C64540	CENISERTIB	FALSE	FALSE	TRUE
RELA	hgnc:9955	RELA	DTC	05-Jun-23	NULL	0.74188747	ISORHAMNETIN	drugbank:DB16767	ISORHAMNETIN	FALSE	FALSE	FALSE
G6PD	hgnc:4057	G6PD	FDA	05-Jun-23	NULL	0.048643343	Ascorbic Acid	rxcui:1151	ASCORBIC ACID	TRUE	FALSE	FALSE
NUDT15	hgnc:23063	NUDT15	FDA	05-Jun-23	NULL	1.123429598	Mercaptopurine	rxcui:103	MERCAPTOPURINE	TRUE	FALSE	TRUE
G6PD	hgnc:4057	G6PD	FDA	05-Jun-23	NULL	0.456031345	Mafenide	rxcui:6572	MAFENIDE	TRUE	FALSE	FALSE
HPRT1	hgnc:5157	HPRT1	FDA	05-Jun-23	NULL	1.474501347	Mycophenolic Acid	rxcui:265323	MYCOPHENOLATE	TRUE	TRUE	FALSE
G6PD	hgnc:4057	G6PD	FDA	05-Jun-23	NULL	0.202680598	Quinine Sulfate	rxcui:9071	QUININE	TRUE	FALSE	FALSE
G6PD	hgnc:4057	G6PD	FDA	05-Jun-23	NULL	0.608041793	Sulfamethoxazole	rxcui:10180	SULFAMETHOXAZOLE	TRUE	FALSE	FALSE
ERBB2	hgnc:3430	ERBB2	MyCancerGenome	20-Jun-17	inhibitor	0.437637386	AFATINIB	rxcui:1430438	AFATINIB	TRUE	FALSE	TRUE
PIK3C2A	hgnc:8971	PIK3C2A	MyCancerGenome	20-Jun-17	inhibitor	0.192745274	BAY80-6946	rxcui:1945077	COPANLISIB	TRUE	FALSE	TRUE
PIK3R3	hgnc:8981	PIK3R3	MyCancerGenome	20-Jun-17	inhibitor	0.187238266	BAY80-6946	rxcui:1945077	COPANLISIB	TRUE	FALSE	TRUE
PIK3R4	hgnc:8982	PIK3R4	MyCancerGenome	20-Jun-17	inhibitor	0.182037203	SF1126	drugbank:DB05210	SF1126	FALSE	FALSE	TRUE
PIK3R4	hgnc:8982	PIK3R4	MyCancerGenome	20-Jun-17	inhibitor	0.192745274	XL147	ncit:C71705	PILARALISIB	FALSE	FALSE	TRUE
RAF1	hgnc:9829	RAF1	MyCancerGenome	20-Jun-17	inhibitor	0.221175202	SORAFENIB	rxcui:495881	SORAFENIB	TRUE	FALSE	TRUE
NCSTN	hgnc:17091	NCSTN	MyCancerGenome	20-Jun-17	other/unknown	0.536182308	MK0752	ncit:C49175	NOTCH SIGNALING PATHWAY INHIBITOR MK0752	FALSE	FALSE	TRUE
ERBB2	hgnc:3430	ERBB2	MyCancerGenome	20-Jun-17	antibody	0.213868044	ADO-TRASTUZUMABEMTANSINE	rxcui:1371041	ADO-TRASTUZUMAB EMTANSINE	TRUE	TRUE	TRUE
PSMA1	hgnc:9530	PSMA1	MyCancerGenome	20-Jun-17	other/unknown	0.462588658	BORTEZOMIB	rxcui:358258	BORTEZOMIB	TRUE	FALSE	TRUE
PSMD8	hgnc:9566	PSMD8	MyCancerGenome	20-Jun-17	other/unknown	0.55510639	BORTEZOMIB	rxcui:358258	BORTEZOMIB	TRUE	FALSE	TRUE
PSMD13	hgnc:9558	PSMD13	MyCancerGenome	20-Jun-17	other/unknown	0.799729544	CARFILZOMIB	rxcui:1302966	CARFILZOMIB	TRUE	FALSE	TRUE
PSMC6	hgnc:9553	PSMC6	MyCancerGenome	20-Jun-17	other/unknown	0.799729544	CARFILZOMIB	rxcui:1302966	CARFILZOMIB	TRUE	FALSE	TRUE
TEK	hgnc:11724	TEK	MyCancerGenomeClinicalTrial	30-Feburary-2014	inhibitor	0.475645596	REGORAFENIB	rxcui:1312397	REGORAFENIB	TRUE	FALSE	TRUE
PIK3R4	hgnc:8982	PIK3R4	MyCancerGenomeClinicalTrial	30-Feburary-2014	inhibitor	0.327666966	BUPARLISIB HYDROCHLORIDE	ncit:C142973	BUPARLISIB HYDROCHLORIDE	FALSE	FALSE	TRUE
PIK3R3	hgnc:8981	PIK3R3	MyCancerGenomeClinicalTrial	30-Feburary-2014	inhibitor	0.16851444	BUPARLISIB HYDROCHLORIDE	ncit:C142973	BUPARLISIB HYDROCHLORIDE	FALSE	FALSE	TRUE
ERBB2	hgnc:3430	ERBB2	MyCancerGenomeClinicalTrial	30-Feburary-2014	inhibitor	0.841610358	NERATINIB	rxcui:1940643	NERATINIB	TRUE	FALSE	TRUE
ANPEP	hgnc:500	ANPEP	NCI	14-Sep-17	NULL	0.098628853	COLCHICINE	rxcui:2683	COLCHICINE	TRUE	FALSE	FALSE
ARNT	hgnc:700	ARNT	NCI	14-Sep-17	NULL	0.637622204	HYDROCORTISONE	rxcui:103468	HYDROCORTISONE BUTYRATE	TRUE	FALSE	FALSE
BAX	hgnc:959	BAX	NCI	14-Sep-17	NULL	0.240081631	NITROGEN MUSTARD	rxcui:6674	MECHLORETHAMINE	TRUE	FALSE	FALSE
CCNA2	hgnc:1578	CCNA2	NCI	14-Sep-17	NULL	0.32406623	GENISTEIN	rxcui:25696	GENISTEIN	TRUE	FALSE	FALSE
CD58	hgnc:1688	CD58	NCI	14-Sep-17	NULL	NULL	ALBUMIN	NULL	NULL	NULL	NULL	NULL
CD55	hgnc:2665	CD55	NCI	14-Sep-17	NULL	0.637622204	PD-98059	drugbank:DB17042	PD-98059	FALSE	FALSE	FALSE
CDKN1A	hgnc:1784	CDKN1A	NCI	14-Sep-17	NULL	0.543594967	R115777	ncit:C1703	TIPIFARNIB	FALSE	FALSE	TRUE
CDKN1A	hgnc:1784	CDKN1A	NCI	14-Sep-17	NULL	0.475645596	PTHRP	iuphar.ligand:3738	PTHRP	FALSE	FALSE	FALSE
CHI3L1	hgnc:1932	CHI3L1	NCI	14-Sep-17	NULL	9.830008983	CHEMOKINES	ncit:C1593	RECOMBINANT CHEMOKINE	FALSE	FALSE	FALSE
COL18A1	hgnc:2195	COL18A1	NCI	14-Sep-17	NULL	NULL	RED CELLS	NULL	NULL	NULL	NULL	NULL
CSNK2A1	hgnc:2457	CSNK2A1	NCI	14-Sep-17	NULL	0.173470747	HEPARIN	rxcui:104466	TINZAPARIN SODIUM	TRUE	FALSE	FALSE
CYP27A1	hgnc:2605	CYP27A1	NCI	14-Sep-17	NULL	6.553339322	PHYTOSTEROLS	rxcui:8310	PHYTOSTEROLS	TRUE	FALSE	FALSE
DBP	hgnc:2697	DBP	NCI	14-Sep-17	NULL	NULL	ALBUMIN	NULL	NULL	NULL	NULL	NULL
DCK	hgnc:2704	DCK	NCI	14-Sep-17	NULL	2.680911541	FMDC	ncit:C1539	TEZACITABINE	FALSE	FALSE	FALSE
DNMT1	hgnc:2976	DNMT1	NCI	14-Sep-17	NULL	NULL	POLYPHENOL	NULL	NULL	NULL	NULL	NULL
DPYD	hgnc:3012	DPYD	NCI	14-Sep-17	NULL	0.788503394	CAPECITABINE	rxcui:194000	CAPECITABINE	TRUE	FALSE	TRUE
EIF4E	hgnc:3287	EIF4E	NCI	14-Sep-17	NULL	1.207194086	RAPAMYCIN	rxcui:35302	SIROLIMUS	TRUE	TRUE	TRUE
ERBB2	hgnc:3430	ERBB2	NCI	14-Sep-17	NULL	NULL	ISOFLAVONES	NULL	NULL	NULL	NULL	NULL
ERBB2	hgnc:3430	ERBB2	NCI	14-Sep-17	NULL	NULL	POLYPHENOL	NULL	NULL	NULL	NULL	NULL
ERBB2	hgnc:3430	ERBB2	NCI	14-Sep-17	NULL	0.021836377	PD-98059	drugbank:DB17042	PD-98059	FALSE	FALSE	FALSE
ERBB2	hgnc:3430	ERBB2	NCI	14-Sep-17	NULL	0.026062772	EPIRUBICIN	rxcui:3995	EPIRUBICIN	TRUE	FALSE	TRUE
ERBB2	hgnc:3430	ERBB2	NCI	14-Sep-17	NULL	0.050496621	VITAMIN E	rxcui:11256	VITAMIN E	TRUE	FALSE	FALSE
F2R	hgnc:3537	F2R	NCI	14-Sep-17	NULL	1.170239165	THROMBIN	rxcui:10528	THROMBIN	TRUE	FALSE	FALSE
F2R	hgnc:3537	F2R	NCI	14-Sep-17	NULL	0.156031889	ANTI-VEGF	rxcui:2046138	BEVACIZUMAB-AWWB	TRUE	TRUE	TRUE
G6PD	hgnc:4057	G6PD	NCI	14-Sep-17	NULL	0.067560199	PROPRANOLOL	rxcui:82084	PROPRANOLOL HYDROCHLORIDE	TRUE	FALSE	FALSE
G6PD	hgnc:4057	G6PD	NCI	14-Sep-17	NULL	0.152010448	PTHRP	iuphar.ligand:3738	PTHRP	FALSE	FALSE	FALSE
GAPDH	hgnc:4141	GAPDH	NCI	14-Sep-17	NULL	NULL	BISPHOSPHONATES	NULL	NULL	NULL	NULL	NULL
GGH	hgnc:4248	GGH	NCI	14-Sep-17	NULL	1.053215248	THIOGUANINE	rxcui:10485	THIOGUANINE	TRUE	FALSE	TRUE
GSTP1	hgnc:4638	GSTP1	NCI	14-Sep-17	NULL	0.327666966	DROLOXIFENE	ncit:C969	DROLOXIFENE	FALSE	FALSE	FALSE
GSTP1	hgnc:4638	GSTP1	NCI	14-Sep-17	NULL	0.983000898	DX-8951F	ncit:C1679	EXATECAN MESYLATE	FALSE	FALSE	FALSE
GSTP1	hgnc:4638	GSTP1	NCI	14-Sep-17	NULL	0.1404287	MELPHALAN	rxcui:6718	MELPHALAN	TRUE	FALSE	TRUE
HGF	hgnc:4893	HGF	NCI	14-Sep-17	NULL	0.273055805	IL-1	ncit:C586	RECOMBINANT INTERLEUKIN-1	FALSE	FALSE	FALSE
HSPA4	hgnc:5237	HSPA4	NCI	14-Sep-17	NULL	0.080684068	HEPARIN	rxcui:104466	TINZAPARIN SODIUM	TRUE	FALSE	FALSE
HSPB1	hgnc:5246	HSPB1	NCI	14-Sep-17	NULL	0.126025756	TYROSINE KINASE INHIBITOR	ncit:C1967	TYROSINE KINASE INHIBITOR	FALSE	FALSE	FALSE
IL1R1	hgnc:5993	IL1R1	NCI	14-Sep-17	NULL	0.174497201	GENISTEIN	rxcui:25696	GENISTEIN	TRUE	FALSE	FALSE
ITGB2	hgnc:6155	ITGB2	NCI	14-Sep-17	NULL	0.819167415	FAS-LIGAND	ncit:C1538	RECOMBINANT FAS LIGAND	FALSE	FALSE	FALSE
ITGB2	hgnc:6155	ITGB2	NCI	14-Sep-17	NULL	NULL	OPIOID	NULL	NULL	NULL	NULL	NULL
ITGB2	hgnc:6155	ITGB2	NCI	14-Sep-17	NULL	NULL	OPIOIDS	NULL	NULL	NULL	NULL	NULL
KRT18	hgnc:6430	KRT18	NCI	14-Sep-17	NULL	3.276669661	ANTIVIRAL	ncit:C281	ANTIVIRAL AGENT	FALSE	FALSE	FALSE
LTA4H	hgnc:6710	LTA4H	NCI	14-Sep-17	NULL	NULL	ALBUMIN	NULL	NULL	NULL	NULL	NULL
LTA4H	hgnc:6710	LTA4H	NCI	14-Sep-17	NULL	NULL	ANTIINFLAMMATORY AGENTS	NULL	NULL	NULL	NULL	NULL
LTA4H	hgnc:6710	LTA4H	NCI	14-Sep-17	NULL	NULL	OPIOID	NULL	NULL	NULL	NULL	NULL
MAPK10	hgnc:6872	MAPK10	NCI	14-Sep-17	NULL	0.100820605	EPINEPHRINE	rxcui:3992	EPINEPHRINE	TRUE	FALSE	FALSE
MAPK8	hgnc:6881	MAPK8	NCI	14-Sep-17	NULL	0.231294329	2-METHOXYESTRADIOL	ncit:C965	2-METHOXYESTRADIOL	FALSE	FALSE	FALSE
MAPK8	hgnc:6881	MAPK8	NCI	14-Sep-17	NULL	0.289117911	IMMUNOTOXIN	ncit:C575	IMMUNOTOXIN	FALSE	FALSE	FALSE
MAPK8	hgnc:6881	MAPK8	NCI	14-Sep-17	NULL	0.037917103	GEFITINIB	rxcui:328134	GEFITINIB	TRUE	FALSE	TRUE
MAPK3	hgnc:6877	MAPK3	NCI	14-Sep-17	NULL	0.283557951	PTHRP	iuphar.ligand:3738	PTHRP	FALSE	FALSE	FALSE
MMP1	hgnc:7155	MMP1	NCI	14-Sep-17	NULL	0.103473779	RAPAMYCIN	rxcui:35302	SIROLIMUS	TRUE	TRUE	TRUE
MMP2	hgnc:7166	MMP2	NCI	14-Sep-17	NULL	NULL	POLYPHENOL	NULL	NULL	NULL	NULL	NULL
MMP2	hgnc:7166	MMP2	NCI	14-Sep-17	NULL	0.029365225	PACLITAXEL	rxcui:56946	PACLITAXEL	TRUE	FALSE	TRUE
MMP2	hgnc:7166	MMP2	NCI	14-Sep-17	NULL	0.091655095	VINBLASTINE	rxcui:11198	VINBLASTINE	TRUE	FALSE	TRUE
MYC	hgnc:7553	MYC	NCI	14-Sep-17	NULL	NULL	DAB	NULL	NULL	NULL	NULL	NULL
MYC	hgnc:7553	MYC	NCI	14-Sep-17	NULL	0.094975932	IL-1	ncit:C586	RECOMBINANT INTERLEUKIN-1	FALSE	FALSE	FALSE
MYC	hgnc:7553	MYC	NCI	14-Sep-17	NULL	NULL	LIGNAN	NULL	NULL	NULL	NULL	NULL
MYC	hgnc:7553	MYC	NCI	14-Sep-17	NULL	1.70956678	LOBAPLATIN	ncit:C1434	LOBAPLATIN	FALSE	FALSE	FALSE
NR4A1	hgnc:7980	NR4A1	NCI	14-Sep-17	NULL	0.655333932	IL-1	ncit:C586	RECOMBINANT INTERLEUKIN-1	FALSE	FALSE	FALSE
PLAU	hgnc:9052	PLAU	NCI	14-Sep-17	NULL	NULL	ANTIINFLAMMATORY DRUGS	NULL	NULL	NULL	NULL	NULL
PLAU	hgnc:9052	PLAU	NCI	14-Sep-17	NULL	NULL	BISPHOSPHONATES	NULL	NULL	NULL	NULL	NULL
PLAU	hgnc:9052	PLAU	NCI	14-Sep-17	NULL	0.187238266	PAPAVERINE	rxcui:7895	PAPAVERINE	TRUE	FALSE	FALSE
PLTP	hgnc:9093	PLTP	NCI	14-Sep-17	NULL	4.915004491	VITAMIN E	rxcui:11256	VITAMIN E	TRUE	FALSE	FALSE
PRKAA1	hgnc:9376	PRKAA1	NCI	14-Sep-17	NULL	0.064671112	RAPAMYCIN	rxcui:35302	SIROLIMUS	TRUE	TRUE	TRUE
PTGS1	hgnc:9604	PTGS1	NCI	14-Sep-17	NULL	0.163833483	ANTIVIRAL	ncit:C281	ANTIVIRAL AGENT	FALSE	FALSE	FALSE
PTGES	hgnc:9599	PTGES	NCI	14-Sep-17	NULL	0.54611161	TNF-ALPHA	chembl:CHEMBL265582	TNF-ALPHA	FALSE	FALSE	FALSE
RARA	hgnc:9864	RARA	NCI	14-Sep-17	NULL	NULL	CAROTENOIDS	NULL	NULL	NULL	NULL	NULL
RARA	hgnc:9864	RARA	NCI	14-Sep-17	NULL	NULL	ISOFLAVONES	NULL	NULL	NULL	NULL	NULL
RARA	hgnc:9864	RARA	NCI	14-Sep-17	NULL	0.351071749	LYCOPENE	rxcui:29008	LYCOPENE	TRUE	FALSE	FALSE
S100A10	hgnc:10487	S100A10	NCI	14-Sep-17	NULL	0.702143499	DEXAMETHASONE	rxcui:3264	DEXAMETHASONE	TRUE	FALSE	TRUE
TBXA2R	hgnc:11608	TBXA2R	NCI	14-Sep-17	NULL	0.238303248	VINBLASTINE	rxcui:11198	VINBLASTINE	TRUE	FALSE	TRUE
TFPI	hgnc:11760	TFPI	NCI	14-Sep-17	NULL	0.728148814	CHONDROITIN SULFATE	rxcui:2473	CHONDROITIN SULFATES	TRUE	FALSE	FALSE
TGFB1	hgnc:11766	TGFB1	NCI	14-Sep-17	NULL	NULL	ISOFLAVONES	NULL	NULL	NULL	NULL	NULL
TGFBR3	hgnc:11774	TGFBR3	NCI	14-Sep-17	NULL	2.949002695	TGF-BETA 2	ncit:C1286	RECOMBINANT TRANSFORMING GROWTH FACTOR-BETA-2	FALSE	FALSE	FALSE
TYMS	hgnc:12441	TYMS	NCI	14-Sep-17	NULL	0.048986756	DEXAMETHASONE	rxcui:3264	DEXAMETHASONE	TRUE	FALSE	TRUE
XDH	hgnc:12805	XDH	NCI	14-Sep-17	NULL	NULL	POLYPHENOL	NULL	NULL	NULL	NULL	NULL
XDH	hgnc:12805	XDH	NCI	14-Sep-17	NULL	3.024618149	POTASSIUM OXONATE	ncit:C2415	OTERACIL POTASSIUM	FALSE	FALSE	FALSE
XDH	hgnc:12805	XDH	NCI	14-Sep-17	NULL	0.076572611	QUERCETIN	rxcui:9060	QUERCETIN	TRUE	FALSE	TRUE
XDH	hgnc:12805	XDH	NCI	14-Sep-17	NULL	0.20164121	PAPAVERINE	rxcui:7895	PAPAVERINE	TRUE	FALSE	FALSE
XRCC5	hgnc:12833	XRCC5	NCI	14-Sep-17	NULL	4.212860993	TRIBUTYRIN	ncit:C1260	TRIBUTYRIN	FALSE	FALSE	FALSE
NRAS	hgnc:7989	NRAS	OncoKB	23-Jul-20	NULL	0.536182308	Iodine I 131-6-Beta-Iodomethyl-19-Norcholesterol	ncit:C74052	IODINE I 131-6-BETA-IODOMETHYL-19-NORCHOLESTEROL	FALSE	FALSE	TRUE
BRCA2	hgnc:1101	BRCA2	OncoKB	23-Jul-20	NULL	0.612249694	Niraparib	rxcui:1918231	NIRAPARIB	TRUE	FALSE	TRUE
BRCA2	hgnc:1101	BRCA2	OncoKB	23-Jul-20	NULL	0.693882987	Rucaparib	rxcui:1862579	RUCAPARIB	TRUE	FALSE	TRUE
IDH1	hgnc:5382	IDH1	OncoKB	23-Jul-20	NULL	1.594055511	Ivosidenib	rxcui:2049873	IVOSIDENIB	TRUE	FALSE	TRUE
ERBB2	hgnc:3430	ERBB2	PharmGKB	05-Jun-23	NULL	0.213868044	trastuzumab emtansine	rxcui:1371041	ADO-TRASTUZUMAB EMTANSINE	TRUE	TRUE	TRUE
ERBB2	hgnc:3430	ERBB2	PharmGKB	05-Jun-23	NULL	0.016158919	erlotinib	rxcui:337525	ERLOTINIB	TRUE	FALSE	TRUE
ATP2B1	hgnc:814	ATP2B1	PharmGKB	05-Jun-23	NULL	NULL	hmg coa reductase inhibitors	NULL	NULL	NULL	NULL	NULL
TANK	hgnc:11562	TANK	PharmGKB	05-Jun-23	NULL	3.932003593	adalimumab	rxcui:2103477	ADALIMUMAB-ADBM	TRUE	FALSE	FALSE
SLC28A3	hgnc:16484	SLC28A3	PharmGKB	05-Jun-23	NULL	NULL	ara-CTP	NULL	NULL	NULL	NULL	NULL
EXOC4	hgnc:30389	EXOC4	PharmGKB	05-Jun-23	NULL	NULL	opioids	NULL	NULL	NULL	NULL	NULL
CES1	hgnc:1863	CES1	PharmGKB	05-Jun-23	NULL	NULL	Selective serotonin reuptake inhibitors	NULL	NULL	NULL	NULL	NULL
DDIT4	hgnc:24944	DDIT4	PharmGKB	05-Jun-23	NULL	NULL	Selective serotonin reuptake inhibitors	NULL	NULL	NULL	NULL	NULL
EPHX1	hgnc:3401	EPHX1	PharmGKB	05-Jun-23	NULL	NULL	Selective serotonin reuptake inhibitors	NULL	NULL	NULL	NULL	NULL
GRIA3	hgnc:4573	GRIA3	PharmGKB	05-Jun-23	NULL	NULL	Selective serotonin reuptake inhibitors	NULL	NULL	NULL	NULL	NULL
SLC1A1	hgnc:10939	SLC1A1	PharmGKB	05-Jun-23	NULL	NULL	Selective serotonin reuptake inhibitors	NULL	NULL	NULL	NULL	NULL
PYGL	hgnc:9725	PYGL	PharmGKB	05-Jun-23	NULL	1.228751123	asparaginase	rxcui:1156	ASPARAGINASE	TRUE	FALSE	TRUE
SH2B1	hgnc:30417	SH2B1	PharmGKB	05-Jun-23	NULL	0.28770758	lithium	rxcui:6448	LITHIUM	TRUE	FALSE	FALSE
CYB5R3	hgnc:2873	CYB5R3	PharmGKB	05-Jun-23	NULL	0.368625337	isosorbide mononitrate	rxcui:28004	ISOSORBIDE MONONITRATE	TRUE	FALSE	FALSE
EPHX1	hgnc:3401	EPHX1	PharmGKB	05-Jun-23	NULL	0.168034342	nortriptyline	rxcui:7531	NORTRIPTYLINE	TRUE	FALSE	FALSE
ARHGAP12	hgnc:16348	ARHGAP12	PharmGKB	05-Jun-23	NULL	1.282175085	methylphenidate	rxcui:203188	METHYLPHENIDATE HYDROCHLORIDE	TRUE	FALSE	TRUE
RGS19	hgnc:13735	RGS19	PharmGKB	05-Jun-23	NULL	NULL	opioids	NULL	NULL	NULL	NULL	NULL
G6PD	hgnc:4057	G6PD	PharmGKB	05-Jun-23	NULL	NULL	Quinolone Antibacterials	NULL	NULL	NULL	NULL	NULL
XDH	hgnc:12805	XDH	PharmGKB	05-Jun-23	NULL	0.216044153	didanosine	rxcui:3364	DIDANOSINE	TRUE	FALSE	FALSE
CYP1B1	hgnc:2597	CYP1B1	PharmGKB	05-Jun-23	NULL	0.526607624	amodiaquine	rxcui:720	AMODIAQUINE	FALSE	FALSE	FALSE
SH2B1	hgnc:30417	SH2B1	PharmGKB	05-Jun-23	NULL	0.471840431	amisulpride	rxcui:46303	AMISULPRIDE	TRUE	FALSE	FALSE
NRAS	hgnc:7989	NRAS	PharmGKB	05-Jun-23	NULL	NULL	egfr inhibitors	NULL	NULL	NULL	NULL	NULL
CDKN1B	hgnc:1785	CDKN1B	PharmGKB	05-Jun-23	NULL	0.106751229	celecoxib	rxcui:140587	CELECOXIB	TRUE	FALSE	TRUE
PTGS1	hgnc:9604	PTGS1	PharmGKB	05-Jun-23	NULL	0.022684636	celecoxib	rxcui:140587	CELECOXIB	TRUE	FALSE	TRUE
TOMM40	hgnc:18001	TOMM40	PharmGKB	05-Jun-23	NULL	NULL	hmg coa reductase inhibitors	NULL	NULL	NULL	NULL	NULL
HLA-B	hgnc:4932	HLA-B	PharmGKB	05-Jun-23	NULL	NULL	dolutegravir / abacavir / lamivudine	NULL	NULL	NULL	NULL	NULL
HLA-B	hgnc:4932	HLA-B	PharmGKB	05-Jun-23	NULL	0.620842673	clindamycin	rxcui:2582	CLINDAMYCIN	TRUE	FALSE	FALSE
AREG	hgnc:651	AREG	PharmGKB	05-Jun-23	NULL	0.693882987	capecitabine	rxcui:194000	CAPECITABINE	TRUE	FALSE	TRUE
PROS1	hgnc:9456	PROS1	PharmGKB	05-Jun-23	NULL	2.106430496	synthetic conjugated estrogens, A	rxcui:253166	SYNTHETIC CONJUGATED ESTROGENS, A	FALSE	FALSE	FALSE
G6PD	hgnc:4057	G6PD	PharmGKB	05-Jun-23	NULL	0.608041793	sulfamethoxazole	rxcui:10180	SULFAMETHOXAZOLE	TRUE	FALSE	FALSE
G6PD	hgnc:4057	G6PD	PharmGKB	05-Jun-23	NULL	NULL	Vitamin B-complex with vitamin C	NULL	NULL	NULL	NULL	NULL
EMSY	hgnc:18071	EMSY	PharmGKB	05-Jun-23	NULL	3.932003593	adalimumab	rxcui:2103477	ADALIMUMAB-ADBM	TRUE	FALSE	FALSE
ATG5	hgnc:589	ATG5	PharmGKB	05-Jun-23	NULL	3.932003593	adalimumab	rxcui:2103477	ADALIMUMAB-ADBM	TRUE	FALSE	FALSE
PTGER4	hgnc:9596	PTGER4	PharmGKB	05-Jun-23	NULL	0.231294329	adalimumab	rxcui:2103477	ADALIMUMAB-ADBM	TRUE	FALSE	FALSE
DMPK	hgnc:2933	DMPK	PharmGKB	05-Jun-23	NULL	NULL	hmg coa reductase inhibitors	NULL	NULL	NULL	NULL	NULL
DCK	hgnc:2704	DCK	PharmGKB	05-Jun-23	NULL	NULL	ara-CTP	NULL	NULL	NULL	NULL	NULL
DCTD	hgnc:2710	DCTD	PharmGKB	05-Jun-23	NULL	NULL	ara-CTP	NULL	NULL	NULL	NULL	NULL
RALBP1	hgnc:9841	RALBP1	PharmGKB	05-Jun-23	NULL	0.158975887	fluorouracil	rxcui:4492	FLUOROURACIL	TRUE	FALSE	TRUE
RALBP1	hgnc:9841	RALBP1	PharmGKB	05-Jun-23	NULL	0.468095666	bevacizumab	rxcui:2046138	BEVACIZUMAB-AWWB	TRUE	TRUE	TRUE
TAOK3	hgnc:18133	TAOK3	PharmGKB	05-Jun-23	NULL	NULL	opioids	NULL	NULL	NULL	NULL	NULL
CLCC1	hgnc:29675	CLCC1	PharmGKB	05-Jun-23	NULL	NULL	opioids	NULL	NULL	NULL	NULL	NULL
MCOLN1	hgnc:13356	MCOLN1	PharmGKB	05-Jun-23	NULL	NULL	opioids	NULL	NULL	NULL	NULL	NULL
COQ2	hgnc:25223	COQ2	PharmGKB	05-Jun-23	NULL	NULL	hmg coa reductase inhibitors	NULL	NULL	NULL	NULL	NULL
HMGCR	hgnc:5006	HMGCR	PharmGKB	05-Jun-23	NULL	NULL	hmg coa reductase inhibitors	NULL	NULL	NULL	NULL	NULL
NOS3	hgnc:7876	NOS3	PharmGKB	05-Jun-23	NULL	NULL	hmg coa reductase inhibitors	NULL	NULL	NULL	NULL	NULL
SREBF1	hgnc:11289	SREBF1	PharmGKB	05-Jun-23	NULL	NULL	hmg coa reductase inhibitors	NULL	NULL	NULL	NULL	NULL
PRDM16	hgnc:14000	PRDM16	PharmGKB	05-Jun-23	NULL	NULL	hmg coa reductase inhibitors	NULL	NULL	NULL	NULL	NULL
ALDH3A1	hgnc:405	ALDH3A1	PharmGKB	05-Jun-23	NULL	0.111283121	fluorouracil	rxcui:4492	FLUOROURACIL	TRUE	FALSE	TRUE
NOS3	hgnc:7876	NOS3	PharmGKB	05-Jun-23	NULL	0.294900269	Antihypertensives	ncit:C270	ANTIHYPERTENSIVE AGENT	FALSE	FALSE	FALSE
G6PD	hgnc:4057	G6PD	PharmGKB	05-Jun-23	NULL	NULL	insulin recombinant	NULL	NULL	NULL	NULL	NULL
G6PD	hgnc:4057	G6PD	PharmGKB	05-Jun-23	NULL	0.347452453	chloramphenicol	rxcui:2348	CHLORAMPHENICOL	TRUE	FALSE	FALSE
G6PD	hgnc:4057	G6PD	PharmGKB	05-Jun-23	NULL	0.055276527	ofloxacin	rxcui:7623	OFLOXACIN	TRUE	FALSE	FALSE
G6PD	hgnc:4057	G6PD	PharmGKB	05-Jun-23	NULL	0.01351204	acetaminophen	rxcui:161	ACETAMINOPHEN	TRUE	FALSE	FALSE
G6PD	hgnc:4057	G6PD	PharmGKB	05-Jun-23	NULL	NULL	antithrombotic agents	NULL	NULL	NULL	NULL	NULL
PROS1	hgnc:9456	PROS1	PharmGKB	05-Jun-23	NULL	2.407349139	avatrombopag	rxcui:2045726	AVATROMBOPAG	TRUE	FALSE	FALSE
METTL21A	hgnc:30476	METTL21A	PharmGKB	05-Jun-23	NULL	1.923262627	antidepressants	ncit:C265	ANTIDEPRESSANT AGENT	FALSE	FALSE	FALSE
TBX2	hgnc:11597	TBX2	PharmGKB	05-Jun-23	NULL	3.686253369	atenolol	rxcui:1202	ATENOLOL	TRUE	FALSE	FALSE
DCBLD1	hgnc:21479	DCBLD1	PharmGKB	05-Jun-23	NULL	0.99966193	irinotecan	rxcui:153329	IRINOTECAN HYDROCHLORIDE	TRUE	FALSE	TRUE
SEMA3C	hgnc:10725	SEMA3C	PharmGKB	05-Jun-23	NULL	1.999323861	irinotecan	rxcui:153329	IRINOTECAN HYDROCHLORIDE	TRUE	FALSE	TRUE
FTO	hgnc:24678	FTO	PharmGKB	05-Jun-23	NULL	0.230390836	atenolol	rxcui:1202	ATENOLOL	TRUE	FALSE	FALSE
PROS1	hgnc:9456	PROS1	PharmGKB	05-Jun-23	NULL	NULL	ethinyl estradiol / norelgestromin	NULL	NULL	NULL	NULL	NULL
UBE2I	hgnc:12485	UBE2I	PharmGKB	05-Jun-23	NULL	0.99966193	irinotecan	rxcui:153329	IRINOTECAN HYDROCHLORIDE	TRUE	FALSE	TRUE
PROS1	hgnc:9456	PROS1	PharmGKB	05-Jun-23	NULL	NULL	estradiol / progesterone	NULL	NULL	NULL	NULL	NULL
HSP90AB1	hgnc:5258	HSP90AB1	PharmGKB	05-Jun-23	NULL	0.071231949	bevacizumab	rxcui:2046138	BEVACIZUMAB-AWWB	TRUE	TRUE	TRUE
TCF19	hgnc:11629	TCF19	PharmGKB	05-Jun-23	NULL	4.536927223	nevirapine	rxcui:53654	NEVIRAPINE	TRUE	FALSE	FALSE
IDH2	hgnc:5383	IDH2	PharmGKB	05-Jun-23	NULL	8.936371802	enasidenib	rxcui:1940332	ENASIDENIB	TRUE	FALSE	TRUE
HDAC3	hgnc:4854	HDAC3	TALC	12-May-16	inhibitor	0.131651906	VALPROIC ACID	rxcui:11118	VALPROIC ACID	TRUE	FALSE	TRUE
HDAC5	hgnc:14068	HDAC5	TALC	12-May-16	inhibitor	0.146279896	VALPROIC ACID	rxcui:11118	VALPROIC ACID	TRUE	FALSE	TRUE
HDAC3	hgnc:4854	HDAC3	TALC	12-May-16	inhibitor	0.235920216	PANOBINOSTAT	rxcui:1603350	PANOBINOSTAT	TRUE	FALSE	TRUE
ITGB1	hgnc:6153	ITGB1	TALC	12-May-16	antibody	2.457502246	PF-04605412	chembl:CHEMBL2109622	PF-04605412	FALSE	FALSE	TRUE
KIF11	hgnc:6388	KIF11	TALC	12-May-16	inhibitor	3.686253369	LY-2523355	chembl:CHEMBL2105661	LITRONESIB	FALSE	FALSE	TRUE
PLK1	hgnc:9077	PLK1	TALC	12-May-16	inhibitor	0.327666966	VOLASERTIB	ncit:C79844	VOLASERTIB	FALSE	FALSE	TRUE
TEK	hgnc:11724	TEK	TALC	12-May-16	inhibitor	0.475645596	REGORAFENIB	rxcui:1312397	REGORAFENIB	TRUE	FALSE	TRUE
UNIPROT:P08174	hgnc:2665	CD55	TdgClinicalTrial	14-Jan	NULL	NULL	ONYVAX-105 (105AD7)	NULL	NULL	NULL	NULL	NULL
UNIPROT:P37231	hgnc:9236	PPARG	TdgClinicalTrial	14-Jan	NULL	0.479512633	ALEGLITAZAR	ncit:C72687	ALEGLITAZAR	FALSE	FALSE	FALSE
UNIPROT:Q92542	hgnc:17091	NCSTN	TdgClinicalTrial	14-Jan	NULL	1.531949452	BMS-708163	ncit:C96305	AVAGACESTAT	FALSE	FALSE	FALSE
UNIPROT:P16083	hgnc:7856	NQO2	TdgClinicalTrial	14-Jan	NULL	3.932003593	CARICOTAMIDE	ncit:C79915	CARICOTAMIDE	FALSE	FALSE	FALSE
UNIPROT:O15379	hgnc:4854	HDAC3	TdgClinicalTrial	14-Jan	NULL	0.368625337	CHIDAMIDE	hemonc:99	CHIDAMIDE	FALSE	FALSE	FALSE
UNIPROT:P37231	hgnc:9236	PPARG	TdgClinicalTrial	14-Jan	NULL	0.479512633	CS-7017	ncit:C64764	EFATUTAZONE DIHYDROCHLORIDE	FALSE	FALSE	FALSE
UNIPROT:P11926	hgnc:8109	ODC1	TdgClinicalTrial	14-Jan	NULL	2.808573995	EFLORNITHINE	rxcui:569	EFLORNITHINE	TRUE	FALSE	FALSE
UNIPROT:P16234	hgnc:8803	PDGFRA	TdgClinicalTrial	14-Jan	NULL	4.915004491	IMC-3G3	rxcui:1855735	OLARATUMAB	TRUE	FALSE	FALSE
UNIPROT:P52732	hgnc:6388	KIF11	TdgClinicalTrial	14-Jan	NULL	14.74501347	ISPINESIB	ncit:C38131	ISPINESIB	FALSE	FALSE	TRUE
UNIPROT:P16234	hgnc:8803	PDGFRA	TdgClinicalTrial	14-Jan	NULL	NULL	PLATELET-DERIVED GROWTH FACTOR (PDGF)	NULL	NULL	NULL	NULL	NULL
UNIPROT:P04049	hgnc:9829	RAF1	TdgClinicalTrial	14-Jan	NULL	NULL	C-RAF ANTISENSE OLIGONUCLEOTIDE	NULL	NULL	NULL	NULL	NULL
UNIPROT:P35367	hgnc:5182	HRH1	TdgClinicalTrial	14-Jan	NULL	NULL	NCX 1510	NULL	NULL	NULL	NULL	NULL
UNIPROT:P47989	hgnc:12805	XDH	TdgClinicalTrial	14-Jan	NULL	0.365040121	ALLOPURINOL	rxcui:519	ALLOPURINOL	TRUE	FALSE	FALSE
UNIPROT:Q969P6	hgnc:29787	TOP1MT	TdgClinicalTrial	14-Jan	NULL	5.89800539	PEG-IRINOTECAN	ncit:C74069	ETIRINOTECAN PEGOL	FALSE	FALSE	TRUE
UNIPROT:P24557	hgnc:11609	TBXAS1	TdgClinicalTrial	14-Jan	NULL	NULL	NV-52	NULL	NULL	NULL	NULL	NULL
UNIPROT:Q07343	hgnc:8781	PDE4B	TdgClinicalTrial	14-Jan	NULL	NULL	OX914	NULL	NULL	NULL	NULL	NULL
UNIPROT:P43155	hgnc:2342	CRAT	TdgClinicalTrial	14-Jan	NULL	7.372506737	PROPIONYL-L-CARNITINE	drugbank:DB15980	LEVOCARNITINE PROPIONATE	FALSE	FALSE	FALSE
UNIPROT:Q9UQL6	hgnc:14068	HDAC5	TdgClinicalTrial	14-Jan	NULL	0.585119582	BELINOSTAT	rxcui:1543543	BELINOSTAT	TRUE	FALSE	TRUE
UNIPROT:Q02763	hgnc:11724	TEK	TdgClinicalTrial	14-Jan	NULL	0.475645596	REGORAFENIB	rxcui:1312397	REGORAFENIB	TRUE	FALSE	TRUE
UNIPROT:P05155	hgnc:1228	SERPING1	TdgClinicalTrial	14-Jan	NULL	NULL	RECOMBINANT HUMAN C1 ESTERASE INHIBITOR	NULL	NULL	NULL	NULL	NULL
UNIPROT:Q07343	hgnc:8781	PDE4B	TdgClinicalTrial	14-Jan	NULL	0.44681859	RPL-554	ncit:C166674	ENSIFENTRINE	FALSE	FALSE	FALSE
UNIPROT:P14618	hgnc:9021	PKM	TdgClinicalTrial	14-Jan	NULL	1.63833483	TLN-232	chembl:CHEMBL539934	TT-232	FALSE	FALSE	FALSE
UNIPROT:P04626	hgnc:3430	ERBB2	TdgClinicalTrial	14-Jan	NULL	0.213868044	TRASTUZUMAB EMTANSINE	rxcui:1371041	ADO-TRASTUZUMAB EMTANSINE	TRUE	TRUE	TRUE
UNIPROT:P49765	hgnc:12681	VEGFB	TdgClinicalTrial	14-Jan	NULL	NULL	VEGF-2	NULL	NULL	NULL	NULL	NULL
UNIPROT:P04626	hgnc:3430	ERBB2	TdgClinicalTrial	14-Jan	NULL	NULL	VIROSOME-BASED BREAST CANCER VACCINE	NULL	NULL	NULL	NULL	NULL
UNIPROT:P08238	hgnc:5258	HSP90AB1	TdgClinicalTrial	14-Jan	NULL	0.320543771	XL888	ncit:C79835	HSP90 INHIBITOR XL888	FALSE	FALSE	TRUE
UNIPROT:Q07343	hgnc:8781	PDE4B	TdgClinicalTrial	14-Jan	NULL	NULL	CHF 6001.00	NULL	NULL	NULL	NULL	NULL
UNIPROT:P35367	hgnc:5182	HRH1	TdgClinicalTrial	14-Jan	NULL	1.426936788	AZATADINE	rxcui:18600	AZATADINE	TRUE	FALSE	FALSE
UNIPROT:P35367	hgnc:5182	HRH1	TdgClinicalTrial	14-Jan	NULL	1.426936788	BROMODIPHENHYDRAMINE	rxcui:19759	BROMODIPHENHYDRAMINE	TRUE	FALSE	FALSE
UNIPROT:Q9UP95	hgnc:10913	SLC12A4	TdgClinicalTrial	14-Jan	NULL	9.073854446	BUMETANIDE	rxcui:1808	BUMETANIDE	TRUE	FALSE	FALSE
UNIPROT:P35367	hgnc:5182	HRH1	TdgClinicalTrial	14-Jan	NULL	1.426936788	TRIPELENNAMINE	rxcui:10847	TRIPELENNAMINE	TRUE	FALSE	FALSE
UNIPROT:P35367	hgnc:5182	HRH1	TEND	01-Aug-11	NULL	1.426936788	AZATADINE	rxcui:18600	AZATADINE	TRUE	FALSE	FALSE
UNIPROT:P35367	hgnc:5182	HRH1	TEND	01-Aug-11	NULL	0.172962035	CINNARIZINE	rxcui:2549	CINNARIZINE	TRUE	FALSE	FALSE
UNIPROT:P26358	hgnc:2976	DNMT1	TEND	01-Aug-11	NULL	0.315401358	IFOSFAMIDE	rxcui:5657	IFOSFAMIDE	TRUE	FALSE	TRUE
UNIPROT:P23219	hgnc:9604	PTGS1	TEND	01-Aug-11	NULL	0.147450135	IBUPROFEN	rxcui:1429044	IBUPROFEN, SODIUM SALT	TRUE	FALSE	TRUE
UNIPROT:P23219	hgnc:9604	PTGS1	TEND	01-Aug-11	NULL	0.12638583	INDOMETHACIN	rxcui:5781	INDOMETHACIN	TRUE	FALSE	FALSE
UNIPROT:Q07343	hgnc:8781	PDE4B	TEND	01-Aug-11	NULL	0.157700679	AMRINONE	rxcui:738	INAMRINONE	TRUE	FALSE	FALSE
UNIPROT:P07225	hgnc:9456	PROS1	TEND	01-Aug-11	NULL	0.290542137	MENADIONE	rxcui:6728	VITAMIN K3	TRUE	FALSE	FALSE
UNIPROT:Q9BQB6	hgnc:23663	VKORC1	TEND	01-Aug-11	NULL	0.406758992	MENADIONE	rxcui:6728	VITAMIN K3	TRUE	FALSE	FALSE
UNIPROT:P37231	hgnc:9236	PPARG	TEND	01-Aug-11	NULL	0.319675089	TREPROSTINIL	rxcui:343048	TREPROSTINIL	TRUE	FALSE	FALSE
PROTO-ONCOGENE C-RAF	hgnc:9829	RAF1	TTD	2020.06.01	NULL	2.359202156	GDC-5573	iuphar.ligand:11544	BELVARAFENIB	FALSE	FALSE	FALSE
DNA-DEPENDENT PROTEIN KINASE CATALYTIC	hgnc:9413	PRKDC	TTD	2020.06.01	NULL	NULL	M9831	NULL	NULL	NULL	NULL	NULL
SIGNAL TRANSDUCER AND ACTIVATOR OF TRANSCRIPTION 3	hgnc:11364	STAT3	TTD	2020.06.01	NULL	NULL	GLG-801	NULL	NULL	NULL	NULL	NULL
SPHINGOSINE-1-PHOSPHATE RECEPTOR 1	hgnc:3165	S1PR1	TTD	2020.06.01	NULL	2.184446441	BMS-986104	drugbank:DB15214	BMS-986104	FALSE	FALSE	FALSE
COMPLEMENT C1S COMPONENT	hgnc:1247	C1S	TTD	2020.06.01	NULL	NULL	SHP 616.00	NULL	NULL	NULL	NULL	NULL
MITOCHONDRIAL ALDEHYDE DEHYDROGENASE	hgnc:404	ALDH2	TTD	2020.06.01	NULL	NULL	ANS-6637	NULL	NULL	NULL	NULL	NULL
ALPHA-1-ANTITRYPSIN	hgnc:8941	SERPINA1	TTD	2020.06.01	NULL	NULL	Alpha1-proteinase inhibitor (human) modified process	NULL	NULL	NULL	NULL	NULL
AMYLOID BETA A4 PROTEIN	hgnc:620	APP	TTD	2020.06.01	NULL	NULL	Anti-N3pG-Abeta antibody	NULL	NULL	NULL	NULL	NULL
TENASCIN	hgnc:5318	TNC	TTD	2020.06.01	NULL	NULL	F-16-IL-2 fusion protein	NULL	NULL	NULL	NULL	NULL
PIM-3 PROTEIN KINASE	hgnc:19310	PIM3	TTD	2020.06.01	NULL	NULL	US8592455, 3	NULL	NULL	NULL	NULL	NULL
PIM-3 PROTEIN KINASE	hgnc:19310	PIM3	TTD	2020.06.01	NULL	NULL	US8759338, 12	NULL	NULL	NULL	NULL	NULL
PIM-3 PROTEIN KINASE	hgnc:19310	PIM3	TTD	2020.06.01	NULL	NULL	US8987457, 117	NULL	NULL	NULL	NULL	NULL
SPHINGOSINE-1-PHOSPHATE RECEPTOR 3	hgnc:3167	S1PR3	TTD	2020.06.01	NULL	NULL	JCXGHZCWAHCYGY-UHFFFAOYSA-N	NULL	NULL	NULL	NULL	NULL
SPHINGOSINE-1-PHOSPHATE RECEPTOR 3	hgnc:3167	S1PR3	TTD	2020.06.01	NULL	NULL	YYDJCLCSBYCSCO-UHFFFAOYSA-N	NULL	NULL	NULL	NULL	NULL
SPHINGOSINE-1-PHOSPHATE RECEPTOR 3	hgnc:3167	S1PR3	TTD	2020.06.01	NULL	NULL	US9181182, 34	NULL	NULL	NULL	NULL	NULL
SPHINGOSINE-1-PHOSPHATE RECEPTOR 3	hgnc:3167	S1PR3	TTD	2020.06.01	NULL	NULL	US9216972, 67	NULL	NULL	NULL	NULL	NULL
PIM-3 PROTEIN KINASE	hgnc:19310	PIM3	TTD	2020.06.01	NULL	NULL	US9434725, 113	NULL	NULL	NULL	NULL	NULL
PIM-3 PROTEIN KINASE	hgnc:19310	PIM3	TTD	2020.06.01	NULL	NULL	US9434725, 285	NULL	NULL	NULL	NULL	NULL
CALMODULIN-DEPENDENT KINASE II	hgnc:1470	CAMKK2	TTD	2020.06.01	NULL	NULL	US9623028, Compound 101	NULL	NULL	NULL	NULL	NULL
PHOSPHODIESTERASE 4B	hgnc:8781	PDE4B	TTD	2020.06.01	NULL	NULL	SOTB07	NULL	NULL	NULL	NULL	NULL
ERYTHROPOIETIN RECEPTOR	hgnc:3416	EPOR	TTD	2020.06.01	NULL	NULL	RHuEPO	NULL	NULL	NULL	NULL	NULL
AMYLOID BETA A4 PROTEIN	hgnc:620	APP	TTD	2020.06.01	NULL	NULL	AAB-003/PF-05236812	NULL	NULL	NULL	NULL	NULL
AMYLOID BETA A4 PROTEIN	hgnc:620	APP	TTD	2020.06.01	NULL	NULL	MER-5101	NULL	NULL	NULL	NULL	NULL
POLY [ADP-RIBOSE] POLYMERASE 1	hgnc:270	PARP1	TTD	2020.06.01	NULL	NULL	CPH-102	NULL	NULL	NULL	NULL	NULL
PROSTAGLANDIN E2 RECEPTOR EP4	hgnc:9596	PTGER4	TTD	2020.06.01	NULL	NULL	EP4-R antagonist	NULL	NULL	NULL	NULL	NULL
ENDOSIALIN	hgnc:18219	CD248	TTD	2020.06.01	NULL	NULL	OntecizumabAmatuximab	NULL	NULL	NULL	NULL	NULL
AMYLOID BETA A4 PROTEIN	hgnc:620	APP	TTD	2020.06.01	NULL	NULL	FRM-0962	NULL	NULL	NULL	NULL	NULL
HISTAMINE H1 RECEPTOR	hgnc:5182	HRH1	TTD	2020.06.01	NULL	NULL	OBE-101	NULL	NULL	NULL	NULL	NULL
AMYLOID BETA A4 PROTEIN	hgnc:620	APP	TTD	2020.06.01	NULL	NULL	GSK933776A	NULL	NULL	NULL	NULL	NULL
AMYLOID BETA A4 PROTEIN	hgnc:620	APP	TTD	2020.06.01	NULL	NULL	UB-311	NULL	NULL	NULL	NULL	NULL
AMYLOID BETA A4 PROTEIN	hgnc:620	APP	TTD	2020.06.01	NULL	NULL	ACI-24	NULL	NULL	NULL	NULL	NULL
METALLOREDUCTASE STEAP1	hgnc:11378	STEAP1	TTD	2020.06.01	NULL	11.05876011	RG7450	ncit:C116748	VANDORTUZUMAB VEDOTIN	FALSE	FALSE	FALSE
PEROXISOME PROLIFERATOR-ACTIVATED RECEPTOR DELTA	hgnc:9235	PPARD	TTD	2020.06.01	NULL	NULL	SAR 351034.00	NULL	NULL	NULL	NULL	NULL
CATHEPSIN D	hgnc:2529	CTSD	TTD	2020.06.01	NULL	NULL	PMID10498202C1	NULL	NULL	NULL	NULL	NULL
HMG-COA REDUCTASE	hgnc:5006	HMGCR	TTD	2020.06.01	NULL	0.698306649	Atorvastatin	rxcui:1297766	ATORVASTATIN CALCIUM TRIHYDRATE	TRUE	FALSE	FALSE
MAPK/ERK KINASE KINASE 1	hgnc:6848	MAP3K1	TTD	2020.06.01	NULL	0.385490548	CI-1040	drugbank:DB12429	CI-1040	FALSE	FALSE	TRUE
PHOSPHODIESTERASE 4B	hgnc:8781	PDE4B	TTD	2020.06.01	NULL	NULL	TA-7906	NULL	NULL	NULL	NULL	NULL
FUCOSYLTRANSFERASE IV	hgnc:4015	FUT4	TTD	2020.06.01	NULL	NULL	99mTc-fanolesomab	NULL	NULL	NULL	NULL	NULL
PROSTAGLANDIN E2 RECEPTOR EP2	hgnc:9594	PTGER2	TTD	2020.06.01	NULL	0.526607624	LAROPIPRANT	ncit:C87372	LAROPIPRANT	TRUE	FALSE	FALSE
ERBB2 TYROSINE KINASE RECEPTOR	hgnc:3430	ERBB2	TTD	2020.06.01	NULL	0.403972972	BMS-599626	drugbank:DB12318	BMS-599626	FALSE	FALSE	TRUE
UROKINASE-TYPE PLASMINOGEN ACTIVATOR	hgnc:9052	PLAU	TTD	2020.06.01	NULL	NULL	PMID18163548C4	NULL	NULL	NULL	NULL	NULL
PROSTAGLANDIN F2-ALPHA RECEPTOR	hgnc:9600	PTGFR	TTD	2020.06.01	NULL	16.85144397	Travoprost	rxcui:283809	TRAVOPROST	TRUE	FALSE	FALSE
AMINOPEPTIDASE N	hgnc:500	ANPEP	TTD	2020.06.01	NULL	NULL	IP10 C8	NULL	NULL	NULL	NULL	NULL
POLY [ADP-RIBOSE] POLYMERASE 1	hgnc:270	PARP1	TTD	2020.06.01	NULL	3.538803234	KU-0058948	chembl:CHEMBL380648	CHEMBL:CHEMBL380648	FALSE	FALSE	FALSE
MONOAMINE OXIDASE TYPE A	hgnc:6833	MAOA	TTD	2020.06.01	NULL	1.552106681	Clorgyline	drugbank:DB04017	CLORGILINE	FALSE	FALSE	FALSE
FATTY ACID SYNTHASE	hgnc:3594	FASN	TTD	2020.06.01	NULL	NULL	FSA2	NULL	NULL	NULL	NULL	NULL
HIF-1 RESPONSIVE PROTEIN RTP801	hgnc:24944	DDIT4	TTD	2020.06.01	NULL	NULL	PF-04523655	NULL	NULL	NULL	NULL	NULL
ERBB2 TYROSINE KINASE RECEPTOR	hgnc:3430	ERBB2	TTD	2020.06.01	NULL	NULL	HER2/neu peptide vaccine	NULL	NULL	NULL	NULL	NULL
HISTAMINE H1 RECEPTOR	hgnc:5182	HRH1	TTD	2020.06.01	NULL	1.426936788	Bromodiphenhydramine	rxcui:19759	BROMODIPHENHYDRAMINE	TRUE	FALSE	FALSE
SPHINGOSINE-1-PHOSPHATE RECEPTOR 1	hgnc:3165	S1PR1	TTD	2020.06.01	NULL	NULL	Sphingosine-1-phosphate	NULL	NULL	NULL	NULL	NULL
MYRISTOYLATED ALANINE-RICH C-KINASE SUBSTRATE	hgnc:6759	MARCKS	TTD	2020.06.01	NULL	117.9601078	BIO-11006	drugbank:DB14886	BIO-11006	FALSE	FALSE	FALSE
QUINONE REDUCTASE 2	hgnc:7856	NQO2	TTD	2020.06.01	NULL	0.786400719	NSC-645809	chembl:CHEMBL338604	C-1311	FALSE	FALSE	FALSE
AP ENDONUCLEASE 1	hgnc:587	APEX1	TTD	2020.06.01	NULL	0.670227885	APX-3330	chembl:CHEMBL578390	APX-3330	FALSE	FALSE	FALSE
STROMAL CELL-DERIVED FACTOR 1	hgnc:10672	CXCL12	TTD	2020.06.01	NULL	NULL	MyoCell SDF-1	NULL	NULL	NULL	NULL	NULL
CARBAMOYL-PHOSPHATE SYNTHETASE I	hgnc:2323	CPS1	TTD	2020.06.01	NULL	NULL	Polidocanol - BioForm Medical/Chemische Fabrik Kreussler & Co	NULL	NULL	NULL	NULL	NULL
N-ACETYLMANNOSAMINE KINASE	hgnc:23657	GNE	TTD	2020.06.01	NULL	NULL	GNE Lipoplex	NULL	NULL	NULL	NULL	NULL
ERBB2 TYROSINE KINASE RECEPTOR	hgnc:3430	ERBB2	TTD	2020.06.01	NULL	NULL	HM-78136B	NULL	NULL	NULL	NULL	NULL
PHOSPHODIESTERASE 4B	hgnc:8781	PDE4B	TTD	2020.06.01	NULL	0.44681859	LIRIMILAST	ncit:C82304	LIRIMILAST	FALSE	FALSE	FALSE
MITOCHONDRIAL ALDEHYDE DEHYDROGENASE	hgnc:404	ALDH2	TTD	2020.06.01	NULL	NULL	ALD-401	NULL	NULL	NULL	NULL	NULL
POLO-LIKE KINASE 1	hgnc:9077	PLK1	TTD	2020.06.01	NULL	0.655333932	TAK-960	chembl:CHEMBL2392545	TAK-960	FALSE	FALSE	FALSE
COMPLEMENT FACTOR H	hgnc:4883	CFH	TTD	2020.06.01	NULL	NULL	TT-30	NULL	NULL	NULL	NULL	NULL
TNF SUPERFAMILY RECEPTOR 12A	hgnc:18152	TNFRSF12A	TTD	2020.06.01	NULL	117.9601078	Enavatuzumab	ncit:C80045	ENAVATUZUMAB	FALSE	FALSE	FALSE
GTPASE NRAS	hgnc:7989	NRAS	TTD	2020.06.01	NULL	NULL	Mutant ras vaccine	NULL	NULL	NULL	NULL	NULL
CALCITONIN GENE-RELATED PEPTIDE RECEPTOR	hgnc:16709	CALCRL	TTD	2020.06.01	NULL	1.734707468	LBR-101	iuphar.ligand:9208	FREMANEZUMAB	FALSE	FALSE	FALSE
GTPASE NRAS	hgnc:7989	NRAS	TTD	2020.06.01	NULL	0.804273462	GI-4000	drugbank:DB05698	GI-4000	FALSE	FALSE	FALSE
ERBB2 TYROSINE KINASE RECEPTOR	hgnc:3430	ERBB2	TTD	2020.06.01	NULL	0.115420849	CUDC-101	drugbank:DB12174	CUDC-101	FALSE	FALSE	TRUE
UROKINASE-TYPE PLASMINOGEN ACTIVATOR	hgnc:9052	PLAU	TTD	2020.06.01	NULL	1.404286998	Saruplase	ncit:C152306	SARUPLASE	FALSE	FALSE	FALSE
THROMBOXANE A2 RECEPTOR	hgnc:11608	TBXA2R	TTD	2020.06.01	NULL	NULL	G-619	NULL	NULL	NULL	NULL	NULL
THROMBOXANE-A SYNTHASE	hgnc:11609	TBXAS1	TTD	2020.06.01	NULL	NULL	G-619	NULL	NULL	NULL	NULL	NULL
INHIBITOR OF NUCLEAR FACTOR KAPPA-B KINASE BETA	hgnc:5960	IKBKB	TTD	2020.06.01	NULL	0.100306214	Staurosporine	ncit:C1237	STAUROSPORINE	FALSE	FALSE	FALSE
CATHEPSIN S	hgnc:2545	CTSS	TTD	2020.06.01	NULL	NULL	VBY-129	NULL	NULL	NULL	NULL	NULL
THROMBOXANE A2 RECEPTOR	hgnc:11608	TBXA2R	TTD	2020.06.01	NULL	NULL	TAK-128	NULL	NULL	NULL	NULL	NULL
POLO-LIKE KINASE 1	hgnc:9077	PLK1	TTD	2020.06.01	NULL	0.655333932	NMS-1286937	chembl:CHEMBL1094408	NMS-1286937	FALSE	FALSE	TRUE
ERBB2 TYROSINE KINASE RECEPTOR	hgnc:3430	ERBB2	TTD	2020.06.01	NULL	NULL	CART-HER-2	NULL	NULL	NULL	NULL	NULL
ERBB2 TYROSINE KINASE RECEPTOR	hgnc:3430	ERBB2	TTD	2020.06.01	NULL	NULL	CAR-T cells targeting HER2	NULL	NULL	NULL	NULL	NULL
VASCULAR ENDOTHELIAL GROWTH FACTOR B	hgnc:12681	VEGFB	TTD	2020.06.01	NULL	7.864007186	Aflibercept	rxcui:1232150	AFLIBERCEPT	TRUE	TRUE	TRUE
ADRENERGIC RECEPTOR	hgnc:3642	FDXR	TTD	2020.06.01	NULL	NULL	Ovine corticotropin-releasing hormone	NULL	NULL	NULL	NULL	NULL
RETINOIC ACID RECEPTOR RXR-ALPHA	hgnc:10477	RXRA	TTD	2020.06.01	NULL	0.699022861	Bexarotene	rxcui:233272	BEXAROTENE	TRUE	FALSE	TRUE
CALPAIN-2	hgnc:1479	CAPN2	TTD	2020.06.01	NULL	NULL	ABT-957	NULL	NULL	NULL	NULL	NULL
PHOSPHOINOSITIDE DEPENDENT PROTEIN KINASE-1	hgnc:8816	PDPK1	TTD	2020.06.01	NULL	2.680911541	AR-12	iuphar.ligand:8005	OSU-03012	FALSE	FALSE	FALSE
COMPLEMENT C1S COMPONENT	hgnc:1247	C1S	TTD	2020.06.01	NULL	NULL	TS01	NULL	NULL	NULL	NULL	NULL
ERBB2 TYROSINE KINASE RECEPTOR	hgnc:3430	ERBB2	TTD	2020.06.01	NULL	0.201986486	Cipatinib	drugbank:DB16752	CIPATINIB	FALSE	FALSE	FALSE
LEUTINIZING-HORMONE-RELEASING HORMONE	hgnc:4419	GNRH1	TTD	2020.06.01	NULL	NULL	CG201	NULL	NULL	NULL	NULL	NULL
POLY [ADP-RIBOSE] POLYMERASE	hgnc:270	PARP1	TTD	2020.06.01	NULL	0.337028879	BMN-673	rxcui:2099704	TALAZOPARIB	TRUE	FALSE	TRUE
CALPAIN-2	hgnc:1479	CAPN2	TTD	2020.06.01	NULL	NULL	Carboxamide derivative 5	NULL	NULL	NULL	NULL	NULL
CALPAIN-2	hgnc:1479	CAPN2	TTD	2020.06.01	NULL	NULL	Carboxamide derivative 6	NULL	NULL	NULL	NULL	NULL
CALPAIN-2	hgnc:1479	CAPN2	TTD	2020.06.01	NULL	NULL	Epoxysuccinate derivative 2	NULL	NULL	NULL	NULL	NULL
CALPAIN-2	hgnc:1479	CAPN2	TTD	2020.06.01	NULL	NULL	Epoxysuccinate derivative 5	NULL	NULL	NULL	NULL	NULL
CALPAIN-2	hgnc:1479	CAPN2	TTD	2020.06.01	NULL	NULL	Epoxysuccinate derivative 7	NULL	NULL	NULL	NULL	NULL
MONOAMINE OXIDASE TYPE A	hgnc:6833	MAOA	TTD	2020.06.01	NULL	NULL	AphanamgrandiolA	NULL	NULL	NULL	NULL	NULL
MONOAMINE OXIDASE TYPE A	hgnc:6833	MAOA	TTD	2020.06.01	NULL	NULL	IncarviatoneA	NULL	NULL	NULL	NULL	NULL
MONOAMINE OXIDASE TYPE A	hgnc:6833	MAOA	TTD	2020.06.01	NULL	NULL	MyriberineA	NULL	NULL	NULL	NULL	NULL
MONOAMINE OXIDASE TYPE A	hgnc:6833	MAOA	TTD	2020.06.01	NULL	NULL	PMID25399762-Compound-Figure1-Chukrasone A	NULL	NULL	NULL	NULL	NULL
MONOAMINE OXIDASE TYPE A	hgnc:6833	MAOA	TTD	2020.06.01	NULL	NULL	PMID25399762-Compound-Figure1-Eryngiolide A	NULL	NULL	NULL	NULL	NULL
MONOAMINE OXIDASE TYPE A	hgnc:6833	MAOA	TTD	2020.06.01	NULL	NULL	PMID25399762-Compound-Figure1-Sarcaboside A	NULL	NULL	NULL	NULL	NULL
MONOAMINE OXIDASE TYPE A	hgnc:6833	MAOA	TTD	2020.06.01	NULL	NULL	PMID25399762-Compound-Figure1-Sarcaboside B	NULL	NULL	NULL	NULL	NULL
PROSTAGLANDIN E2 RECEPTOR EP2	hgnc:9594	PTGER2	TTD	2020.06.01	NULL	NULL	PMID25772215-Compound-EP20082149552C9	NULL	NULL	NULL	NULL	NULL
PROSTAGLANDIN E2 RECEPTOR EP2	hgnc:9594	PTGER2	TTD	2020.06.01	NULL	NULL	PMID25772215-Compound-US02014179750TG7-112-2	NULL	NULL	NULL	NULL	NULL
PROSTAGLANDIN E2 RECEPTOR EP2	hgnc:9594	PTGER2	TTD	2020.06.01	NULL	NULL	PMID25772215-Compound-US02014179750TG7-74	NULL	NULL	NULL	NULL	NULL
PROSTAGLANDIN E2 RECEPTOR EP2	hgnc:9594	PTGER2	TTD	2020.06.01	NULL	NULL	PMID25772215-Compound-US02014179750TG7-76	NULL	NULL	NULL	NULL	NULL
CELLULAR INHIBITOR OF APOPTOSIS 1	hgnc:590	BIRC2	TTD	2020.06.01	NULL	NULL	PMID25980951-Compound-18	NULL	NULL	NULL	NULL	NULL
CELLULAR INHIBITOR OF APOPTOSIS 1	hgnc:590	BIRC2	TTD	2020.06.01	NULL	NULL	PMID25980951-Compound-21	NULL	NULL	NULL	NULL	NULL
CELLULAR INHIBITOR OF APOPTOSIS 1	hgnc:590	BIRC2	TTD	2020.06.01	NULL	NULL	PMID25980951-Compound-27	NULL	NULL	NULL	NULL	NULL
CELLULAR INHIBITOR OF APOPTOSIS 1	hgnc:590	BIRC2	TTD	2020.06.01	NULL	NULL	PMID25980951-Compound-37	NULL	NULL	NULL	NULL	NULL
CELLULAR INHIBITOR OF APOPTOSIS 1	hgnc:590	BIRC2	TTD	2020.06.01	NULL	NULL	PMID25980951-Compound-43	NULL	NULL	NULL	NULL	NULL
CELLULAR INHIBITOR OF APOPTOSIS 1	hgnc:590	BIRC2	TTD	2020.06.01	NULL	NULL	PMID25980951-Compound-7	NULL	NULL	NULL	NULL	NULL
STRESS-ACTIVATED PROTEIN KINASE JNK1	hgnc:6881	MAPK8	TTD	2020.06.01	NULL	NULL	7-azaindole derivative 1	NULL	NULL	NULL	NULL	NULL
STRESS-ACTIVATED PROTEIN KINASE JNK3	hgnc:6872	MAPK10	TTD	2020.06.01	NULL	NULL	7-azaindole derivative 1	NULL	NULL	NULL	NULL	NULL
STRESS-ACTIVATED PROTEIN KINASE JNK1	hgnc:6881	MAPK8	TTD	2020.06.01	NULL	NULL	PMID25991433-Compound-E3	NULL	NULL	NULL	NULL	NULL
STRESS-ACTIVATED PROTEIN KINASE JNK1	hgnc:6881	MAPK8	TTD	2020.06.01	NULL	NULL	PMID25991433-Compound-F2	NULL	NULL	NULL	NULL	NULL
STRESS-ACTIVATED PROTEIN KINASE JNK3	hgnc:6872	MAPK10	TTD	2020.06.01	NULL	NULL	PMID25991433-Compound-F2	NULL	NULL	NULL	NULL	NULL
STRESS-ACTIVATED PROTEIN KINASE JNK1	hgnc:6881	MAPK8	TTD	2020.06.01	NULL	NULL	PMID25991433-Compound-J3	NULL	NULL	NULL	NULL	NULL
STRESS-ACTIVATED PROTEIN KINASE JNK3	hgnc:6872	MAPK10	TTD	2020.06.01	NULL	NULL	PMID25991433-Compound-J3	NULL	NULL	NULL	NULL	NULL
STRESS-ACTIVATED PROTEIN KINASE JNK1	hgnc:6881	MAPK8	TTD	2020.06.01	NULL	NULL	PMID25991433-Compound-J5	NULL	NULL	NULL	NULL	NULL
STRESS-ACTIVATED PROTEIN KINASE JNK3	hgnc:6872	MAPK10	TTD	2020.06.01	NULL	NULL	PMID25991433-Compound-J5	NULL	NULL	NULL	NULL	NULL
STRESS-ACTIVATED PROTEIN KINASE JNK1	hgnc:6881	MAPK8	TTD	2020.06.01	NULL	NULL	PMID25991433-Compound-L1	NULL	NULL	NULL	NULL	NULL
STRESS-ACTIVATED PROTEIN KINASE JNK1	hgnc:6881	MAPK8	TTD	2020.06.01	NULL	NULL	PMID25991433-Compound-N3	NULL	NULL	NULL	NULL	NULL
STRESS-ACTIVATED PROTEIN KINASE JNK1	hgnc:6881	MAPK8	TTD	2020.06.01	NULL	NULL	PMID25991433-Compound-P6	NULL	NULL	NULL	NULL	NULL
STRESS-ACTIVATED PROTEIN KINASE JNK3	hgnc:6872	MAPK10	TTD	2020.06.01	NULL	NULL	PMID25991433-Compound-P6	NULL	NULL	NULL	NULL	NULL
UBIQUITIN CARBOXYL-TERMINAL HYDROLASE 14	hgnc:12612	USP14	TTD	2020.06.01	NULL	NULL	PMID26077642-Compound-Figure3A	NULL	NULL	NULL	NULL	NULL
UBIQUITIN CARBOXYL-TERMINAL HYDROLASE 14	hgnc:12612	USP14	TTD	2020.06.01	NULL	NULL	Tricyclic heterocycle derivative 4	NULL	NULL	NULL	NULL	NULL
CYCLIN-DEPENDENT KINASE 9	hgnc:1780	CDK9	TTD	2020.06.01	NULL	NULL	5-fluoro-N-(pyridin-2-yl)pyridin-2-amine derivative 1	NULL	NULL	NULL	NULL	NULL
CYCLIN-DEPENDENT KINASE 9	hgnc:1780	CDK9	TTD	2020.06.01	NULL	NULL	Alkyl sulfone derivative 1	NULL	NULL	NULL	NULL	NULL
CYCLIN-DEPENDENT KINASE 9	hgnc:1780	CDK9	TTD	2020.06.01	NULL	NULL	Bipyridine derivative 1	NULL	NULL	NULL	NULL	NULL
CYCLIN-DEPENDENT KINASE 9	hgnc:1780	CDK9	TTD	2020.06.01	NULL	NULL	Diaryl amine derivative 1	NULL	NULL	NULL	NULL	NULL
CYCLIN-DEPENDENT KINASE 9	hgnc:1780	CDK9	TTD	2020.06.01	NULL	NULL	N-(pyridin-2-yl)pyridine methylsulfone derivative 1	NULL	NULL	NULL	NULL	NULL
CYCLIN-DEPENDENT KINASE 9	hgnc:1780	CDK9	TTD	2020.06.01	NULL	NULL	N-(pyridin-2-yl)pyrimidin-4-amine derivative 2	NULL	NULL	NULL	NULL	NULL
CYCLIN-DEPENDENT KINASE 9	hgnc:1780	CDK9	TTD	2020.06.01	NULL	NULL	Nitrogen mustard derivative 1	NULL	NULL	NULL	NULL	NULL
CYCLIN-DEPENDENT KINASE 9	hgnc:1780	CDK9	TTD	2020.06.01	NULL	NULL	Oxazolyl methylthiothiazole derivative 1	NULL	NULL	NULL	NULL	NULL
CYCLIN-DEPENDENT KINASE 9	hgnc:1780	CDK9	TTD	2020.06.01	NULL	NULL	PMID26161698-Compound-25	NULL	NULL	NULL	NULL	NULL
CYCLIN-DEPENDENT KINASE 9	hgnc:1780	CDK9	TTD	2020.06.01	NULL	NULL	Pyrazinylpyridine derivative 1	NULL	NULL	NULL	NULL	NULL
CYCLIN-DEPENDENT KINASE 9	hgnc:1780	CDK9	TTD	2020.06.01	NULL	NULL	Roscovitine derivative 1	NULL	NULL	NULL	NULL	NULL
SIGNAL TRANSDUCER AND ACTIVATOR OF TRANSCRIPTION 3	hgnc:11364	STAT3	TTD	2020.06.01	NULL	NULL	Gold-complexed thiosaccharide derivative 1	NULL	NULL	NULL	NULL	NULL
SIGNAL TRANSDUCER AND ACTIVATOR OF TRANSCRIPTION 1	hgnc:11362	STAT1	TTD	2020.06.01	NULL	NULL	Oxazole derivative 1	NULL	NULL	NULL	NULL	NULL
SIGNAL TRANSDUCER AND ACTIVATOR OF TRANSCRIPTION 3	hgnc:11364	STAT3	TTD	2020.06.01	NULL	NULL	Oxazole derivative 1	NULL	NULL	NULL	NULL	NULL
SIGNAL TRANSDUCER AND ACTIVATOR OF TRANSCRIPTION 1	hgnc:11362	STAT1	TTD	2020.06.01	NULL	NULL	Peptide analog 8	NULL	NULL	NULL	NULL	NULL
SIGNAL TRANSDUCER AND ACTIVATOR OF TRANSCRIPTION 3	hgnc:11364	STAT3	TTD	2020.06.01	NULL	NULL	Peptidomimetic analog 1	NULL	NULL	NULL	NULL	NULL
SIGNAL TRANSDUCER AND ACTIVATOR OF TRANSCRIPTION 3	hgnc:11364	STAT3	TTD	2020.06.01	NULL	NULL	Peptidomimetic analog 3	NULL	NULL	NULL	NULL	NULL
SIGNAL TRANSDUCER AND ACTIVATOR OF TRANSCRIPTION 3	hgnc:11364	STAT3	TTD	2020.06.01	NULL	NULL	Peptidomimetic analog 4	NULL	NULL	NULL	NULL	NULL
SIGNAL TRANSDUCER AND ACTIVATOR OF TRANSCRIPTION 1	hgnc:11362	STAT1	TTD	2020.06.01	NULL	NULL	PMID26394986-Compound-10	NULL	NULL	NULL	NULL	NULL
SIGNAL TRANSDUCER AND ACTIVATOR OF TRANSCRIPTION 3	hgnc:11364	STAT3	TTD	2020.06.01	NULL	NULL	PMID26394986-Compound-10	NULL	NULL	NULL	NULL	NULL
SIGNAL TRANSDUCER AND ACTIVATOR OF TRANSCRIPTION 3	hgnc:11364	STAT3	TTD	2020.06.01	NULL	NULL	PMID26394986-Compound-42	NULL	NULL	NULL	NULL	NULL
SIGNAL TRANSDUCER AND ACTIVATOR OF TRANSCRIPTION 3	hgnc:11364	STAT3	TTD	2020.06.01	NULL	NULL	PMID26394986-Compound-50	NULL	NULL	NULL	NULL	NULL
SIGNAL TRANSDUCER AND ACTIVATOR OF TRANSCRIPTION 3	hgnc:11364	STAT3	TTD	2020.06.01	NULL	NULL	PMID26394986-Compound-54	NULL	NULL	NULL	NULL	NULL
SIGNAL TRANSDUCER AND ACTIVATOR OF TRANSCRIPTION 3	hgnc:11364	STAT3	TTD	2020.06.01	NULL	NULL	Pyrazole derivative 64	NULL	NULL	NULL	NULL	NULL
SIGNAL TRANSDUCER AND ACTIVATOR OF TRANSCRIPTION 3	hgnc:11364	STAT3	TTD	2020.06.01	NULL	NULL	Pyrazole derivative 66	NULL	NULL	NULL	NULL	NULL
SIGNAL TRANSDUCER AND ACTIVATOR OF TRANSCRIPTION 3	hgnc:11364	STAT3	TTD	2020.06.01	NULL	NULL	Salicylic acid derivative 3	NULL	NULL	NULL	NULL	NULL
SIGNAL TRANSDUCER AND ACTIVATOR OF TRANSCRIPTION 3	hgnc:11364	STAT3	TTD	2020.06.01	NULL	NULL	Tri-substituted purine derivative 1	NULL	NULL	NULL	NULL	NULL
POLO-LIKE KINASE 1	hgnc:9077	PLK1	TTD	2020.06.01	NULL	NULL	Dihydropyrido pyrazinone compound 3	NULL	NULL	NULL	NULL	NULL
BROMODOMAIN AND EXTRATERMINAL DOMAIN PROTEIN	hgnc:24456	DNER	TTD	2020.06.01	NULL	NULL	Isoxazole-based bicyclic compound 14	NULL	NULL	NULL	NULL	NULL
BROMODOMAIN AND EXTRATERMINAL DOMAIN PROTEIN	hgnc:24456	DNER	TTD	2020.06.01	NULL	NULL	Isoxazole-based bicyclic compound 6	NULL	NULL	NULL	NULL	NULL
BROMODOMAIN-CONTAINING PROTEIN 2	hgnc:1103	BRD2	TTD	2020.06.01	NULL	NULL	PMID26924192-Compound-105	NULL	NULL	NULL	NULL	NULL
EXTRACELLULAR SIGNAL-REGULATED KINASE 5	hgnc:6880	MAPK7	TTD	2020.06.01	NULL	NULL	PMID26924192-Compound-33	NULL	NULL	NULL	NULL	NULL
BROMODOMAIN-CONTAINING PROTEIN 2	hgnc:1103	BRD2	TTD	2020.06.01	NULL	NULL	Pyrrolo-pyrrolone derivative 1	NULL	NULL	NULL	NULL	NULL
BROMODOMAIN AND EXTRATERMINAL DOMAIN PROTEIN	hgnc:24456	DNER	TTD	2020.06.01	NULL	NULL	Quinazolinone derivative 4	NULL	NULL	NULL	NULL	NULL
BROMODOMAIN AND EXTRATERMINAL DOMAIN PROTEIN	hgnc:24456	DNER	TTD	2020.06.01	NULL	NULL	Tetra-hydro-quinoline derivative 2	NULL	NULL	NULL	NULL	NULL
MONOAMINE OXIDASE TYPE A	hgnc:6833	MAOA	TTD	2020.06.01	NULL	NULL	N-(2-phenylcyclopropyl) amino acid derivative 3	NULL	NULL	NULL	NULL	NULL
IL-1 RECEPTOR-ASSOCIATED KINASE 1	hgnc:6112	IRAK1	TTD	2020.06.01	NULL	NULL	Indazoletriazolephenyl derivative 2	NULL	NULL	NULL	NULL	NULL
RETINOIC ACID RECEPTOR ALPHA	hgnc:9864	RARA	TTD	2020.06.01	NULL	NULL	PMID27336223-Compound-4	NULL	NULL	NULL	NULL	NULL
RETINOIC ACID RECEPTOR ALPHA	hgnc:9864	RARA	TTD	2020.06.01	NULL	NULL	PMID27336223-Compound-5	NULL	NULL	NULL	NULL	NULL
DNA [CYTOSINE-5]-METHYLTRANSFERASE 1	hgnc:2976	DNMT1	TTD	2020.06.01	NULL	NULL	PMID27376512-Compound-asCEBP-1	NULL	NULL	NULL	NULL	NULL
DNA [CYTOSINE-5]-METHYLTRANSFERASE 1	hgnc:2976	DNMT1	TTD	2020.06.01	NULL	NULL	PMID27376512-Compound-MTC-433	NULL	NULL	NULL	NULL	NULL
DNA [CYTOSINE-5]-METHYLTRANSFERASE 1	hgnc:2976	DNMT1	TTD	2020.06.01	NULL	NULL	PMID27376512-Compound-Table1Example11	NULL	NULL	NULL	NULL	NULL
DNA [CYTOSINE-5]-METHYLTRANSFERASE 1	hgnc:2976	DNMT1	TTD	2020.06.01	NULL	NULL	PMID27376512-Compound-Table1Example8	NULL	NULL	NULL	NULL	NULL
HMG-COA REDUCTASE	hgnc:5006	HMGCR	TTD	2020.06.01	NULL	NULL	PMID27537201-Compound-Figure13b	NULL	NULL	NULL	NULL	NULL
SPHINGOSINE KINASE 1	hgnc:11240	SPHK1	TTD	2020.06.01	NULL	NULL	PMID27539678-Compound-14	NULL	NULL	NULL	NULL	NULL
SPHINGOSINE KINASE 1	hgnc:11240	SPHK1	TTD	2020.06.01	NULL	NULL	PMID27539678-Compound-16	NULL	NULL	NULL	NULL	NULL
SPHINGOSINE KINASE	hgnc:11240	SPHK1	TTD	2020.06.01	NULL	NULL	PMID27539678-Compound-3	NULL	NULL	NULL	NULL	NULL
SPHINGOSINE KINASE	hgnc:11240	SPHK1	TTD	2020.06.01	NULL	NULL	PMID27539678-Compound-4	NULL	NULL	NULL	NULL	NULL
SPHINGOSINE KINASE 1	hgnc:11240	SPHK1	TTD	2020.06.01	NULL	NULL	PMID27539678-Compound-9	NULL	NULL	NULL	NULL	NULL
PLATELET-DERIVED GROWTH FACTOR RECEPTOR ALPHA	hgnc:8803	PDGFRA	TTD	2020.06.01	NULL	NULL	Pyridine derivative 21	NULL	NULL	NULL	NULL	NULL
PLATELET-DERIVED GROWTH FACTOR RECEPTOR ALPHA	hgnc:8803	PDGFRA	TTD	2020.06.01	NULL	NULL	Pyridine derivative 22	NULL	NULL	NULL	NULL	NULL
TYROSINE-PROTEIN KINASE	hgnc:9612	PTK2B	TTD	2020.06.01	NULL	NULL	Aminotriazolopyridine derivative 1	NULL	NULL	NULL	NULL	NULL
POLY [ADP-RIBOSE] POLYMERASE 1	hgnc:270	PARP1	TTD	2020.06.01	NULL	NULL	3-oxo-2,3-dihydro-1H-indazole-4-carboxamide derivative 1	NULL	NULL	NULL	NULL	NULL
POLY [ADP-RIBOSE] POLYMERASE 1	hgnc:270	PARP1	TTD	2020.06.01	NULL	NULL	3-phenyl isoquinolin-1(2H) derivative 2	NULL	NULL	NULL	NULL	NULL
POLY [ADP-RIBOSE] POLYMERASE 1	hgnc:270	PARP1	TTD	2020.06.01	NULL	NULL	4-Carboxamido-isoindolinone derivative 4	NULL	NULL	NULL	NULL	NULL
POLY [ADP-RIBOSE] POLYMERASE 1	hgnc:270	PARP1	TTD	2020.06.01	NULL	NULL	4-Carboxamido-isoindolinone derivative 5	NULL	NULL	NULL	NULL	NULL
POLY [ADP-RIBOSE] POLYMERASE	hgnc:270	PARP1	TTD	2020.06.01	NULL	NULL	7-azaindole derivative 9	NULL	NULL	NULL	NULL	NULL
POLY [ADP-RIBOSE] POLYMERASE 1	hgnc:270	PARP1	TTD	2020.06.01	NULL	NULL	Phthalazine ketone derivative 2	NULL	NULL	NULL	NULL	NULL
POLY [ADP-RIBOSE] POLYMERASE	hgnc:270	PARP1	TTD	2020.06.01	NULL	NULL	PMID27841036-Compound-23	NULL	NULL	NULL	NULL	NULL
POLY [ADP-RIBOSE] POLYMERASE	hgnc:270	PARP1	TTD	2020.06.01	NULL	NULL	PMID27841036-Compound-XVII	NULL	NULL	NULL	NULL	NULL
XANTHINE DEHYDROGENASE/OXIDASE	hgnc:12805	XDH	TTD	2020.06.01	NULL	NULL	Azaindole derivative 3	NULL	NULL	NULL	NULL	NULL
XANTHINE DEHYDROGENASE/OXIDASE	hgnc:12805	XDH	TTD	2020.06.01	NULL	NULL	Azaindole derivative 5	NULL	NULL	NULL	NULL	NULL
XANTHINE DEHYDROGENASE/OXIDASE	hgnc:12805	XDH	TTD	2020.06.01	NULL	NULL	Azaindole derivative 7	NULL	NULL	NULL	NULL	NULL
XANTHINE DEHYDROGENASE/OXIDASE	hgnc:12805	XDH	TTD	2020.06.01	NULL	NULL	Azole benzene derivative 1	NULL	NULL	NULL	NULL	NULL
XANTHINE DEHYDROGENASE/OXIDASE	hgnc:12805	XDH	TTD	2020.06.01	NULL	NULL	Fused heterocyclic compound 1	NULL	NULL	NULL	NULL	NULL
XANTHINE DEHYDROGENASE/OXIDASE	hgnc:12805	XDH	TTD	2020.06.01	NULL	NULL	Fused heterocyclic compound 10	NULL	NULL	NULL	NULL	NULL
XANTHINE DEHYDROGENASE/OXIDASE	hgnc:12805	XDH	TTD	2020.06.01	NULL	NULL	Fused heterocyclic compound 3	NULL	NULL	NULL	NULL	NULL
XANTHINE DEHYDROGENASE/OXIDASE	hgnc:12805	XDH	TTD	2020.06.01	NULL	NULL	Fused heterocyclic compound 4	NULL	NULL	NULL	NULL	NULL
XANTHINE DEHYDROGENASE/OXIDASE	hgnc:12805	XDH	TTD	2020.06.01	NULL	NULL	Fused heterocyclic compound 5	NULL	NULL	NULL	NULL	NULL
XANTHINE DEHYDROGENASE/OXIDASE	hgnc:12805	XDH	TTD	2020.06.01	NULL	NULL	PMID27841045-Compound-129	NULL	NULL	NULL	NULL	NULL
XANTHINE DEHYDROGENASE/OXIDASE	hgnc:12805	XDH	TTD	2020.06.01	NULL	NULL	PMID27841045-Compound-130	NULL	NULL	NULL	NULL	NULL
XANTHINE DEHYDROGENASE/OXIDASE	hgnc:12805	XDH	TTD	2020.06.01	NULL	NULL	PMID27841045-Compound-143	NULL	NULL	NULL	NULL	NULL
XANTHINE DEHYDROGENASE/OXIDASE	hgnc:12805	XDH	TTD	2020.06.01	NULL	NULL	PMID27841045-Compound-144	NULL	NULL	NULL	NULL	NULL
CATHEPSIN B	hgnc:2527	CTSB	TTD	2020.06.01	NULL	NULL	Dimethoxybenzylidene-2-thio-imidazole-4-one derivative 1	NULL	NULL	NULL	NULL	NULL
CATHEPSIN B	hgnc:2527	CTSB	TTD	2020.06.01	NULL	NULL	PMID27998201-Compound-13	NULL	NULL	NULL	NULL	NULL
HISTONE DEACETYLASE 3	hgnc:4854	HDAC3	TTD	2020.06.01	NULL	NULL	Diaryl amine derivative 4	NULL	NULL	NULL	NULL	NULL
ENHANCER OF ZESTE HOMOLOG 2	hgnc:3527	EZH2	TTD	2020.06.01	NULL	NULL	PMID28394193-Compound-14	NULL	NULL	NULL	NULL	NULL
ENHANCER OF ZESTE HOMOLOG 2	hgnc:3527	EZH2	TTD	2020.06.01	NULL	NULL	PMID28394193-Compound-15	NULL	NULL	NULL	NULL	NULL
ENHANCER OF ZESTE HOMOLOG 2	hgnc:3527	EZH2	TTD	2020.06.01	NULL	NULL	PMID28394193-Compound-18	NULL	NULL	NULL	NULL	NULL
ENHANCER OF ZESTE HOMOLOG 2	hgnc:3527	EZH2	TTD	2020.06.01	NULL	NULL	PMID28394193-Compound-25	NULL	NULL	NULL	NULL	NULL
ENHANCER OF ZESTE HOMOLOG 2	hgnc:3527	EZH2	TTD	2020.06.01	NULL	NULL	PMID28394193-Compound-27	NULL	NULL	NULL	NULL	NULL
ENHANCER OF ZESTE HOMOLOG 2	hgnc:3527	EZH2	TTD	2020.06.01	NULL	NULL	PMID28394193-Compound-28	NULL	NULL	NULL	NULL	NULL
ENHANCER OF ZESTE HOMOLOG 2	hgnc:3527	EZH2	TTD	2020.06.01	NULL	NULL	PMID28394193-Compound-42	NULL	NULL	NULL	NULL	NULL
ENHANCER OF ZESTE HOMOLOG 2	hgnc:3527	EZH2	TTD	2020.06.01	NULL	NULL	PMID28394193-Compound-43	NULL	NULL	NULL	NULL	NULL
ENHANCER OF ZESTE HOMOLOG 2	hgnc:3527	EZH2	TTD	2020.06.01	NULL	NULL	PMID28394193-Compound-44	NULL	NULL	NULL	NULL	NULL
ENHANCER OF ZESTE HOMOLOG 2	hgnc:3527	EZH2	TTD	2020.06.01	NULL	NULL	PMID28394193-Compound-45	NULL	NULL	NULL	NULL	NULL
ENHANCER OF ZESTE HOMOLOG 2	hgnc:3527	EZH2	TTD	2020.06.01	NULL	NULL	PMID28394193-Compound-50	NULL	NULL	NULL	NULL	NULL
ENHANCER OF ZESTE HOMOLOG 2	hgnc:3527	EZH2	TTD	2020.06.01	NULL	NULL	PMID28394193-Compound-52	NULL	NULL	NULL	NULL	NULL
ENHANCER OF ZESTE HOMOLOG 2	hgnc:3527	EZH2	TTD	2020.06.01	NULL	NULL	PMID28394193-Compound-54	NULL	NULL	NULL	NULL	NULL
ENHANCER OF ZESTE HOMOLOG 2	hgnc:3527	EZH2	TTD	2020.06.01	NULL	NULL	PMID28394193-Compound-55	NULL	NULL	NULL	NULL	NULL
ENHANCER OF ZESTE HOMOLOG 2	hgnc:3527	EZH2	TTD	2020.06.01	NULL	NULL	PMID28394193-Compound-57	NULL	NULL	NULL	NULL	NULL
PROSTAGLANDIN E SYNTHASE	hgnc:9599	PTGES	TTD	2020.06.01	NULL	NULL	Benzamide derivative 14	NULL	NULL	NULL	NULL	NULL
PROSTAGLANDIN E SYNTHASE	hgnc:9599	PTGES	TTD	2020.06.01	NULL	NULL	Benzamide derivative 16	NULL	NULL	NULL	NULL	NULL
PROSTAGLANDIN E SYNTHASE	hgnc:9599	PTGES	TTD	2020.06.01	NULL	NULL	Benzimidazole derivative 13	NULL	NULL	NULL	NULL	NULL
PROSTAGLANDIN E SYNTHASE	hgnc:9599	PTGES	TTD	2020.06.01	NULL	NULL	Imidazopyridine derivative 7	NULL	NULL	NULL	NULL	NULL
PROSTAGLANDIN E SYNTHASE	hgnc:9599	PTGES	TTD	2020.06.01	NULL	NULL	Phthalazinone derivative 1	NULL	NULL	NULL	NULL	NULL
PROSTAGLANDIN E SYNTHASE	hgnc:9599	PTGES	TTD	2020.06.01	NULL	NULL	Piperidine carboxamide derivative 1	NULL	NULL	NULL	NULL	NULL
PROSTAGLANDIN E SYNTHASE	hgnc:9599	PTGES	TTD	2020.06.01	NULL	NULL	Pyrimidine derivative 2	NULL	NULL	NULL	NULL	NULL
PROLYLCARBOXYPEPTIDASE	hgnc:9344	PRCP	TTD	2020.06.01	NULL	NULL	Benzodihydroisofuran derivative 3	NULL	NULL	NULL	NULL	NULL
PROLYLCARBOXYPEPTIDASE	hgnc:9344	PRCP	TTD	2020.06.01	NULL	NULL	Benzodihydroisofuran derivative 4	NULL	NULL	NULL	NULL	NULL
PROLYLCARBOXYPEPTIDASE	hgnc:9344	PRCP	TTD	2020.06.01	NULL	NULL	Cyclohexane carboxamide derivative 3	NULL	NULL	NULL	NULL	NULL
PROLYLCARBOXYPEPTIDASE	hgnc:9344	PRCP	TTD	2020.06.01	NULL	NULL	Imidazole derivative 8	NULL	NULL	NULL	NULL	NULL
PROLYLCARBOXYPEPTIDASE	hgnc:9344	PRCP	TTD	2020.06.01	NULL	NULL	Piperidinyl pyrazole derivative 4	NULL	NULL	NULL	NULL	NULL
DUAL-SPECIFICITY TYROSINE-PHOSPHORYLATION REGULATED KINASE 3	hgnc:3094	DYRK3	TTD	2020.06.01	NULL	NULL	PMID28766366-Compound-Scheme21Left	NULL	NULL	NULL	NULL	NULL
ECTO-5'-NUCLEOTIDASE	hgnc:8021	NT5E	TTD	2020.06.01	NULL	NULL	PMID28870136-Compound-37	NULL	NULL	NULL	NULL	NULL
ECTO-5'-NUCLEOTIDASE	hgnc:8021	NT5E	TTD	2020.06.01	NULL	NULL	PMID28870136-Compound-38	NULL	NULL	NULL	NULL	NULL
ECTO-5'-NUCLEOTIDASE	hgnc:8021	NT5E	TTD	2020.06.01	NULL	NULL	PMID28870136-Compound-44	NULL	NULL	NULL	NULL	NULL
ECTO-5'-NUCLEOTIDASE	hgnc:8021	NT5E	TTD	2020.06.01	NULL	NULL	PMID28870136-Compound-46	NULL	NULL	NULL	NULL	NULL
ECTO-5'-NUCLEOTIDASE	hgnc:8021	NT5E	TTD	2020.06.01	NULL	NULL	PMID28870136-Compound-48	NULL	NULL	NULL	NULL	NULL
ECTO-5'-NUCLEOTIDASE	hgnc:8021	NT5E	TTD	2020.06.01	NULL	NULL	PMID28870136-Compound-69	NULL	NULL	NULL	NULL	NULL
MONOGLYCERIDE LIPASE	hgnc:17038	MGLL	TTD	2020.06.01	NULL	NULL	Carbamate derivative 11	NULL	NULL	NULL	NULL	NULL
MONOGLYCERIDE LIPASE	hgnc:17038	MGLL	TTD	2020.06.01	NULL	NULL	Carbamate derivative 12	NULL	NULL	NULL	NULL	NULL
MONOGLYCERIDE LIPASE	hgnc:17038	MGLL	TTD	2020.06.01	NULL	NULL	Carbamate derivative 13	NULL	NULL	NULL	NULL	NULL
MONOGLYCERIDE LIPASE	hgnc:17038	MGLL	TTD	2020.06.01	NULL	NULL	Carbamide derivative 26	NULL	NULL	NULL	NULL	NULL
MONOGLYCERIDE LIPASE	hgnc:17038	MGLL	TTD	2020.06.01	NULL	NULL	Piperazine carbamic compound 2	NULL	NULL	NULL	NULL	NULL
MONOGLYCERIDE LIPASE	hgnc:17038	MGLL	TTD	2020.06.01	NULL	NULL	Piperazine carbamic compound 3	NULL	NULL	NULL	NULL	NULL
MONOGLYCERIDE LIPASE	hgnc:17038	MGLL	TTD	2020.06.01	NULL	NULL	PMID29053063-Compound-7c	NULL	NULL	NULL	NULL	NULL
MONOGLYCERIDE LIPASE	hgnc:17038	MGLL	TTD	2020.06.01	NULL	NULL	PMID29053063-Compound-7f	NULL	NULL	NULL	NULL	NULL
MATRIX METALLOPROTEINASE-2	hgnc:7166	MMP2	TTD	2020.06.01	NULL	NULL	PMID29130358-Compound-Figure13(4)	NULL	NULL	NULL	NULL	NULL
MATRIX METALLOPROTEINASE-2	hgnc:7166	MMP2	TTD	2020.06.01	NULL	NULL	PMID29130358-Compound-Figure16(9b)	NULL	NULL	NULL	NULL	NULL
ECTO-5'-NUCLEOTIDASE	hgnc:8021	NT5E	TTD	2020.06.01	NULL	NULL	PMID29166791-Compound-AMPCP	NULL	NULL	NULL	NULL	NULL
MONOAMINE OXIDASE TYPE A	hgnc:6833	MAOA	TTD	2020.06.01	NULL	NULL	Tacrine-coumarin hybrid derivative 1	NULL	NULL	NULL	NULL	NULL
HISTAMINE H1 RECEPTOR	hgnc:5182	HRH1	TTD	2020.06.01	NULL	NULL	Citalopram derivative 1	NULL	NULL	NULL	NULL	NULL
HISTONE DEACETYLASE 2	hgnc:4853	HDAC2	TTD	2020.06.01	NULL	NULL	PMID29671355-Compound-25	NULL	NULL	NULL	NULL	NULL
HISTONE DEACETYLASE 3	hgnc:4854	HDAC3	TTD	2020.06.01	NULL	NULL	PMID29671355-Compound-25	NULL	NULL	NULL	NULL	NULL
HISTONE DEACETYLASE 5	hgnc:14068	HDAC5	TTD	2020.06.01	NULL	NULL	PMID29671355-Compound-25	NULL	NULL	NULL	NULL	NULL
HISTONE DEACETYLASE 3	hgnc:4854	HDAC3	TTD	2020.06.01	NULL	NULL	PMID29671355-Compound-57	NULL	NULL	NULL	NULL	NULL
HISTONE DEACETYLASE 2	hgnc:4853	HDAC2	TTD	2020.06.01	NULL	NULL	PMID29671355-Compound-74	NULL	NULL	NULL	NULL	NULL
HISTONE DEACETYLASE 2	hgnc:4853	HDAC2	TTD	2020.06.01	NULL	NULL	PMID29671355-Compound-8	NULL	NULL	NULL	NULL	NULL
HISTONE DEACETYLASE 3	hgnc:4854	HDAC3	TTD	2020.06.01	NULL	NULL	PMID29671355-Compound-8	NULL	NULL	NULL	NULL	NULL
SPHINGOSINE KINASE	hgnc:11240	SPHK1	TTD	2020.06.01	NULL	NULL	Sulfonamide derivative 17	NULL	NULL	NULL	NULL	NULL
ADRENERGIC RECEPTOR	hgnc:3642	FDXR	TTD	2020.06.01	NULL	NULL	PMID30124346-Compound-60TABLE5	NULL	NULL	NULL	NULL	NULL
HISTAMINE H1 RECEPTOR	hgnc:5182	HRH1	TTD	2020.06.01	NULL	0.237822798	Antazoline	rxcui:865	ANTAZOLINE	FALSE	FALSE	FALSE
INHIBITOR OF NUCLEAR FACTOR KAPPA-B KINASE BETA	hgnc:5960	IKBKB	TTD	2020.06.01	NULL	0.216044153	Arsenic trioxide	rxcui:18330	ARSENIC TRIOXIDE	TRUE	FALSE	TRUE
HISTAMINE H1 RECEPTOR	hgnc:5182	HRH1	TTD	2020.06.01	NULL	0.172962035	Cinnarizine	rxcui:2549	CINNARIZINE	TRUE	FALSE	FALSE
HISTAMINE H1 RECEPTOR	hgnc:5182	HRH1	TTD	2020.06.01	NULL	0.951291192	Dimenhydrinate	rxcui:3444	DIMENHYDRINATE	TRUE	FALSE	FALSE
ORNITHINE DECARBOXYLASE	hgnc:8109	ODC1	TTD	2020.06.01	NULL	2.808573995	Eflornithine	rxcui:569	EFLORNITHINE	TRUE	FALSE	FALSE
HISTAMINE H1 RECEPTOR	hgnc:5182	HRH1	TTD	2020.06.01	NULL	1.426936788	Levocabastine	rxcui:28627	LEVOCABASTINE	TRUE	FALSE	FALSE
HMG-COA REDUCTASE	hgnc:5006	HMGCR	TTD	2020.06.01	NULL	3.276669661	PITAVASTATIN CALCIUM	rxcui:861640	PITAVASTATIN CALCIUM	TRUE	FALSE	FALSE
HISTAMINE H1 RECEPTOR	hgnc:5182	HRH1	TTD	2020.06.01	NULL	1.426936788	Tripelennamine	rxcui:10847	TRIPELENNAMINE	TRUE	FALSE	FALSE
EPIDERMAL GROWTH FACTOR-LIKE PROTEIN 7	hgnc:20594	EGFL7	TTD	2020.06.01	NULL	NULL	Anti-EGFL7	NULL	NULL	NULL	NULL	NULL
MITOCHONDRIAL ALDEHYDE DEHYDROGENASE	hgnc:404	ALDH2	TTD	2020.06.01	NULL	NULL	GS-6637	NULL	NULL	NULL	NULL	NULL
INTEGRIN ALPHA-5	hgnc:6141	ITGA5	TTD	2020.06.01	NULL	NULL	JSM 6427	NULL	NULL	NULL	NULL	NULL
INTEGRIN BETA-1	hgnc:6153	ITGB1	TTD	2020.06.01	NULL	NULL	JSM 6427	NULL	NULL	NULL	NULL	NULL
NICOTINAMIDE PHOSPHORIBOSYLTRANSFERASE	hgnc:30092	NAMPT	TTD	2020.06.01	NULL	29.49002695	GMX1777	drugbank:DB05217	GMX1777	FALSE	FALSE	FALSE
DIHYDROTHYMINE DEHYDROGENASE	hgnc:3012	DPYD	TTD	2020.06.01	NULL	NULL	RO-09-4889	NULL	NULL	NULL	NULL	NULL
BROMODOMAIN-CONTAINING PROTEIN 2	hgnc:1103	BRD2	TTD	2020.06.01	NULL	1.296264921	OTX-015	ncit:C103298	BIRABRESIB	FALSE	FALSE	TRUE
AMYLOID BETA A4 PROTEIN	hgnc:620	APP	TTD	2020.06.01	NULL	NULL	CSP-1103	NULL	NULL	NULL	NULL	NULL
AMINOPEPTIDASE N	hgnc:500	ANPEP	TTD	2020.06.01	NULL	NULL	IP10.C8-1	NULL	NULL	NULL	NULL	NULL
SPHINGOSINE-1-PHOSPHATE RECEPTOR 1	hgnc:3165	S1PR1	TTD	2020.06.01	NULL	NULL	ONO-4641	NULL	NULL	NULL	NULL	NULL
HYPERPOLARIZATION CYCLIC NUCLEOTIDE-GATED CHANNEL	hgnc:29665	MALAT1	TTD	2020.06.01	NULL	NULL	SKL-NP	NULL	NULL	NULL	NULL	NULL
MITOCHONDRIAL MATRIX PROTEIN P1	hgnc:5261	HSPD1	TTD	2020.06.01	NULL	19.66001797	DiaPep-277	chembl:CHEMBL4297934	DIAPEP-277	FALSE	FALSE	FALSE
PROSTAGLANDIN F2-ALPHA RECEPTOR	hgnc:9600	PTGFR	TTD	2020.06.01	NULL	NULL	PGF2ALPHA-IE	NULL	NULL	NULL	NULL	NULL
POLO-LIKE KINASE 1	hgnc:9077	PLK1	TTD	2020.06.01	NULL	NULL	ZK-thiazolidinone	NULL	NULL	NULL	NULL	NULL
ERBB2	hgnc:3430	ERBB2	CIViC	05-Jun-23	NULL	0.437637386	AFATINIB	rxcui:1430438	AFATINIB	TRUE	FALSE	TRUE
ERBB2	hgnc:3430	ERBB2	CIViC	05-Jun-23	NULL	0.213868044	TRASTUZUMAB EMTANSINE	rxcui:1371041	ADO-TRASTUZUMAB EMTANSINE	TRUE	TRUE	TRUE
MAP2K2	hgnc:6842	MAP2K2	CIViC	05-Jun-23	NULL	0.041302559	VEMURAFENIB	rxcui:1147220	VEMURAFENIB	TRUE	FALSE	TRUE
APC	hgnc:583	APC	JAX-CKB	05-Jun-23	NULL	NULL	ICG-001	NULL	NULL	NULL	NULL	NULL
APC	hgnc:583	APC	JAX-CKB	05-Jun-23	NULL	NULL	StAx-35	NULL	NULL	NULL	NULL	NULL
APC	hgnc:583	APC	JAX-CKB	05-Jun-23	NULL	0.091018602	Vandetanib	rxcui:1098413	VANDETANIB	TRUE	FALSE	TRUE
APC	hgnc:583	APC	JAX-CKB	05-Jun-23	NULL	NULL	CCT070535	NULL	NULL	NULL	NULL	NULL
APC	hgnc:583	APC	JAX-CKB	05-Jun-23	NULL	NULL	iCRT-3	NULL	NULL	NULL	NULL	NULL
APC	hgnc:583	APC	JAX-CKB	05-Jun-23	NULL	NULL	iCRT-5	NULL	NULL	NULL	NULL	NULL
APC	hgnc:583	APC	JAX-CKB	05-Jun-23	NULL	0.189038634	Niclosamide	rxcui:7402	NICLOSAMIDE	TRUE	FALSE	FALSE
APC	hgnc:583	APC	JAX-CKB	05-Jun-23	NULL	1.228751123	BMS-906024	ncit:C116872	OSUGACESTAT	FALSE	FALSE	TRUE
ATRX	hgnc:886	ATRX	JAX-CKB	05-Jun-23	NULL	NULL	Radiotherapy	NULL	NULL	NULL	NULL	NULL
CDKN2A	hgnc:1787	CDKN2A	JAX-CKB	05-Jun-23	NULL	NULL	ZK 304709	NULL	NULL	NULL	NULL	NULL
CDKN2A	hgnc:1787	CDKN2A	JAX-CKB	05-Jun-23	NULL	0.289117911	Vemurafenib	rxcui:1147220	VEMURAFENIB	TRUE	FALSE	TRUE
CHEK1	hgnc:1925	CHEK1	JAX-CKB	05-Jun-23	NULL	NULL	Radiotherapy	NULL	NULL	NULL	NULL	NULL
CHEK1	hgnc:1925	CHEK1	JAX-CKB	05-Jun-23	NULL	1.890386343	Prexasertib	ncit:C91392	PREXASERTIB	FALSE	FALSE	TRUE
EML4	hgnc:1316	EML4	JAX-CKB	05-Jun-23	NULL	NULL	CEP-28122	NULL	NULL	NULL	NULL	NULL
EML4	hgnc:1316	EML4	JAX-CKB	05-Jun-23	NULL	NULL	RMC-4550	NULL	NULL	NULL	NULL	NULL
EML4	hgnc:1316	EML4	JAX-CKB	05-Jun-23	NULL	NULL	XMU-MP-5	NULL	NULL	NULL	NULL	NULL
FANCA	hgnc:3582	FANCA	JAX-CKB	05-Jun-23	NULL	0.674057759	Rucaparib	rxcui:1862579	RUCAPARIB	TRUE	FALSE	TRUE
EML4	hgnc:1316	EML4	JAX-CKB	05-Jun-23	NULL	1.37162916	APG-2449	chembl:CHEMBL5095166	APG-2449	FALSE	FALSE	FALSE
IDH1	hgnc:5382	IDH1	JAX-CKB	05-Jun-23	NULL	0.008280808	Metformin	rxcui:6809	METFORMIN	TRUE	FALSE	TRUE
IDH1	hgnc:5382	IDH1	JAX-CKB	05-Jun-23	NULL	NULL	Radiotherapy	NULL	NULL	NULL	NULL	NULL
IDH1	hgnc:5382	IDH1	JAX-CKB	05-Jun-23	NULL	NULL	BPTES	NULL	NULL	NULL	NULL	NULL
IDH1	hgnc:5382	IDH1	JAX-CKB	05-Jun-23	NULL	NULL	TETi76	NULL	NULL	NULL	NULL	NULL
IDH2	hgnc:5383	IDH2	JAX-CKB	05-Jun-23	NULL	NULL	AGI-6780	NULL	NULL	NULL	NULL	NULL
IDH2	hgnc:5383	IDH2	JAX-CKB	05-Jun-23	NULL	NULL	TETi76	NULL	NULL	NULL	NULL	NULL
IDH1	hgnc:5382	IDH1	JAX-CKB	05-Jun-23	NULL	0.289828275	Olutasidenib	rxcui:2623641	OLUTASIDENIB	TRUE	FALSE	FALSE
CDKN2A	hgnc:1787	CDKN2A	CIViC	05-Jun-23	NULL	0.289117911	VEMURAFENIB	rxcui:1147220	VEMURAFENIB	TRUE	FALSE	TRUE
ASS1	hgnc:758	ASS1	CIViC	05-Jun-23	NULL	1.310667864	PLATINUM COMPOUND	ncit:C1450	PLATINUM COMPOUND	FALSE	FALSE	TRUE
TSC2	hgnc:12363	TSC2	CIViC	05-Jun-23	NULL	4.915004491	MTOR INHIBITOR	ncit:C2201	MTOR INHIBITOR	FALSE	FALSE	TRUE
BRCA2	hgnc:1101	BRCA2	CIViC	05-Jun-23	NULL	0.048864999	DASATINIB	rxcui:1546019	DASATINIB ANHYDROUS	TRUE	FALSE	TRUE
STK11	hgnc:11389	STK11	CIViC	05-Jun-23	NULL	0.393200359	ATEZOLIZUMAB	rxcui:1792776	ATEZOLIZUMAB	TRUE	TRUE	TRUE
IDH1	hgnc:5382	IDH1	CIViC	05-Jun-23	NULL	1.594055511	IVOSIDENIB	rxcui:2049873	IVOSIDENIB	TRUE	FALSE	TRUE
MYC	hgnc:7553	MYC	CIViC	05-Jun-23	NULL	NULL	JQ-1	NULL	NULL	NULL	NULL	NULL
PDGFRA	hgnc:8803	PDGFRA	CIViC	05-Jun-23	NULL	0.235366412	DASATINIB	rxcui:1546019	DASATINIB ANHYDROUS	TRUE	FALSE	TRUE
NT5C2	hgnc:8022	NT5C2	CIViC	05-Jun-23	NULL	NULL	ARABINOSYLGUANINE	NULL	NULL	NULL	NULL	NULL
NRAS	hgnc:7989	NRAS	CIViC	05-Jun-23	NULL	0.044681859	IPILIMUMAB	rxcui:1094833	IPILIMUMAB	TRUE	TRUE	TRUE
SMARCA4	hgnc:11100	SMARCA4	CIViC	05-Jun-23	NULL	0.283557951	VINORELBINE	rxcui:39541	VINORELBINE	TRUE	FALSE	TRUE
PTGS1	hgnc:9604	PTGS1	ChEMBL	32	inhibitor	0.12638583	INDOMETHACIN	rxcui:5781	INDOMETHACIN	TRUE	FALSE	FALSE
PSMA1	hgnc:9530	PSMA1	ChEMBL	32	inhibitor	0.252051512	OPROZOMIB	ncit:C91388	OPROZOMIB	FALSE	FALSE	FALSE
UNIPROT:P19793	hgnc:10477	RXRA	TdgClinicalTrial	14-Jan	NULL	0.699022861	BEXAROTENE	rxcui:233272	BEXAROTENE	TRUE	FALSE	TRUE
MAPK10	hgnc:6872	MAPK10	NCI	14-Sep-17	NULL	0.432088307	GONADOTROPINS	ncit:C527	THERAPEUTIC GONADOTROPIN	FALSE	FALSE	FALSE
BRD2	hgnc:1103	BRD2	DTC	05-Jun-23	NULL	0.20164121	ACETAMINOPHEN	rxcui:161	ACETAMINOPHEN	TRUE	FALSE	FALSE
APEX1	hgnc:587	APEX1	DTC	05-Jun-23	NULL	0.013404558	PYROGALLOL RED	chembl:CHEMBL210208	PYROGALLOL RED	FALSE	FALSE	FALSE
MAPKAPK5	hgnc:6889	MAPKAPK5	DTC	05-Jun-23	NULL	0.504103025	GW843682X	chembl:CHEMBL514499	GW843682X	FALSE	FALSE	FALSE
IDH1	hgnc:5382	IDH1	DTC	05-Jun-23	NULL	0.048304712	PERUVOSIDE	drugbank:DB13756	PERUVOSIDE	FALSE	FALSE	FALSE
ERBB2 TYROSINE KINASE RECEPTOR	hgnc:3430	ERBB2	TTD	2020.06.01	NULL	0.269315315	Ertumaxomab	ncit:C2658	ERTUMAXOMAB	FALSE	FALSE	FALSE
ERBB2	hgnc:3430	ERBB2	CIViC	05-Jun-23	NULL	0.841610358	NERATINIB	rxcui:1940643	NERATINIB	TRUE	FALSE	TRUE
PAX8	hgnc:8622	PAX8	DTC	05-Jun-23	NULL	0.039451541	PODOFILOX	rxcui:8463	PODOFILOX	TRUE	FALSE	TRUE
MAP2K2	hgnc:6842	MAP2K2	MyCancerGenome	20-Jun-17	inhibitor	0.468095666	GDC-0623	drugbank:DB11982	GDC-0623	FALSE	FALSE	TRUE
UNIPROT:O43772	hgnc:1421	SLC25A20	TdgClinicalTrial	14-Jan	NULL	0.491500449	PROPIONYL-L-CARNITINE	drugbank:DB15980	LEVOCARNITINE PROPIONATE	FALSE	FALSE	FALSE
PDGFRA	hgnc:8803	PDGFRA	ChEMBL	32	inhibitor	0.19660018	TAK-593	drugbank:DB13093	TAK-593	FALSE	FALSE	FALSE
CASP7	hgnc:1508	CASP7	DTC	05-Jun-23	NULL	0.077605334	MYRICETIN	rxcui:1368374	MYRICETIN	FALSE	FALSE	FALSE
PSMC1	hgnc:9547	PSMC1	DTC	05-Jun-23	NULL	0.55510639	BORTEZOMIB	rxcui:358258	BORTEZOMIB	TRUE	FALSE	TRUE
CDKN2A	hgnc:1787	CDKN2A	JAX-CKB	05-Jun-23	NULL	2.457502246	HMN-214	chembl:CHEMBL3545431	HMN-214	FALSE	FALSE	FALSE
ERBB2	hgnc:3430	ERBB2	ChEMBL	32	inhibitor	0.807945944	CP-724714	drugbank:DB12302	CP-724714	FALSE	FALSE	FALSE
NOS3	hgnc:7876	NOS3	ChEMBL	32	inhibitor	0.337028879	TILARGININE	ncit:C1178	TILARGININE	FALSE	FALSE	FALSE
ITGB2	hgnc:6155	ITGB2	NCI	14-Sep-17	NULL	0.096372637	PENTOXIFYLLINE	rxcui:8013	PENTOXIFYLLINE	TRUE	FALSE	FALSE
POLY [ADP-RIBOSE] POLYMERASE	hgnc:270	PARP1	TTD	2020.06.01	NULL	0.337028879	Talazoparib	rxcui:2099704	TALAZOPARIB	TRUE	FALSE	TRUE
UNIPROT:P05556	hgnc:6153	ITGB1	TdgClinicalTrial	14-Jan	NULL	0.819167415	GLPG0187	ncit:C96223	INTEGRIN RECEPTOR ANTAGONIST GLPG0187	FALSE	FALSE	FALSE
PSMD13	hgnc:9558	PSMD13	DTC	05-Jun-23	NULL	0.799729544	CARFILZOMIB	rxcui:1302966	CARFILZOMIB	TRUE	FALSE	TRUE
NFKBIA	hgnc:7797	NFKBIA	PharmGKB	05-Jun-23	NULL	0.327666966	adalimumab	rxcui:2103477	ADALIMUMAB-ADBM	TRUE	FALSE	FALSE
UNIPROT:P06746	hgnc:9174	POLB	TdgClinicalTrial	14-Jan	NULL	0.009584019	CYTARABINE	rxcui:3041	CYTARABINE	TRUE	FALSE	TRUE
GDF15	hgnc:30142	GDF15	NCI	14-Sep-17	NULL	4.212860993	SULINDAC SULFIDE	ncit:C29854	SULINDAC SULFIDE	FALSE	FALSE	FALSE
PLK3	hgnc:2154	PLK3	DTC	05-Jun-23	NULL	0.057823582	TAE-684	iuphar.ligand:5714	NVP-TAE684	FALSE	FALSE	FALSE
PAK-4 PROTEIN KINASE	hgnc:16059	PAK4	TTD	2020.06.01	NULL	3.104213363	KPT-9274	ncit:C126646	PADNARSERTIB	FALSE	FALSE	FALSE
PTGS1	hgnc:9604	PTGS1	DTC	05-Jun-23	NULL	0.368625337	CURCUMIN PYRAZOLE	chembl:CHEMBL180239	CURCUMIN PYRAZOLE	FALSE	FALSE	FALSE
PIK3R3	hgnc:8981	PIK3R3	MyCancerGenome	20-Jun-17	inhibitor	0.198252282	XL147	ncit:C71705	PILARALISIB	FALSE	FALSE	TRUE
CDKN1A	hgnc:1784	CDKN1A	NCI	14-Sep-17	NULL	0.036943347	PACLITAXEL	rxcui:56946	PACLITAXEL	TRUE	FALSE	TRUE
UNIPROT:P04792	hgnc:5246	HSPB1	TdgClinicalTrial	14-Jan	NULL	4.915004491	OGX-427	ncit:C71740	APATORSEN	FALSE	FALSE	TRUE
CALR	hgnc:1455	CALR	NCI	14-Sep-17	NULL	14.74501347	VACCINIA VACCINE	ncit:C2313	VACCINIA VACCINE	FALSE	FALSE	FALSE
BLM	hgnc:1058	BLM	DTC	05-Jun-23	NULL	0.044920072	D-DOPA	chembl:CHEMBL211670	CHEMBL:CHEMBL211670	FALSE	FALSE	FALSE
GLUCOSE-6-PHOSPHATE DEHYDROGENASE	hgnc:4057	G6PD	TTD	2020.06.01	NULL	0.0337801	Prasterone	rxcui:3143	PRASTERONE	TRUE	FALSE	FALSE
SCD	hgnc:10571	SCD	NCI	14-Sep-17	NULL	0.802449713	ROSIGLITAZONE	rxcui:84108	ROSIGLITAZONE	TRUE	FALSE	FALSE
STAT3	hgnc:11364	STAT3	DTC	05-Jun-23	NULL	4.067589924	HIRSUTINOLIDE-13-OACETATE	chembl:CHEMBL2062869	CHEMBL:CHEMBL2062869	FALSE	FALSE	FALSE
VEGFB	hgnc:12681	VEGFB	PharmGKB	05-Jun-23	NULL	7.864007186	aflibercept	rxcui:1232150	AFLIBERCEPT	TRUE	TRUE	TRUE
UNIPROT:P35367	hgnc:5182	HRH1	TdgClinicalTrial	14-Jan	NULL	0.634194128	DESLORATADINE	rxcui:275635	DESLORATADINE	TRUE	FALSE	FALSE
DPYD	hgnc:3012	DPYD	FDA	05-Jun-23	NULL	0.788503394	Capecitabine	rxcui:194000	CAPECITABINE	TRUE	FALSE	TRUE
ANPEP	hgnc:500	ANPEP	NCI	14-Sep-17	NULL	0.907385445	BETULINIC ACID	ncit:C38126	BETULINIC ACID	FALSE	FALSE	FALSE
IDH1	hgnc:5382	IDH1	DTC	05-Jun-23	NULL	0.036228534	GNF-PF-4325	chembl:CHEMBL598263	CHEMBL:CHEMBL598263	FALSE	FALSE	FALSE
ERBB2	hgnc:3430	ERBB2	TALC	12-May-16	inhibitor	0.201986486	BMS-690514	drugbank:DB11665	BMS-690514	FALSE	FALSE	TRUE
PSMD8	hgnc:9566	PSMD8	DTC	05-Jun-23	NULL	0.55510639	BORTEZOMIB	rxcui:358258	BORTEZOMIB	TRUE	FALSE	TRUE
GSK3B	hgnc:4617	GSK3B	ChEMBL	32	inhibitor	1.310667864	ELRAGLUSIB	ncit:C156792	ELRAGLUSIB	FALSE	FALSE	FALSE
CTSK	hgnc:2536	CTSK	ChEMBL	32	inhibitor	13.10667864	BALICATIB	ncit:C79521	BALICATIB	FALSE	FALSE	TRUE
PDGFRA	hgnc:8803	PDGFRA	DTC	05-Jun-23	NULL	0.012135814	TAMATINIB	drugbank:DB07159	TAMATINIB	FALSE	FALSE	FALSE
WRN	hgnc:12791	WRN	DTC	05-Jun-23	NULL	0.099126141	SJ000071854	chembl:CHEMBL602127	CHEMBL:CHEMBL602127	FALSE	FALSE	FALSE
DDR2	hgnc:2731	DDR2	MyCancerGenomeClinicalTrial	30-Feburary-2014	inhibitor	0.761032953	REGORAFENIB	rxcui:1312397	REGORAFENIB	TRUE	FALSE	TRUE
EYA2	hgnc:3520	EYA2	DTC	05-Jun-23	NULL	0.245750225	NSC-119915	chembl:CHEMBL1481974	CHEMBL:CHEMBL1481974	FALSE	FALSE	FALSE
PRKAA1	hgnc:9376	PRKAA1	DTC	05-Jun-23	NULL	0.017722372	PF-562271	iuphar.ligand:9381	PF-562271	FALSE	FALSE	TRUE
RAF1	hgnc:9829	RAF1	ChEMBL	32	inhibitor	2.359202156	RG-7376	chembl:CHEMBL3545082	RG-7376	FALSE	FALSE	FALSE
PSMD2	hgnc:9559	PSMD2	ChEMBL	32	inhibitor	0.60492363	OPROZOMIB	ncit:C91388	OPROZOMIB	FALSE	FALSE	FALSE
IDH1	hgnc:5382	IDH1	DTC	05-Jun-23	NULL	0.02070202	GNF-PF-3201	chembl:CHEMBL581872	CHEMBL:CHEMBL581872	FALSE	FALSE	FALSE
CES1	hgnc:1863	CES1	PharmGKB	05-Jun-23	NULL	0.049983097	irinotecan	rxcui:153329	IRINOTECAN HYDROCHLORIDE	TRUE	FALSE	TRUE
BLM	hgnc:1058	BLM	DTC	05-Jun-23	NULL	0.058396093	NSC-130813	chembl:CHEMBL463783	CHEMBL:CHEMBL463783	FALSE	FALSE	FALSE
CAMK2G	hgnc:1463	CAMK2G	DTC	05-Jun-23	NULL	0.027005519	PF-562271	iuphar.ligand:9381	PF-562271	FALSE	FALSE	TRUE
LYMPHOTOXIN BETA RECEPTOR	hgnc:6718	LTBR	TTD	2020.06.01	NULL	58.9800539	HCBE-11	chembl:CHEMBL2109509	HCBE-11	FALSE	FALSE	FALSE
YES1	hgnc:12841	YES1	ChEMBL	32	inhibitor	0.002700552	ILORASERTIB	ncit:C116729	ILORASERTIB	FALSE	FALSE	TRUE
PAX8	hgnc:8622	PAX8	DTC	05-Jun-23	NULL	0.100820605	LASALOCID A SODIUM	chembl:CHEMBL1489769	LASALOCID A SODIUM	FALSE	FALSE	FALSE
TUBB2B	hgnc:30829	TUBB2B	DTC	05-Jun-23	NULL	0.084619876	NSC-751382	chembl:CHEMBL1935538	CHEMBL:CHEMBL1935538	FALSE	FALSE	FALSE
RECQL	hgnc:9948	RECQL	DTC	05-Jun-23	NULL	0.013637007	BAICALEIN	rxcui:1592893	BAICALEIN	FALSE	FALSE	FALSE
HDAC5	hgnc:14068	HDAC5	TALC	12-May-16	inhibitor	0.131066786	PANOBINOSTAT	rxcui:1603350	PANOBINOSTAT	TRUE	FALSE	TRUE
CHEK1	hgnc:1925	CHEK1	DTC	05-Jun-23	NULL	0.01482656	TAE-684	iuphar.ligand:5714	NVP-TAE684	FALSE	FALSE	FALSE
XDH	hgnc:12805	XDH	DTC	05-Jun-23	NULL	0.076572611	QUERCETIN	rxcui:9060	QUERCETIN	TRUE	FALSE	TRUE
CASP7	hgnc:1508	CASP7	DTC	05-Jun-23	NULL	0.38802667	BITHIONOLATE SODIUM	ncit:C171717	BITHIONOLATE SODIUM	TRUE	FALSE	FALSE
DTNBP1	hgnc:17328	DTNBP1	PharmGKB	05-Jun-23	NULL	0.237822798	clozapine	rxcui:2626	CLOZAPINE	TRUE	FALSE	FALSE
SIGNAL TRANSDUCER AND ACTIVATOR OF TRANSCRIPTION 3	hgnc:11364	STAT3	TTD	2020.06.01	NULL	4.067589924	OPB-51602	ncit:C95889	STAT3 INHIBITOR OPB-51602	FALSE	FALSE	FALSE
UNIPROT:P35367	hgnc:5182	HRH1	TdgClinicalTrial	14-Jan	NULL	0.380516477	FEXOFENADINE	rxcui:236474	FEXOFENADINE HYDROCHLORIDE	TRUE	FALSE	FALSE
TUBB2B	hgnc:30829	TUBB2B	DTC	05-Jun-23	NULL	0.049604755	LARGAZOLE	chembl:CHEMBL1173445	LARGAZOLE	FALSE	FALSE	FALSE
UNIPROT:Q12882	hgnc:3012	DPYD	TdgClinicalTrial	14-Jan	NULL	8.042734622	ENILURACIL	ncit:C1773	ENILURACIL	FALSE	FALSE	FALSE
BAX	hgnc:959	BAX	NCI	14-Sep-17	NULL	0.251514089	C5A	iuphar.ligand:3576	C5A	FALSE	FALSE	FALSE
PTK2B	hgnc:9612	PTK2B	DTC	05-Jun-23	NULL	0.072014718	GW843682X	chembl:CHEMBL514499	GW843682X	FALSE	FALSE	FALSE
CDKN1A	hgnc:1784	CDKN1A	NCI	14-Sep-17	NULL	1.902582384	ANTIMETABOLITE	ncit:C272	ANTIMETABOLITE	FALSE	FALSE	FALSE
HSPA4	hgnc:5237	HSPA4	NCI	14-Sep-17	NULL	0.105509935	ARSENIC TRIOXIDE	rxcui:18330	ARSENIC TRIOXIDE	TRUE	FALSE	TRUE
ITGA5	hgnc:6141	ITGA5	TALC	12-May-16	antibody	7.372506737	PF-04605412	chembl:CHEMBL2109622	PF-04605412	FALSE	FALSE	TRUE
CTSB	hgnc:2527	CTSB	DTC	05-Jun-23	NULL	0.462588658	BORTEZOMIB	rxcui:358258	BORTEZOMIB	TRUE	FALSE	TRUE
PIN1	hgnc:8988	PIN1	DTC	05-Jun-23	NULL	0.127662454	PURPURIN	chembl:CHEMBL294264	PURPURIN	FALSE	FALSE	FALSE
TUBB6	hgnc:20776	TUBB6	ChEMBL	32	negative modulator	0.044954309	AGS-16C3F	chembl:CHEMBL4594455	AGS-16C3F	FALSE	FALSE	FALSE
GSR	hgnc:4623	GSR	NCI	14-Sep-17	NULL	0.357454872	CEFOTAXIME	rxcui:203117	CEFOTAXIME SODIUM	TRUE	FALSE	FALSE
SLC2A1	hgnc:11005	SLC2A1	NCI	14-Sep-17	NULL	0.119392822	GENISTEIN	rxcui:25696	GENISTEIN	TRUE	FALSE	FALSE
PRKCD	hgnc:9399	PRKCD	DTC	05-Jun-23	NULL	0.020709289	DOVITINIB	ncit:C76199	DOVITINIB	FALSE	FALSE	TRUE
BAZ2B	hgnc:963	BAZ2B	DTC	05-Jun-23	NULL	0.03449126	ISOCONAZOLE	rxcui:27901	ISOCONAZOLE	FALSE	FALSE	FALSE
BAZ2B	hgnc:963	BAZ2B	DTC	05-Jun-23	NULL	0.028742716	SJ000018300	chembl:CHEMBL590927	CHEMBL:CHEMBL590927	FALSE	FALSE	FALSE
PRKAA1	hgnc:9376	PRKAA1	DTC	05-Jun-23	NULL	0.041889243	681640	chembl:CHEMBL379975	CHEMBL:CHEMBL379975	FALSE	FALSE	FALSE
ALPL	hgnc:438	ALPL	DTC	05-Jun-23	NULL	0.071490974	PYROGALLOL RED	chembl:CHEMBL210208	PYROGALLOL RED	FALSE	FALSE	FALSE
HDAC2	hgnc:4853	HDAC2	DTC	05-Jun-23	NULL	0.261552345	2-ENE-VALPROATE	chembl:CHEMBL117487	CHEMBL:CHEMBL117487	FALSE	FALSE	FALSE
MAPK8	hgnc:6881	MAPK8	NCI	14-Sep-17	NULL	0.144558956	ENALAPRIL	rxcui:203123	ENALAPRIL MALEATE	TRUE	FALSE	FALSE
PDE4B	hgnc:8781	PDE4B	ChEMBL	32	inhibitor	0.134045577	OXTRIPHYLLINE	rxcui:20976	OXTRIPHYLLINE	TRUE	FALSE	FALSE
POLB	hgnc:9174	POLB	DTC	05-Jun-23	NULL	0.003661311	SP-600125	chembl:CHEMBL1725279	SP-600125	FALSE	FALSE	FALSE
POLD4	hgnc:14106	POLD4	ChEMBL	32	inhibitor	0.29787906	FLUDARABINE PHOSPHATE	rxcui:24698	FLUDARABINE	TRUE	FALSE	TRUE
PSMD13	hgnc:9558	PSMD13	ChEMBL	32	inhibitor	0.302461815	OPROZOMIB	ncit:C91388	OPROZOMIB	FALSE	FALSE	FALSE
RECQL	hgnc:9948	RECQL	DTC	05-Jun-23	NULL	0.018940287	TOLONIUM CHLORIDE	rxcui:10638	TOLONIUM CHLORIDE	FALSE	FALSE	FALSE
IRAK1	hgnc:6112	IRAK1	DTC	05-Jun-23	NULL	0.030433464	TAE-684	iuphar.ligand:5714	NVP-TAE684	FALSE	FALSE	FALSE
FATTY ALDEHYDE DEHYDROGENASE	hgnc:403	ALDH3A2	TTD	2020.06.01	NULL	1.512309074	Disulfiram	rxcui:3554	DISULFIRAM	TRUE	FALSE	FALSE
RPL35A	hgnc:10345	RPL35A	ChEMBL	32	inhibitor	0.147450135	DORLIMOMAB ARITOX	chembl:CHEMBL2109124	DORLIMOMAB ARITOX	FALSE	FALSE	FALSE
DNMT1	hgnc:2976	DNMT1	ChEMBL	32	inhibitor	0.315401358	DECITABINE	rxcui:15657	DECITABINE	TRUE	FALSE	TRUE
HSPA5	hgnc:5238	HSPA5	DTC	05-Jun-23	NULL	0.368625337	MIANSERIN	rxcui:6929	MIANSERIN	FALSE	FALSE	FALSE
NOD1	hgnc:16390	NOD1	DTC	05-Jun-23	NULL	14.74501347	GNF-PF-3971	chembl:CHEMBL599890	CHEMBL:CHEMBL599890	FALSE	FALSE	FALSE
GSK3B	hgnc:4617	GSK3B	DTC	05-Jun-23	NULL	0.029787906	681640	chembl:CHEMBL379975	CHEMBL:CHEMBL379975	FALSE	FALSE	FALSE
IDH1	hgnc:5382	IDH1	ChEMBL	32	inhibitor	1.594055511	IVOSIDENIB	rxcui:2049873	IVOSIDENIB	TRUE	FALSE	TRUE
CI MAN-6-P RECEPTOR	hgnc:5467	IGF2R	TTD	2020.06.01	NULL	58.9800539	Juvidex	drugbank:DB11848	MANNOSE 6-PHOSPHATE	FALSE	FALSE	FALSE
G6PD	hgnc:4057	G6PD	PharmGKB	05-Jun-23	NULL	1.216083585	moviprep	rxcui:267366	SODIUM ASCORBATE	TRUE	FALSE	FALSE
RPS6KA5	hgnc:10434	RPS6KA5	DTC	05-Jun-23	NULL	0.080244971	ILORASERTIB	ncit:C116729	ILORASERTIB	FALSE	FALSE	TRUE
DNA [CYTOSINE-5]-METHYLTRANSFERASE 1	hgnc:2976	DNMT1	TTD	2020.06.01	NULL	1.734707468	RX-3117	ncit:C113444	RODUCITABINE	FALSE	FALSE	FALSE
CSNK2A1	hgnc:2457	CSNK2A1	DTC	05-Jun-23	inhibitor	0.073725067	HESPERADIN	rxcui:1552358	HESPERADIN	FALSE	FALSE	FALSE
MCOLN3	hgnc:13358	MCOLN3	DTC	05-Jun-23	NULL	2.949002695	GNF-PF-3084	chembl:CHEMBL601135	CHEMBL:CHEMBL601135	FALSE	FALSE	FALSE
TPK1	hgnc:17358	TPK1	NCI	14-Sep-17	NULL	58.9800539	ANTIMETABOLITE	ncit:C272	ANTIMETABOLITE	FALSE	FALSE	FALSE
PLK1	hgnc:9077	PLK1	DTC	05-Jun-23	NULL	0.054611161	4'-EPICHAETOVIRIDIN A	chembl:CHEMBL1306556	CHEMBL:CHEMBL1306556	FALSE	FALSE	FALSE
POLB	hgnc:9174	POLB	DTC	05-Jun-23	NULL	0.021723777	CEFOTAXIME SODIUM	rxcui:203117	CEFOTAXIME SODIUM	TRUE	FALSE	FALSE
NOS3	hgnc:7876	NOS3	PharmGKB	05-Jun-23	NULL	4.718404312	l-arginine	rxcui:1091	ARGININE	TRUE	FALSE	FALSE
SLK	hgnc:11088	SLK	DTC	05-Jun-23	NULL	0.035745487	SOTRASTAURIN	ncit:C80630	SOTRASTAURIN	FALSE	FALSE	FALSE
APEX1	hgnc:587	APEX1	DTC	05-Jun-23	NULL	0.025777996	D-DOPA	chembl:CHEMBL211670	CHEMBL:CHEMBL211670	FALSE	FALSE	FALSE
YES1	hgnc:12841	YES1	DTC	05-Jun-23	NULL	0.00977786	PICTILISIB	ncit:C165479	PICTILISIB	FALSE	FALSE	TRUE
NPC1	hgnc:7897	NPC1	DTC	05-Jun-23	NULL	0.062412755	DNDI1417031	chembl:CHEMBL1333049	CHEMBL:CHEMBL1333049	FALSE	FALSE	FALSE
FANCA	hgnc:3582	FANCA	CGI	05-Jun-23	NULL	0.864176614	Olaparib	rxcui:1597582	OLAPARIB	TRUE	FALSE	TRUE
CBX1	hgnc:1551	CBX1	DTC	05-Jun-23	NULL	0.002105528	CISPLATIN	rxcui:2555	CISPLATIN	TRUE	FALSE	TRUE
DCN	hgnc:2705	DCN	NCI	14-Sep-17	NULL	0.517368894	RAPAMYCIN	rxcui:35302	SIROLIMUS	TRUE	TRUE	TRUE
CSNK1G1	hgnc:2454	CSNK1G1	DTC	05-Jun-23	NULL	0.05617148	ILORASERTIB	ncit:C116729	ILORASERTIB	FALSE	FALSE	TRUE
CBX1	hgnc:1551	CBX1	DTC	05-Jun-23	NULL	0.024132592	GNF-PF-1969	chembl:CHEMBL601364	CHEMBL:CHEMBL601364	FALSE	FALSE	FALSE
UNIPROT:P26358	hgnc:2976	DNMT1	TEND	01-Aug-11	NULL	0.315401358	DECITABINE	rxcui:15657	DECITABINE	TRUE	FALSE	TRUE
IDH1	hgnc:5382	IDH1	DTC	05-Jun-23	NULL	0.072457069	GNF-PF-4364	chembl:CHEMBL528647	CHEMBL:CHEMBL528647	FALSE	FALSE	FALSE
BRD2	hgnc:1103	BRD2	ChEMBL	32	inhibitor	1.134231806	PELABRESIB	ncit:C188265	PELABRESIB	FALSE	FALSE	FALSE
HISTAMINE H1 RECEPTOR	hgnc:5182	HRH1	TTD	2020.06.01	NULL	0.951291192	Phenindamine	rxcui:33283	PHENINDAMINE	TRUE	FALSE	FALSE
SLK	hgnc:11088	SLK	DTC	05-Jun-23	NULL	0.030246181	GW441756X	chembl:CHEMBL1516890	GW441756X	FALSE	FALSE	FALSE
PRKAA1	hgnc:9376	PRKAA1	DTC	05-Jun-23	inhibitor	0.046078167	HESPERADIN	rxcui:1552358	HESPERADIN	FALSE	FALSE	FALSE
YES1	hgnc:12841	YES1	DTC	05-Jun-23	NULL	0.283557951	SB-735465	chembl:CHEMBL261440	CHEMBL:CHEMBL261440	FALSE	FALSE	FALSE
DPP4	hgnc:3009	DPP4	ChEMBL	32	inhibitor	2.359202156	ALOGLIPTIN BENZOATE	rxcui:1368000	ALOGLIPTIN BENZOATE	TRUE	FALSE	FALSE
JUN	hgnc:6204	JUN	DTC	05-Jun-23	NULL	0.320543771	1,3-DIPHENYLTHIOUREA	chembl:CHEMBL275260	CHEMBL:CHEMBL275260	FALSE	FALSE	FALSE
NRAS	hgnc:7989	NRAS	JAX-CKB	05-Jun-23	NULL	0.536182308	BI-3406	iuphar.ligand:12061	BI-3406	FALSE	FALSE	FALSE
RECQL	hgnc:9948	RECQL	DTC	05-Jun-23	NULL	0.030993197	DNDI1417523	chembl:CHEMBL598663	CHEMBL:CHEMBL598663	FALSE	FALSE	FALSE
MYC	hgnc:7553	MYC	NCI	14-Sep-17	NULL	0.85478339	PIXY	ncit:C1477	MILODISTIM	FALSE	FALSE	FALSE
SCN1A	hgnc:10585	SCN1A	ChEMBL	32	blocker	0.092156334	EVENAMIDE	ncit:C174804	EVENAMIDE	FALSE	FALSE	FALSE
USP1	hgnc:12607	USP1	DTC	05-Jun-23	NULL	0.005726219	NSC-95397	chembl:CHEMBL429095	CHEMBL:CHEMBL429095	FALSE	FALSE	FALSE
YES1	hgnc:12841	YES1	DTC	05-Jun-23	NULL	0.003500715	TAMATINIB	drugbank:DB07159	TAMATINIB	FALSE	FALSE	FALSE
COL4A6	hgnc:2208	COL4A6	ChEMBL	32	cleavage	0.776053341	OCRIPLASMIN	rxcui:29998	OCRIPLASMIN	TRUE	FALSE	FALSE
POLB	hgnc:9174	POLB	DTC	05-Jun-23	NULL	0.025065896	CIANIDANOL	rxcui:1367177	CATECHIN	TRUE	FALSE	FALSE
PSMA1	hgnc:9530	PSMA1	DTC	05-Jun-23	NULL	0.462588658	BORTEZOMIB	rxcui:358258	BORTEZOMIB	TRUE	FALSE	TRUE
MAPK8	hgnc:6881	MAPK8	NCI	14-Sep-17	NULL	0.33042047	ACE INHIBITOR	ncit:C247	ACE INHIBITOR	FALSE	FALSE	FALSE
PSMC6	hgnc:9553	PSMC6	ChEMBL	32	inhibitor	0.799729544	CARFILZOMIB	rxcui:1302966	CARFILZOMIB	TRUE	FALSE	TRUE
PDGFRA	hgnc:8803	PDGFRA	DTC	05-Jun-23	NULL	0.018723827	ILORASERTIB	ncit:C116729	ILORASERTIB	FALSE	FALSE	TRUE
PLAU	hgnc:9052	PLAU	NCI	14-Sep-17	NULL	0.108022077	RETINOL	rxcui:11246	VITAMIN A	TRUE	FALSE	FALSE
PDPK1	hgnc:8816	PDPK1	DTC	05-Jun-23	NULL	0.053618231	ALSTERPAULLONE	drugbank:DB04014	ALSTERPAULLONE	FALSE	FALSE	FALSE
HEXB	hgnc:4879	HEXB	NCI	14-Sep-17	NULL	1.310667864	AMINOGLYCOSIDES	ncit:C2363	AMINOGLYCOSIDE ANTIBIOTIC	FALSE	FALSE	FALSE
CSNK1G1	hgnc:2454	CSNK1G1	DTC	05-Jun-23	NULL	0.453692722	(RS)-ROSCOVITINE	chembl:CHEMBL52387	(RS)-ROSCOVITINE	FALSE	FALSE	FALSE
RPL13	hgnc:10303	RPL13	ChEMBL	32	inhibitor	0.105321525	DORLIMOMAB ARITOX	chembl:CHEMBL2109124	DORLIMOMAB ARITOX	FALSE	FALSE	FALSE
PRKCD	hgnc:9399	PRKCD	DTC	05-Jun-23	NULL	0.068263951	FASUDIL	ncit:C65624	FASUDIL	FALSE	FALSE	TRUE
USP1	hgnc:12607	USP1	DTC	05-Jun-23	NULL	0.013633854	GW7074	iuphar.ligand:8072	GW5074	FALSE	FALSE	FALSE
ITGB2	hgnc:6155	ITGB2	NCI	14-Sep-17	NULL	0.106847924	COLCHICINE	rxcui:2683	COLCHICINE	TRUE	FALSE	FALSE
APEX1	hgnc:587	APEX1	DTC	05-Jun-23	NULL	0.011555653	HOMIDIUM BROMIDE	ncit:C65857	HOMIDIUM BROMIDE	FALSE	FALSE	FALSE
THBS1	hgnc:11785	THBS1	NCI	14-Sep-17	NULL	0.64813246	GP-120	ncit:C29554	GP-120 ANTIGEN	FALSE	FALSE	FALSE
PPARD	hgnc:9235	PPARD	DTC	05-Jun-23	NULL	0.023516768	HYCANTHONE	ncit:C550	HYCANTHONE	FALSE	FALSE	FALSE
A2M	hgnc:7	A2M	NCI	14-Sep-17	NULL	1.228751123	THROMBIN	rxcui:10528	THROMBIN	TRUE	FALSE	FALSE
PSMC1	hgnc:9547	PSMC1	MyCancerGenome	20-Jun-17	other/unknown	0.55510639	BORTEZOMIB	rxcui:358258	BORTEZOMIB	TRUE	FALSE	TRUE
HISTAMINE H1 RECEPTOR	hgnc:5182	HRH1	TTD	2020.06.01	NULL	0.475645596	Noberastine	ncit:C74582	NOBERASTINE	FALSE	FALSE	FALSE
CALCIUM CHANNEL UNSPECIFIC	hgnc:1421	SLC25A20	TTD	2020.06.01	NULL	0.262133573	Nicardipine	rxcui:7396	NICARDIPINE	TRUE	FALSE	FALSE
PDGFRA	hgnc:8803	PDGFRA	DTC	05-Jun-23	NULL	0.235366412	DASATINIB	rxcui:1546019	DASATINIB ANHYDROUS	TRUE	FALSE	TRUE
G6PD	hgnc:4057	G6PD	PharmGKB	05-Jun-23	NULL	0.608041793	sulfadiazine	rxcui:10171	SULFADIAZINE	TRUE	FALSE	FALSE
YES1	hgnc:12841	YES1	DTC	05-Jun-23	NULL	0.283557951	GW680191X	chembl:CHEMBL517907	GW680191X	FALSE	FALSE	FALSE
PTGER4	hgnc:9596	PTGER4	ChEMBL	32	inhibitor	3.469414935	CR-6086	chembl:CHEMBL3920982	CR-6086	FALSE	FALSE	FALSE
ERBB2	hgnc:3430	ERBB2	TALC	12-May-16	inhibitor	0.403972972	BMS-599626	drugbank:DB12318	BMS-599626	FALSE	FALSE	TRUE
TYMS	hgnc:12441	TYMS	CIViC	05-Jun-23	NULL	0.013996216	METHOTREXATE	rxcui:6851	METHOTREXATE	TRUE	FALSE	TRUE
MAPK8	hgnc:6881	MAPK8	DTC	05-Jun-23	NULL	0.044479679	SB-203580	iuphar.ligand:5269	SB203580	FALSE	FALSE	FALSE
TUBB3	hgnc:20772	TUBB3	ChEMBL	32	inhibitor	0.047951263	VINFLUNINE	ncit:C61564	VINFLUNINE	TRUE	FALSE	FALSE
EMP1	hgnc:3333	EMP1	NCI	14-Sep-17	NULL	1.933772259	GEFITINIB	rxcui:328134	GEFITINIB	TRUE	FALSE	TRUE
XDH	hgnc:12805	XDH	NCI	14-Sep-17	NULL	1.00820605	MISONIDAZOLE	ncit:C657	MISONIDAZOLE	FALSE	FALSE	FALSE
MT-ND4L	hgnc:7460	MT-ND4L	ChEMBL	32	inhibitor	0.393200359	NV-128	chembl:CHEMBL3545135	NV-128	FALSE	FALSE	FALSE
TUBB6	hgnc:20776	TUBB6	ChEMBL	32	inhibitor	0.047951263	CROLIBULIN	ncit:C66938	CROLIBULIN	FALSE	FALSE	FALSE
BAX	hgnc:959	BAX	NCI	14-Sep-17	NULL	0.067715332	RETINOL	rxcui:11246	VITAMIN A	TRUE	FALSE	FALSE
NPC1	hgnc:7897	NPC1	DTC	05-Jun-23	NULL	0.062412755	TDR77585	chembl:CHEMBL1333386	CHEMBL:CHEMBL1333386	FALSE	FALSE	FALSE
PDPK1	hgnc:8816	PDPK1	DTC	05-Jun-23	NULL	0.048743846	SOTRASTAURIN	ncit:C80630	SOTRASTAURIN	FALSE	FALSE	FALSE
RECQL	hgnc:9948	RECQL	DTC	05-Jun-23	NULL	0.024351798	NSC-66209	chembl:CHEMBL175266	CHEMBL:CHEMBL175266	FALSE	FALSE	FALSE
APEX1	hgnc:587	APEX1	DTC	05-Jun-23	NULL	0.111704648	IRETOL	chembl:CHEMBL1606248	IRETOL	FALSE	FALSE	FALSE
XDH	hgnc:12805	XDH	NCI	14-Sep-17	NULL	0.177918715	CLARITHROMYCIN	rxcui:21212	CLARITHROMYCIN	TRUE	FALSE	FALSE
HDAC5	hgnc:14068	HDAC5	DTC	05-Jun-23	NULL	0.29787906	2-ENE-VALPROATE	chembl:CHEMBL117487	CHEMBL:CHEMBL117487	FALSE	FALSE	FALSE
POLB	hgnc:9174	POLB	DTC	05-Jun-23	NULL	0.032585665	TANSHINONE I	drugbank:DB16886	TANSHINONE I	FALSE	FALSE	FALSE
PTGS1	hgnc:9604	PTGS1	DTC	05-Jun-23	NULL	0.737250674	E163	chembl:CHEMBL443095	E163	FALSE	FALSE	FALSE
PIK3R3	hgnc:8981	PIK3R3	MyCancerGenome	20-Jun-17	inhibitor	0.093619133	SF1126	drugbank:DB05210	SF1126	FALSE	FALSE	TRUE
GRIA3	hgnc:4573	GRIA3	PharmGKB	05-Jun-23	NULL	0.116561371	antidepressants	ncit:C265	ANTIDEPRESSANT AGENT	FALSE	FALSE	FALSE
CBX1	hgnc:1551	CBX1	DTC	05-Jun-23	NULL	0.020914913	AMSACRINE	rxcui:739	AMSACRINE	TRUE	FALSE	TRUE
HMG-COA REDUCTASE	hgnc:5006	HMGCR	TTD	2020.06.01	NULL	0.786400719	Rosuvastatin	rxcui:301542	ROSUVASTATIN	TRUE	FALSE	FALSE
NRAS	hgnc:7989	NRAS	JAX-CKB	05-Jun-23	NULL	0.11728988	Selumetinib	rxcui:2289380	SELUMETINIB	TRUE	FALSE	TRUE
NRAS	hgnc:7989	NRAS	JAX-CKB	05-Jun-23	NULL	0.268091154	GDC0879	iuphar.ligand:5681	GDC-0879	FALSE	FALSE	FALSE
NRAS	hgnc:7989	NRAS	JAX-CKB	05-Jun-23	NULL	0.201068366	PLX4720	drugbank:DB06999	PLX-4720	FALSE	FALSE	TRUE
NRAS	hgnc:7989	NRAS	JAX-CKB	05-Jun-23	NULL	0.804273462	Lifirafenib	ncit:C124995	LIFIRAFENIB	FALSE	FALSE	FALSE
RB1	hgnc:9884	RB1	JAX-CKB	05-Jun-23	NULL	0.042416436	Paclitaxel	rxcui:56946	PACLITAXEL	TRUE	FALSE	TRUE
RB1	hgnc:9884	RB1	JAX-CKB	05-Jun-23	NULL	0.436889288	Lorlatinib	rxcui:2103164	LORLATINIB	TRUE	FALSE	TRUE
TET2	hgnc:25941	TET2	JAX-CKB	05-Jun-23	NULL	0.578235823	Vemurafenib	rxcui:1147220	VEMURAFENIB	TRUE	FALSE	TRUE
BRCA2	hgnc:1101	BRCA2	CGI	05-Jun-23	NULL	0.889593573	Olaparib	rxcui:1597582	OLAPARIB	TRUE	FALSE	TRUE
ERBB2	hgnc:3430	ERBB2	CGI	05-Jun-23	NULL	0.055087223	Fulvestrant	rxcui:282357	FULVESTRANT	TRUE	FALSE	TRUE
PML	hgnc:9113	PML	CGI	05-Jun-23	NULL	2.457502246	Volasertib	ncit:C79844	VOLASERTIB	FALSE	FALSE	TRUE
HRH1	hgnc:5182	HRH1	ChEMBL	32	inhibitor	1.426936788	LEVOCETIRIZINE DIHYDROCHLORIDE	rxcui:356887	LEVOCETIRIZINE	TRUE	FALSE	FALSE
HRH1	hgnc:5182	HRH1	ChEMBL	32	inhibitor	0.118911399	AZELASTINE HYDROCHLORIDE	rxcui:235824	AZELASTINE HYDROCHLORIDE	TRUE	FALSE	FALSE
HRH1	hgnc:5182	HRH1	ChEMBL	32	inhibitor	1.902582384	BEPOTASTINE BESYLATE	rxcui:658552	BEPOTASTINE BESILATE	TRUE	FALSE	FALSE
PTGER2	hgnc:9594	PTGER2	ChEMBL	32	agonist	1.053215248	ALPROSTADIL	rxcui:598	ALPROSTADIL	TRUE	FALSE	FALSE
PPARG	hgnc:9236	PPARG	ChEMBL	32	agonist	0.239756317	PIOGLITAZONE HYDROCHLORIDE	rxcui:259319	PIOGLITAZONE HYDROCHLORIDE	TRUE	FALSE	FALSE
TYMS	hgnc:12441	TYMS	ChEMBL	32	inhibitor	0.121026102	CAPECITABINE	rxcui:194000	CAPECITABINE	TRUE	FALSE	TRUE
CYP11A1	hgnc:2590	CYP11A1	ChEMBL	32	inhibitor	5.61714799	AMINOGLUTETHIMIDE	rxcui:677	AMINOGLUTETHIMIDE	TRUE	FALSE	TRUE
PTGFR	hgnc:9600	PTGFR	ChEMBL	32	agonist	1.404286998	DINOPROST TROMETHAMINE	rxcui:23321	DINOPROST TROMETHAMINE	TRUE	FALSE	FALSE
KCNN4	hgnc:6293	KCNN4	ChEMBL	32	potentiator	5.89800539	CHLORZOXAZONE	rxcui:2410	CHLORZOXAZONE	TRUE	FALSE	FALSE
TUBB2B	hgnc:30829	TUBB2B	ChEMBL	32	inhibitor	0.140726534	COLCHICINE	rxcui:2683	COLCHICINE	TRUE	FALSE	FALSE
TUBB6	hgnc:20776	TUBB6	ChEMBL	32	inhibitor	0.140726534	COLCHICINE	rxcui:2683	COLCHICINE	TRUE	FALSE	FALSE
ADORA2B	hgnc:264	ADORA2B	ChEMBL	32	agonist	0.819167415	ADENOSINE	rxcui:296	ADENOSINE	TRUE	FALSE	FALSE
RRM2	hgnc:10452	RRM2	ChEMBL	32	inhibitor	0.137482643	FLUDARABINE PHOSPHATE	rxcui:24698	FLUDARABINE	TRUE	FALSE	TRUE
LAMA1	hgnc:6481	LAMA1	ChEMBL	32	cleavage	1.552106681	OCRIPLASMIN	rxcui:29998	OCRIPLASMIN	TRUE	FALSE	FALSE
LAMB1	hgnc:6486	LAMB1	ChEMBL	32	cleavage	0.776053341	OCRIPLASMIN	rxcui:29998	OCRIPLASMIN	TRUE	FALSE	FALSE
COL4A4	hgnc:2206	COL4A4	ChEMBL	32	cleavage	0.517368894	OCRIPLASMIN	rxcui:29998	OCRIPLASMIN	TRUE	FALSE	FALSE
COL3A1	hgnc:2201	COL3A1	ChEMBL	32	cleavage	0.776053341	OCRIPLASMIN	rxcui:29998	OCRIPLASMIN	TRUE	FALSE	FALSE
PSMB5	hgnc:9542	PSMB5	ChEMBL	32	inhibitor	0.599797158	CARFILZOMIB	rxcui:1302966	CARFILZOMIB	TRUE	FALSE	TRUE
PSMA1	hgnc:9530	PSMA1	ChEMBL	32	inhibitor	0.666441287	CARFILZOMIB	rxcui:1302966	CARFILZOMIB	TRUE	FALSE	TRUE
PSMD2	hgnc:9559	PSMD2	ChEMBL	32	inhibitor	0.799729544	CARFILZOMIB	rxcui:1302966	CARFILZOMIB	TRUE	FALSE	TRUE
NDUFA4L2	hgnc:29836	NDUFA4L2	ChEMBL	32	inhibitor	0.351071749	METFORMIN HYDROCHLORIDE	rxcui:235743	METFORMIN HYDROCHLORIDE	TRUE	FALSE	TRUE
NDUFS5	hgnc:7712	NDUFS5	ChEMBL	32	inhibitor	0.351071749	METFORMIN HYDROCHLORIDE	rxcui:235743	METFORMIN HYDROCHLORIDE	TRUE	FALSE	TRUE
ATP1B3	hgnc:806	ATP1B3	ChEMBL	32	inhibitor	0.54611161	DIGITOXIN	rxcui:3403	DIGITOXIN	TRUE	FALSE	FALSE
POLA2	hgnc:30073	POLA2	ChEMBL	32	inhibitor	0.255324909	FLUDARABINE PHOSPHATE	rxcui:24698	FLUDARABINE	TRUE	FALSE	TRUE
PRIM1	hgnc:9369	PRIM1	ChEMBL	32	inhibitor	0.123907676	CYTARABINE	rxcui:3041	CYTARABINE	TRUE	FALSE	TRUE
POLA2	hgnc:30073	POLA2	ChEMBL	32	inhibitor	0.123907676	CYTARABINE	rxcui:3041	CYTARABINE	TRUE	FALSE	TRUE
SCN1A	hgnc:10585	SCN1A	ChEMBL	32	blocker	0.092156334	MEXILETINE HYDROCHLORIDE	rxcui:142138	MEXILETINE HYDROCHLORIDE	TRUE	FALSE	FALSE
SCN1A	hgnc:10585	SCN1A	ChEMBL	32	blocker	0.083778486	TETRACAINE	rxcui:10391	TETRACAINE	TRUE	FALSE	FALSE
SCN1A	hgnc:10585	SCN1A	ChEMBL	32	blocker	0.076796945	RUFINAMIDE	rxcui:69036	RUFINAMIDE	TRUE	FALSE	FALSE
GPD2	hgnc:4456	GPD2	ChEMBL	32	inhibitor	0.526607624	METFORMIN HYDROCHLORIDE	rxcui:235743	METFORMIN HYDROCHLORIDE	TRUE	FALSE	TRUE
PTK2	hgnc:9611	PTK2	ChEMBL	32	inhibitor	4.212860993	BI-853520	chembl:CHEMBL3544961	BI-853520	FALSE	FALSE	FALSE
PRKCD	hgnc:9399	PRKCD	ChEMBL	32	inhibitor	0.108419217	GSK-690693	drugbank:DB12745	GSK-690693	FALSE	FALSE	FALSE
MT-ND6	hgnc:7462	MT-ND6	ChEMBL	32	inhibitor	0.393200359	NV-128	chembl:CHEMBL3545135	NV-128	FALSE	FALSE	FALSE
MT-ND4	hgnc:7459	MT-ND4	ChEMBL	32	inhibitor	0.393200359	NV-128	chembl:CHEMBL3545135	NV-128	FALSE	FALSE	FALSE
NDUFAF4	hgnc:21034	NDUFAF4	ChEMBL	32	inhibitor	0.393200359	NV-128	chembl:CHEMBL3545135	NV-128	FALSE	FALSE	FALSE
NDUFA4L2	hgnc:29836	NDUFA4L2	ChEMBL	32	inhibitor	0.393200359	NV-128	chembl:CHEMBL3545135	NV-128	FALSE	FALSE	FALSE
NDUFS5	hgnc:7712	NDUFS5	ChEMBL	32	inhibitor	0.393200359	NV-128	chembl:CHEMBL3545135	NV-128	FALSE	FALSE	FALSE
RXRA	hgnc:10477	RXRA	ChEMBL	32	agonist	0.262133573	IRX-4204	chembl:CHEMBL75133	IRX-4204	FALSE	FALSE	FALSE
PPARG	hgnc:9236	PPARG	ChEMBL	32	modulator	0.479512633	NETOGLITAZONE	ncit:C72822	NETOGLITAZONE	FALSE	FALSE	FALSE
MAPK3	hgnc:6877	MAPK3	ChEMBL	32	inhibitor	0.252051512	ULIXERTINIB	ncit:C104744	ULIXERTINIB	FALSE	FALSE	FALSE
ERBB2	hgnc:3430	ERBB2	ChEMBL	32	inhibitor	0.403972972	INSM-18	chembl:CHEMBL3545025	INSM-18	FALSE	FALSE	FALSE
PIK3R3	hgnc:8981	PIK3R3	ChEMBL	32	inhibitor	0.1404287	PF-04691502	drugbank:DB11974	PF-04691502	FALSE	FALSE	TRUE
PIK3R3	hgnc:8981	PIK3R3	ChEMBL	32	inhibitor	0.177383621	APITOLISIB	ncit:C91731	APITOLISIB	FALSE	FALSE	TRUE
PTK2B	hgnc:9612	PTK2B	ChEMBL	32	inhibitor	1.404286998	DEFACTINIB	ncit:C79809	DEFACTINIB	FALSE	FALSE	FALSE
S1PR1	hgnc:3165	S1PR1	ChEMBL	32	agonist	2.184446441	SIPONIMOD	rxcui:2121085	SIPONIMOD	TRUE	FALSE	FALSE
PAGA	hgnc:9352	PRDX1	ChEMBL	32	binder	9.830008983	OBILTOXAXIMAB	rxcui:1746906	OBILTOXAXIMAB	TRUE	FALSE	FALSE
GSTP1	hgnc:4638	GSTP1	ChEMBL	32	inhibitor	0.983000898	EZATIOSTAT HYDROCHLORIDE	ncit:C61326	EZATIOSTAT HYDROCHLORIDE	FALSE	FALSE	FALSE
PTGS1	hgnc:9604	PTGS1	ChEMBL	32	inhibitor	0.368625337	NAPROXCINOD	ncit:C83989	NAPROXCINOD	FALSE	FALSE	FALSE
PSMD3	hgnc:9560	PSMD3	ChEMBL	32	inhibitor	0.302461815	OPROZOMIB	ncit:C91388	OPROZOMIB	FALSE	FALSE	FALSE
PSMD8	hgnc:9566	PSMD8	ChEMBL	32	inhibitor	0.302461815	OPROZOMIB	ncit:C91388	OPROZOMIB	FALSE	FALSE	FALSE
PSMB2	hgnc:9539	PSMB2	ChEMBL	32	inhibitor	0.378077269	OPROZOMIB	ncit:C91388	OPROZOMIB	FALSE	FALSE	FALSE
PSMB10	hgnc:9538	PSMB10	ChEMBL	32	inhibitor	0.468095666	MARIZOMIB	ncit:C64634	MARIZOMIB	FALSE	FALSE	TRUE
PSMA1	hgnc:9530	PSMA1	ChEMBL	32	inhibitor	0.468095666	MARIZOMIB	ncit:C64634	MARIZOMIB	FALSE	FALSE	TRUE
PSMB5	hgnc:9542	PSMB5	ChEMBL	32	inhibitor	0.842572199	MARIZOMIB	ncit:C64634	MARIZOMIB	FALSE	FALSE	TRUE
TUBB3	hgnc:20772	TUBB3	ChEMBL	32	negative modulator	0.047951263	VERUBULIN	ncit:C96747	VERUBULIN	FALSE	FALSE	FALSE
TUBB2B	hgnc:30829	TUBB2B	ChEMBL	32	negative modulator	0.047951263	VERUBULIN	ncit:C96747	VERUBULIN	FALSE	FALSE	FALSE
TBXA2R	hgnc:11608	TBXA2R	ChEMBL	32	inhibitor	1.966001797	TERBOGREL	ncit:C96923	TERBOGREL	FALSE	FALSE	FALSE
LOXL2	hgnc:6666	LOXL2	ChEMBL	32	inhibitor	58.9800539	SIMTUZUMAB	ncit:C91735	SIMTUZUMAB	FALSE	FALSE	FALSE
DPP4	hgnc:3009	DPP4	ChEMBL	32	inhibitor	2.359202156	BEGELOMAB	ncit:C125608	BEGELOMAB	FALSE	FALSE	FALSE
TGFB1	hgnc:11766	TGFB1	ChEMBL	32	inhibitor	0.50844874	METELIMUMAB	ncit:C166745	METELIMUMAB	FALSE	FALSE	FALSE
TPBG	hgnc:12004	TPBG	ChEMBL	32	other/unknown	11.79601078	ANATUMOMAB MAFENATOX	ncit:C190321	ANATUMOMAB MAFENATOX	FALSE	FALSE	FALSE
FN1	hgnc:3778	FN1	ChEMBL	32	other/unknown	5.361823081	L19SIP 131I	chembl:CHEMBL2109412	L19SIP 131I	FALSE	FALSE	FALSE
PTGS1	hgnc:9604	PTGS1	ChEMBL	32	inhibitor	0.368625337	ALCLOFENAC	ncit:C174701	ALCLOFENAC	TRUE	FALSE	FALSE
FN1	hgnc:3778	FN1	ChEMBL	32	binder	5.361823081	L19TNFA	chembl:CHEMBL2109589	L19TNFA	FALSE	FALSE	FALSE
S1PR3	hgnc:3167	S1PR3	ChEMBL	32	modulator	2.949002695	AMISELIMOD HYDROCHLORIDE	ncit:C142922	AMISELIMOD HYDROCHLORIDE	FALSE	FALSE	FALSE
PARP1	hgnc:270	PARP1	ChEMBL	32	inhibitor	0.786400719	RUCAPARIB CAMSYLATE	rxcui:1862578	RUCAPARIB CAMSYLATE	TRUE	FALSE	FALSE
CD44	hgnc:1681	CD44	ChEMBL	32	binder	4.536927223	BIVATUZUMAB	ncit:C175749	BIVATUZUMAB	FALSE	FALSE	FALSE
RPS11	hgnc:10384	RPS11	ChEMBL	32	inhibitor	0.147450135	DORLIMOMAB ARITOX	chembl:CHEMBL2109124	DORLIMOMAB ARITOX	FALSE	FALSE	FALSE
RPL8	hgnc:10368	RPL8	ChEMBL	32	inhibitor	0.147450135	DORLIMOMAB ARITOX	chembl:CHEMBL2109124	DORLIMOMAB ARITOX	FALSE	FALSE	FALSE
RPL41	hgnc:10354	RPL41	ChEMBL	32	inhibitor	0.147450135	DORLIMOMAB ARITOX	chembl:CHEMBL2109124	DORLIMOMAB ARITOX	FALSE	FALSE	FALSE
BRD2	hgnc:1103	BRD2	ChEMBL	32	inhibitor	1.134231806	RO-6870810	drugbank:DB15151	RO-6870810	FALSE	FALSE	FALSE
EPOR	hgnc:3416	EPOR	ChEMBL	32	agonist	21.44729233	METHOXY POLYETHYLENE GLYCOL-EPOETIN BETA	rxcui:729596	METHOXY POLYETHYLENE GLYCOL-EPOETIN BETA	TRUE	FALSE	FALSE
MAP2K2	hgnc:6842	MAP2K2	ChEMBL	32	inhibitor	0.159578068	TRAMETINIB	rxcui:1425098	TRAMETINIB DIMETHYL SULFOXIDE	TRUE	FALSE	TRUE
RPL41	hgnc:10354	RPL41	ChEMBL	32	inhibitor	0.125489476	CYCLOHEXIMIDE	ncit:C171712	CYCLOHEXIMIDE	FALSE	FALSE	FALSE
PSMD13	hgnc:9558	PSMD13	ChEMBL	32	inhibitor	0.28770758	IXAZOMIB	rxcui:1723735	IXAZOMIB	TRUE	FALSE	FALSE
PSMD3	hgnc:9560	PSMD3	ChEMBL	32	inhibitor	0.28770758	IXAZOMIB	rxcui:1723735	IXAZOMIB	TRUE	FALSE	FALSE
PARP2	hgnc:272	PARP2	ChEMBL	32	inhibitor	1.228751123	2X-121	drugbank:DB16063	2X-121	FALSE	FALSE	FALSE
PARP1	hgnc:270	PARP1	ChEMBL	32	inhibitor	1.179601078	2X-121	drugbank:DB16063	2X-121	FALSE	FALSE	FALSE
F2R	hgnc:3537	F2R	ChEMBL	32	inhibitor	2.808573995	PZ-128	drugbank:DB11839	PZ-128	FALSE	FALSE	FALSE
TUBB3	hgnc:20772	TUBB3	ChEMBL	32	modulator	0.044954309	BMS-275183	ncit:C62639	BMS-275183	FALSE	FALSE	FALSE
TUBB2B	hgnc:30829	TUBB2B	ChEMBL	32	modulator	0.044954309	BMS-275183	ncit:C62639	BMS-275183	FALSE	FALSE	FALSE
TUBB6	hgnc:20776	TUBB6	ChEMBL	32	inhibitor	0.044954309	DOLASTATIN-10	chembl:CHEMBL39541	DOLASTATIN-10	FALSE	FALSE	FALSE
ERBB2	hgnc:3430	ERBB2	ChEMBL	32	inhibitor	0.403972972	ZENOCUTUZUMAB	ncit:C152948	ZENOCUTUZUMAB	FALSE	FALSE	FALSE
SELPLG	hgnc:10722	SELPLG	ChEMBL	32	inhibitor	58.9800539	NEIHULIZUMAB	ncit:C121711	NEIHULIZUMAB	FALSE	FALSE	FALSE
TUBB2B	hgnc:30829	TUBB2B	ChEMBL	32	negative modulator	0.044954309	AGS-16C3F	chembl:CHEMBL4594455	AGS-16C3F	FALSE	FALSE	FALSE
TUBB3	hgnc:20772	TUBB3	ChEMBL	32	negative modulator	0.044954309	AGS-16C3F	chembl:CHEMBL4594455	AGS-16C3F	FALSE	FALSE	FALSE
TUBB2A	hgnc:12412	TUBB2A	ChEMBL	32	negative modulator	0.043883969	AGS-16C3F	chembl:CHEMBL4594455	AGS-16C3F	FALSE	FALSE	FALSE
EML4	hgnc:1316	EML4	ChEMBL	32	inhibitor	3.242032561	CRIZOTINIB	rxcui:1148495	CRIZOTINIB	TRUE	FALSE	TRUE
MAPK10	hgnc:6872	MAPK10	ChEMBL	32	inhibitor	1.512309074	BRIMAPITIDE	ncit:C166576	BRIMAPITIDE	FALSE	FALSE	FALSE
POLR3A	hgnc:30074	POLR3A	ChEMBL	32	inhibitor	19.66001797	TAS-106	drugbank:DB06656	TAS-106	FALSE	FALSE	FALSE
CD47	hgnc:1682	CD47	ChEMBL	32	inhibitor	19.66001797	EVORPACEPT	ncit:C132851	EVORPACEPT	FALSE	FALSE	FALSE
CDKN2A	hgnc:1787	CDKN2A	ClearityFoundationBiomarkers	26-Jul-13	NULL	0.952909034	PD 0332991	rxcui:1601374	PALBOCICLIB	TRUE	FALSE	TRUE
CCND3	hgnc:1585	CCND3	ClearityFoundationBiomarkers	26-Jul-13	NULL	0.601837285	PD 0332991	rxcui:1601374	PALBOCICLIB	TRUE	FALSE	TRUE
MYC	hgnc:7553	MYC	ClearityFoundationBiomarkers	26-Jul-13	NULL	0.170956678	AMG900	iuphar.ligand:8060	AMG-900	FALSE	FALSE	TRUE
TYMS	hgnc:12441	TYMS	ClearityFoundationBiomarkers	26-Jul-13	NULL	0.121026102	CAPECITABINE	rxcui:194000	CAPECITABINE	TRUE	FALSE	TRUE
POLB	hgnc:9174	POLB	DTC	05-Jun-23	NULL	0.021723777	ISOVELLERAL	iuphar.ligand:6287	ISOVELLERAL	FALSE	FALSE	FALSE
CAMKK2	hgnc:1470	CAMKK2	DTC	05-Jun-23	NULL	0.141778976	PF-562271	iuphar.ligand:9381	PF-562271	FALSE	FALSE	TRUE
YES1	hgnc:12841	YES1	DTC	05-Jun-23	NULL	0.010906075	SB-203580	iuphar.ligand:5269	SB203580	FALSE	FALSE	FALSE
POLB	hgnc:9174	POLB	DTC	05-Jun-23	NULL	0.007405833	IDARUBICIN	rxcui:5650	IDARUBICIN	TRUE	FALSE	TRUE
APEX1	hgnc:587	APEX1	DTC	05-Jun-23	NULL	0.010472311	MITOXANTRONE DIHYDROCHLORIDE	rxcui:203129	MITOXANTRONE HYDROCHLORIDE	TRUE	FALSE	FALSE
EYA2	hgnc:3520	EYA2	DTC	05-Jun-23	NULL	0.039320036	NSC-95397	chembl:CHEMBL429095	CHEMBL:CHEMBL429095	FALSE	FALSE	FALSE
PLK3	hgnc:2154	PLK3	DTC	05-Jun-23	NULL	0.151230907	GW843682X	chembl:CHEMBL514499	GW843682X	FALSE	FALSE	FALSE
PAK4	hgnc:16059	PAK4	DTC	05-Jun-23	NULL	0.073909842	DNDI1417467	chembl:CHEMBL1997335	CHEMBL:CHEMBL1997335	FALSE	FALSE	FALSE
PTK2B	hgnc:9612	PTK2B	DTC	05-Jun-23	NULL	0.024211845	CENISERTIB	ncit:C64540	CENISERTIB	FALSE	FALSE	TRUE
POLB	hgnc:9174	POLB	DTC	05-Jun-23	NULL	0.162928326	PROTOCATECHUIC ACID	chembl:CHEMBL37537	PROTOCATECHUIC ACID	FALSE	FALSE	FALSE
MAP2K2	hgnc:6842	MAP2K2	DTC	05-Jun-23	NULL	0.012105922	CENISERTIB	ncit:C64540	CENISERTIB	FALSE	FALSE	TRUE
HSPB1	hgnc:5246	HSPB1	DTC	05-Jun-23	NULL	0.273055805	ALBENDAZOLE	rxcui:430	ALBENDAZOLE	TRUE	FALSE	FALSE
CLCN3	hgnc:2021	CLCN3	DTC	05-Jun-23	NULL	39.32003593	BUFALIN	ncit:C107555	BUFALIN	FALSE	FALSE	FALSE
PSMB5	hgnc:9542	PSMB5	DTC	05-Jun-23	NULL	0.599797158	CARFILZOMIB	rxcui:1302966	CARFILZOMIB	TRUE	FALSE	TRUE
PSMA1	hgnc:9530	PSMA1	DTC	05-Jun-23	NULL	0.666441287	CARFILZOMIB	rxcui:1302966	CARFILZOMIB	TRUE	FALSE	TRUE
PSMD2	hgnc:9559	PSMD2	DTC	05-Jun-23	NULL	0.799729544	CARFILZOMIB	rxcui:1302966	CARFILZOMIB	TRUE	FALSE	TRUE
PKM	hgnc:9021	PKM	DTC	05-Jun-23	NULL	0.14893953	SB-206553	iuphar.ligand:189	SB 206553	FALSE	FALSE	FALSE
IKBKB	hgnc:5960	IKBKB	DTC	05-Jun-23	NULL	0.05617148	ALSTERPAULLONE	drugbank:DB04014	ALSTERPAULLONE	FALSE	FALSE	FALSE
S1PR1	hgnc:3165	S1PR1	DTC	05-Jun-23	NULL	0.145629763	ISOVELLERAL	iuphar.ligand:6287	ISOVELLERAL	FALSE	FALSE	FALSE
IDH1	hgnc:5382	IDH1	DTC	05-Jun-23	NULL	0.028982827	SJ000114961	chembl:CHEMBL590168	CHEMBL:CHEMBL590168	FALSE	FALSE	FALSE
TUBB2A	hgnc:12412	TUBB2A	DTC	05-Jun-23	NULL	0.122111913	PODOFILOX	rxcui:8463	PODOFILOX	TRUE	FALSE	TRUE
ERBB2	hgnc:3430	ERBB2	DTC	05-Jun-23	NULL	0.010358281	GW843682X	chembl:CHEMBL514499	GW843682X	FALSE	FALSE	FALSE
NPC1	hgnc:7897	NPC1	DTC	05-Jun-23	NULL	0.145629763	SIB-1893	iuphar.ligand:1432	SIB-1893	FALSE	FALSE	FALSE
TNFRSF10B	hgnc:11905	TNFRSF10B	DTC	05-Jun-23	NULL	0.409583708	LUTEOLIN	drugbank:DB15584	LUTEOLIN	FALSE	FALSE	FALSE
CBX1	hgnc:1551	CBX1	DTC	05-Jun-23	NULL	0.052287282	FPL-64176	iuphar.ligand:2518	FPL64176	FALSE	FALSE	FALSE
HSPB1	hgnc:5246	HSPB1	DTC	05-Jun-23	NULL	0.327666966	RHAMNETIN	drugbank:DB16772	RHAMNETIN	FALSE	FALSE	FALSE
SLK	hgnc:11088	SLK	DTC	05-Jun-23	inhibitor	0.049150045	HESPERADIN	rxcui:1552358	HESPERADIN	FALSE	FALSE	FALSE
IDH1	hgnc:5382	IDH1	DTC	05-Jun-23	NULL	0.012076178	TCMDC-125544	chembl:CHEMBL533602	CHEMBL:CHEMBL533602	FALSE	FALSE	FALSE
ERBB2	hgnc:3430	ERBB2	DTC	05-Jun-23	NULL	0.00568976	DASATINIB	rxcui:1546019	DASATINIB ANHYDROUS	TRUE	FALSE	TRUE
BAZ2B	hgnc:963	BAZ2B	DTC	05-Jun-23	NULL	0.057485433	SJ000027778	chembl:CHEMBL592588	CHEMBL:CHEMBL592588	FALSE	FALSE	FALSE
MMP3	hgnc:7173	MMP3	DTC	05-Jun-23	NULL	4.212860993	BERKELEYACETAL A	chembl:CHEMBL252920	BERKELEYACETAL A	FALSE	FALSE	FALSE
BAZ2B	hgnc:963	BAZ2B	DTC	05-Jun-23	NULL	0.03449126	NAFRONYL OXALATE	ncit:C87286	NAFRONYL OXALATE	FALSE	FALSE	FALSE
RELA	hgnc:9955	RELA	DTC	05-Jun-23	NULL	0.74188747	ANDROGRAPHOLIDE	ncit:C61637	ANDROGRAPHOLIDE	FALSE	FALSE	FALSE
CAMK2B	hgnc:1461	CAMK2B	DTC	05-Jun-23	NULL	0.02808574	ILORASERTIB	ncit:C116729	ILORASERTIB	FALSE	FALSE	TRUE
APEX1	hgnc:587	APEX1	DTC	05-Jun-23	NULL	0.013963081	DOPAMINE	rxcui:3628	DOPAMINE	TRUE	FALSE	FALSE
APEX1	hgnc:587	APEX1	DTC	05-Jun-23	NULL	0.02234093	CEFOTAXIME SODIUM	rxcui:203117	CEFOTAXIME SODIUM	TRUE	FALSE	FALSE
APEX1	hgnc:587	APEX1	DTC	05-Jun-23	NULL	0.030464904	CADMIUM DICHLORIDE	chembl:CHEMBL1458880	CADMIUM DICHLORIDE	FALSE	FALSE	FALSE
RELA	hgnc:9955	RELA	DTC	05-Jun-23	NULL	0.123647912	4',7-DIMETHOXY-5-HYDROXYGENISTEIN	chembl:CHEMBL464433	4',7-DIMETHOXY-5-HYDROXYGENISTEIN	FALSE	FALSE	FALSE
POLB	hgnc:9174	POLB	DTC	05-Jun-23	NULL	0.325856651	2'-HYDROXYGENISTEIN	chembl:CHEMBL6665	CHEMBL:CHEMBL6665	FALSE	FALSE	FALSE
EYA2	hgnc:3520	EYA2	DTC	05-Jun-23	NULL	0.163833483	CARMINE	chembl:CHEMBL1366408	CARMINE	FALSE	FALSE	FALSE
WHSC1	hgnc:12766	NSD2	DTC	05-Jun-23	NULL	0.409583708	GNF-PF-5159	chembl:CHEMBL1493528	CHEMBL:CHEMBL1493528	FALSE	FALSE	FALSE
YES1	hgnc:12841	YES1	DTC	05-Jun-23	NULL	0.002953729	SORAFENIB	rxcui:495881	SORAFENIB	TRUE	FALSE	TRUE
HSPB1	hgnc:5246	HSPB1	DTC	05-Jun-23	NULL	0.041476831	QUERCETIN	rxcui:9060	QUERCETIN	TRUE	FALSE	TRUE
MAPK10	hgnc:6872	MAPK10	DTC	05-Jun-23	NULL	0.016992237	DOVITINIB	ncit:C76199	DOVITINIB	FALSE	FALSE	TRUE
PLK1	hgnc:9077	PLK1	DTC	05-Jun-23	NULL	0.327666966	PRODINE HYDROCHLORIDE	chembl:CHEMBL1529817	ALPHAPRODINE HYDROCHLORIDE	FALSE	FALSE	FALSE
PPARG	hgnc:9236	PPARG	DTC	05-Jun-23	NULL	0.02996954	BENZBROMARONE	rxcui:1385	BENZBROMARONE	TRUE	FALSE	FALSE
NCOR2	hgnc:7673	NCOR2	DTC	05-Jun-23	NULL	1.228751123	BENZBROMARONE	rxcui:1385	BENZBROMARONE	TRUE	FALSE	FALSE
BAZ2B	hgnc:963	BAZ2B	DTC	05-Jun-23	NULL	0.012318307	CRYPTOTANSHINONE	drugbank:DB15579	CRYPTOTANSHINONE	FALSE	FALSE	FALSE
CHEK1	hgnc:1925	CHEK1	DTC	05-Jun-23	NULL	0.032176789	KENPAULLONE	iuphar.ligand:6000	KENPAULLONE	FALSE	FALSE	FALSE
NPC1	hgnc:7897	NPC1	DTC	05-Jun-23	NULL	0.054611161	CID 739615	chembl:CHEMBL260560	CHEMBL:CHEMBL260560	FALSE	FALSE	FALSE
P4HA1	hgnc:8546	P4HA1	DTC	05-Jun-23	NULL	39.32003593	PYRIDINE-2,5-DICARBOXYLIC ACID	chembl:CHEMBL88972	PYRIDINE-2,5-DICARBOXYLIC ACID	FALSE	FALSE	FALSE
MKNK2	hgnc:7111	MKNK2	DTC	05-Jun-23	NULL	0.045509301	TAMATINIB	drugbank:DB07159	TAMATINIB	FALSE	FALSE	FALSE
RXRA	hgnc:10477	RXRA	DTC	05-Jun-23	NULL	0.023830325	DAUNORUBICIN HYDROCHLORIDE	rxcui:81992	DAUNORUBICIN HYDROCHLORIDE	TRUE	FALSE	FALSE
PPARG	hgnc:9236	PPARG	DTC	05-Jun-23	NULL	0.159837544	ALDICARB	ncit:C163578	ALDICARB	FALSE	FALSE	FALSE
YES1	hgnc:12841	YES1	DTC	05-Jun-23	NULL	0.283557951	SB-239272	chembl:CHEMBL275798	CHEMBL:CHEMBL275798	FALSE	FALSE	FALSE
RECQL	hgnc:9948	RECQL	DTC	05-Jun-23	NULL	0.022728344	CEFOTAXIME SODIUM	rxcui:203117	CEFOTAXIME SODIUM	TRUE	FALSE	FALSE
PIM1	hgnc:8986	PIM1	DTC	05-Jun-23	NULL	0.033702888	ALSTERPAULLONE	drugbank:DB04014	ALSTERPAULLONE	FALSE	FALSE	FALSE
RECQL	hgnc:9948	RECQL	DTC	05-Jun-23	NULL	0.010997586	AURINTRICARBOXYLIC ACID	chembl:CHEMBL275938	AURINTRICARBOXYLIC ACID	FALSE	FALSE	FALSE
PDGFRA	hgnc:8803	PDGFRA	DTC	05-Jun-23	NULL	0.011430243	RG-1530	iuphar.ligand:10361	RG-1530	FALSE	FALSE	FALSE
PPARG	hgnc:9236	PPARG	DTC	05-Jun-23	NULL	0.028206625	SPIRONOLACTONE	rxcui:9997	SPIRONOLACTONE	TRUE	FALSE	FALSE
IDH1	hgnc:5382	IDH1	DTC	05-Jun-23	NULL	0.028982827	TCMDC-123781	chembl:CHEMBL581194	CHEMBL:CHEMBL581194	FALSE	FALSE	FALSE
FASN	hgnc:3594	FASN	DTC	05-Jun-23	NULL	2.268463611	GNF-PF-2133	chembl:CHEMBL578883	CHEMBL:CHEMBL578883	FALSE	FALSE	FALSE
NPC1	hgnc:7897	NPC1	DTC	05-Jun-23	NULL	0.054611161	CID 887167	chembl:CHEMBL260342	CHEMBL:CHEMBL260342	FALSE	FALSE	FALSE
SENP7	hgnc:30402	SENP7	DTC	05-Jun-23	NULL	0.409583708	GNF-PF-5159	chembl:CHEMBL1493528	CHEMBL:CHEMBL1493528	FALSE	FALSE	FALSE
IDH1	hgnc:5382	IDH1	DTC	05-Jun-23	NULL	0.036228534	DIPHYLLIN	chembl:CHEMBL221190	DIPHYLLIN	FALSE	FALSE	FALSE
LTA4H	hgnc:6710	LTA4H	DTC	05-Jun-23	NULL	13.10667864	DIPHENYLETHER	chembl:CHEMBL38934	DIPHENYLETHER	FALSE	FALSE	FALSE
PAX8	hgnc:8622	PAX8	DTC	05-Jun-23	NULL	0.151230907	NSC-695801	chembl:CHEMBL461193	CHEMBL:CHEMBL461193	FALSE	FALSE	FALSE
GAPDH	hgnc:4141	GAPDH	DTC	05-Jun-23	NULL	0.062084267	NSC-95397	chembl:CHEMBL429095	CHEMBL:CHEMBL429095	FALSE	FALSE	FALSE
BAZ2B	hgnc:963	BAZ2B	DTC	05-Jun-23	NULL	0.03449126	DEFERIPRONE	rxcui:11645	DEFERIPRONE	TRUE	FALSE	FALSE
YES1	hgnc:12841	YES1	DTC	05-Jun-23	NULL	0.020254139	NAVITOCLAX	ncit:C64776	NAVITOCLAX	FALSE	FALSE	TRUE
PAX8	hgnc:8622	PAX8	DTC	05-Jun-23	NULL	0.100820605	IODOQUINOL	rxcui:3435	IODOQUINOL	TRUE	FALSE	FALSE
NFKBIA	hgnc:7797	NFKBIA	DTC	05-Jun-23	NULL	4.915004491	6-METHOXYCOMAPARVIN	chembl:CHEMBL401565	CHEMBL:CHEMBL401565	FALSE	FALSE	FALSE
APEX1	hgnc:587	APEX1	DTC	05-Jun-23	NULL	0.010154968	DAUNORUBICIN HYDROCHLORIDE	rxcui:81992	DAUNORUBICIN HYDROCHLORIDE	TRUE	FALSE	FALSE
YES1	hgnc:12841	YES1	DTC	05-Jun-23	NULL	0.004050828	TOZASERTIB	ncit:C98053	TOZASERTIB	FALSE	FALSE	TRUE
IDH1	hgnc:5382	IDH1	DTC	05-Jun-23	NULL	0.012076178	DNDI1416969	chembl:CHEMBL1453126	CHEMBL:CHEMBL1453126	FALSE	FALSE	FALSE
IDH1	hgnc:5382	IDH1	DTC	05-Jun-23	NULL	0.048304712	GNF-PF-1477	chembl:CHEMBL582675	CHEMBL:CHEMBL582675	FALSE	FALSE	FALSE
USP1	hgnc:12607	USP1	DTC	05-Jun-23	NULL	0.020450782	ZAFIRLUKAST	rxcui:114970	ZAFIRLUKAST	TRUE	FALSE	FALSE
RECQL	hgnc:9948	RECQL	DTC	05-Jun-23	NULL	0.01794343	ACID BLUE 129	chembl:CHEMBL133576	ACID BLUE 129	FALSE	FALSE	FALSE
RECQL	hgnc:9948	RECQL	DTC	05-Jun-23	NULL	0.030993197	5,8,11,14-EICOSATETRAYNOIC ACID	iuphar.ligand:2669	EICOSATETRANOIC ACID	FALSE	FALSE	FALSE
WRN	hgnc:12791	WRN	DTC	05-Jun-23	NULL	0.021026757	DAUNORUBICIN HYDROCHLORIDE	rxcui:81992	DAUNORUBICIN HYDROCHLORIDE	TRUE	FALSE	FALSE
TUBB2B	hgnc:30829	TUBB2B	DTC	05-Jun-23	NULL	0.031272563	VORINOSTAT	rxcui:194337	VORINOSTAT	TRUE	FALSE	TRUE
MAPK8	hgnc:6881	MAPK8	DTC	05-Jun-23	inhibitor	0.028911791	HESPERADIN	rxcui:1552358	HESPERADIN	FALSE	FALSE	FALSE
PAK4	hgnc:16059	PAK4	DTC	05-Jun-23	NULL	0.02676046	CENISERTIB	ncit:C64540	CENISERTIB	FALSE	FALSE	TRUE
APEX1	hgnc:587	APEX1	DTC	05-Jun-23	NULL	0.027926162	CARMINE	chembl:CHEMBL1366408	CARMINE	FALSE	FALSE	FALSE
CBX1	hgnc:1551	CBX1	DTC	05-Jun-23	NULL	0.010120119	AURINTRICARBOXYLIC ACID	chembl:CHEMBL275938	AURINTRICARBOXYLIC ACID	FALSE	FALSE	FALSE
RECQL	hgnc:9948	RECQL	DTC	05-Jun-23	NULL	0.030993197	IRIGINOL HEXAACEATATE	chembl:CHEMBL1440119	IRIGINOL HEXAACEATATE	FALSE	FALSE	FALSE
APEX1	hgnc:587	APEX1	DTC	05-Jun-23	NULL	0.015957807	PURPURIN	chembl:CHEMBL294264	PURPURIN	FALSE	FALSE	FALSE
LMNA	hgnc:6636	LMNA	DTC	05-Jun-23	NULL	1.78727436	SU-4312	chembl:CHEMBL328710	CHEMBL:CHEMBL328710	FALSE	FALSE	FALSE
IDH1	hgnc:5382	IDH1	DTC	05-Jun-23	NULL	0.02070202	SJ000001516	chembl:CHEMBL592316	CHEMBL:CHEMBL592316	FALSE	FALSE	FALSE
ALPL	hgnc:438	ALPL	DTC	05-Jun-23	NULL	0.223409295	TERPYRIDINE	chembl:CHEMBL89445	TERPYRIDINE	FALSE	FALSE	FALSE
PSMB10	hgnc:9538	PSMB10	DTC	05-Jun-23	NULL	0.462588658	BORTEZOMIB	rxcui:358258	BORTEZOMIB	TRUE	FALSE	TRUE
PSMD2	hgnc:9559	PSMD2	DTC	05-Jun-23	NULL	0.832659584	BORTEZOMIB	rxcui:358258	BORTEZOMIB	TRUE	FALSE	TRUE
PIN1	hgnc:8988	PIN1	DTC	05-Jun-23	NULL	0.055852324	GOSSYPOL	ncit:C529	GOSSYPOL	FALSE	FALSE	FALSE
IDH1	hgnc:5382	IDH1	DTC	05-Jun-23	NULL	0.036228534	GNF-PF-2260	chembl:CHEMBL601351	CHEMBL:CHEMBL601351	FALSE	FALSE	FALSE
CHEK1	hgnc:1925	CHEK1	DTC	05-Jun-23	NULL	0.018670482	TAMATINIB	drugbank:DB07159	TAMATINIB	FALSE	FALSE	FALSE
MAPK8	hgnc:6881	MAPK8	DTC	05-Jun-23	NULL	0.012994063	DOVITINIB	ncit:C76199	DOVITINIB	FALSE	FALSE	TRUE
IDH1	hgnc:5382	IDH1	DTC	05-Jun-23	NULL	0.018114267	ENCLOMIPHENE CITRATE	ncit:C61745	ENCLOMIPHENE CITRATE	FALSE	FALSE	FALSE
USP1	hgnc:12607	USP1	DTC	05-Jun-23	NULL	0.071577735	IRL-2500	iuphar.ligand:3887	IRL 2500	FALSE	FALSE	FALSE
PLK1	hgnc:9077	PLK1	DTC	05-Jun-23	NULL	0.327666966	NSC-280795	chembl:CHEMBL84281	CHEMBL:CHEMBL84281	FALSE	FALSE	FALSE
PLK1	hgnc:9077	PLK1	DTC	05-Jun-23	NULL	0.036407441	DNDI1417055	chembl:CHEMBL1486366	CHEMBL:CHEMBL1486366	FALSE	FALSE	FALSE
APEX1	hgnc:587	APEX1	DTC	05-Jun-23	NULL	0.030464904	PROTOPORPHYRIN DISODIUM	ncit:C76666	PROTOPORPHYRIN DISODIUM	FALSE	FALSE	FALSE
USP1	hgnc:12607	USP1	DTC	05-Jun-23	NULL	0.031812327	4-METHOXYDALBERGIONE	chembl:CHEMBL1554531	4-METHOXYDALBERGIONE	FALSE	FALSE	FALSE
STAT3	hgnc:11364	STAT3	DTC	05-Jun-23	NULL	4.067589924	CUCURBITACIN E	chembl:CHEMBL455056	CUCURBITACIN E	FALSE	FALSE	FALSE
MKNK2	hgnc:7111	MKNK2	DTC	05-Jun-23	NULL	0.041418577	SP-600125	chembl:CHEMBL1725279	SP-600125	FALSE	FALSE	FALSE
PAX8	hgnc:8622	PAX8	DTC	05-Jun-23	NULL	0.06979888	SB-216763	iuphar.ligand:8015	SB 216763	FALSE	FALSE	FALSE
PLK3	hgnc:2154	PLK3	DTC	05-Jun-23	NULL	0.068581458	RG-1530	iuphar.ligand:10361	RG-1530	FALSE	FALSE	FALSE
PRKAA1	hgnc:9376	PRKAA1	DTC	05-Jun-23	NULL	0.036862534	JNJ-7706621	iuphar.ligand:5932	JNJ-7706621	FALSE	FALSE	FALSE
GALK1	hgnc:4118	GALK1	DTC	05-Jun-23	NULL	0.062215247	QUERCETIN	rxcui:9060	QUERCETIN	TRUE	FALSE	TRUE
BAZ2B	hgnc:963	BAZ2B	DTC	05-Jun-23	NULL	0.024636614	NSC-402083	chembl:CHEMBL1546228	CHEMBL:CHEMBL1546228	FALSE	FALSE	FALSE
POLB	hgnc:9174	POLB	DTC	05-Jun-23	NULL	0.027154721	QUINACRINE DIHYDROCHLORIDE	chembl:CHEMBL554190	QUINACRINE DIHYDROCHLORIDE	FALSE	FALSE	FALSE
CASP7	hgnc:1508	CASP7	DTC	05-Jun-23	NULL	0.776053341	IRL-2500	iuphar.ligand:3887	IRL 2500	FALSE	FALSE	FALSE
MAOA	hgnc:6833	MAOA	DTC	05-Jun-23	NULL	0.344912596	SELEGILINE	rxcui:9639	SELEGILINE	TRUE	FALSE	FALSE
RXRA	hgnc:10477	RXRA	DTC	05-Jun-23	NULL	0.262133573	FLUDIOXONIL	chembl:CHEMBL485833	FLUDIOXONIL	FALSE	FALSE	FALSE
PPARD	hgnc:9235	PPARD	DTC	05-Jun-23	NULL	0.04964651	4-TERT-BUTYLCATECHOL	chembl:CHEMBL220845	CHEMBL:CHEMBL220845	FALSE	FALSE	FALSE
BLM	hgnc:1058	BLM	DTC	05-Jun-23	NULL	0.038930729	LIPOIC ACID, ALPHA	chembl:CHEMBL33864	LIPOIC ACID, ALPHA	FALSE	FALSE	FALSE
CSNK1G1	hgnc:2454	CSNK1G1	DTC	05-Jun-23	NULL	0.060804179	CYC-116	chembl:CHEMBL482967	CYC-116	FALSE	FALSE	FALSE
IDH1	hgnc:5382	IDH1	DTC	05-Jun-23	NULL	0.016101571	IODOQUINOL	rxcui:3435	IODOQUINOL	TRUE	FALSE	FALSE
IDH1	hgnc:5382	IDH1	DTC	05-Jun-23	NULL	0.036228534	TUBERCIDIN	ncit:C911	TUBERCIDIN	FALSE	FALSE	FALSE
IDH1	hgnc:5382	IDH1	DTC	05-Jun-23	NULL	0.072457069	CANDIDIN	chembl:CHEMBL454843	CANDIDIN	FALSE	FALSE	FALSE
IDH1	hgnc:5382	IDH1	DTC	05-Jun-23	NULL	0.008524361	CHLORPROMAZINE HYDROCHLORIDE	rxcui:104728	CHLORPROMAZINE HYDROCHLORIDE	TRUE	FALSE	FALSE
CAMK2G	hgnc:1463	CAMK2G	DTC	05-Jun-23	NULL	0.031557011	SP-600125	chembl:CHEMBL1725279	SP-600125	FALSE	FALSE	FALSE
IDH1	hgnc:5382	IDH1	DTC	05-Jun-23	NULL	0.007245707	STREPTONIGRIN	ncit:C844	STREPTONIGRIN	FALSE	FALSE	FALSE
MAP2K2	hgnc:6842	MAP2K2	DTC	05-Jun-23	NULL	0.082605118	ZM-447439	iuphar.ligand:8353	ZM447439	FALSE	FALSE	FALSE
IDH1	hgnc:5382	IDH1	DTC	05-Jun-23	NULL	0.008524361	FLUSPIRILENE	rxcui:4507	FLUSPIRILENE	TRUE	FALSE	FALSE
CBX1	hgnc:1551	CBX1	DTC	05-Jun-23	NULL	0.034858188	AG-527	chembl:CHEMBL258767	CHEMBL:CHEMBL258767	FALSE	FALSE	FALSE
BAZ2B	hgnc:963	BAZ2B	DTC	05-Jun-23	NULL	0.015677845	NSC-234945	chembl:CHEMBL260311	CHEMBL:CHEMBL260311	FALSE	FALSE	FALSE
NPC1	hgnc:7897	NPC1	DTC	05-Jun-23	NULL	0.109222322	SJ000032081	chembl:CHEMBL590184	CHEMBL:CHEMBL590184	FALSE	FALSE	FALSE
RXRA	hgnc:10477	RXRA	DTC	05-Jun-23	NULL	0.19660018	CHLORFENAPYR	chembl:CHEMBL1869551	CHLORFENAPYR	FALSE	FALSE	FALSE
CBX1	hgnc:1551	CBX1	DTC	05-Jun-23	NULL	0.007130084	IDARUBICIN	rxcui:5650	IDARUBICIN	TRUE	FALSE	TRUE
CBX1	hgnc:1551	CBX1	DTC	05-Jun-23	NULL	0.313723691	HYDROXYAMINE	chembl:CHEMBL1191361	HYDROXYAMINE	FALSE	FALSE	FALSE
USP1	hgnc:12607	USP1	DTC	05-Jun-23	NULL	0.028631094	SCLEROTIORIN	chembl:CHEMBL1095515	SCLEROTIORIN	FALSE	FALSE	FALSE
SIK2	hgnc:21680	SIK2	DTC	05-Jun-23	NULL	0.131066786	JNJ-7706621	iuphar.ligand:5932	JNJ-7706621	FALSE	FALSE	FALSE
MAPK10	hgnc:6872	MAPK10	DTC	05-Jun-23	NULL	0.018670482	TAMATINIB	drugbank:DB07159	TAMATINIB	FALSE	FALSE	FALSE
PTK2	hgnc:9611	PTK2	DTC	05-Jun-23	NULL	0.020061243	ILORASERTIB	ncit:C116729	ILORASERTIB	FALSE	FALSE	TRUE
CBX1	hgnc:1551	CBX1	DTC	05-Jun-23	NULL	0.034858188	RITANSERIN	ncit:C95217	RITANSERIN	FALSE	FALSE	FALSE
PIM1	hgnc:8986	PIM1	DTC	05-Jun-23	NULL	0.035854136	KENPAULLONE	iuphar.ligand:6000	KENPAULLONE	FALSE	FALSE	FALSE
RECQL	hgnc:9948	RECQL	DTC	05-Jun-23	NULL	0.010653911	MITOXANTRONE DIHYDROCHLORIDE	rxcui:203129	MITOXANTRONE HYDROCHLORIDE	TRUE	FALSE	FALSE
CBX1	hgnc:1551	CBX1	DTC	05-Jun-23	NULL	0.018454335	ARACHIDONOYL GLYCINE	iuphar.ligand:3635	N-ARACHIDONOYLGLYCINE	FALSE	FALSE	FALSE
BAZ2B	hgnc:963	BAZ2B	DTC	05-Jun-23	NULL	0.024636614	NIFLUMIC ACID	rxcui:7418	NIFLUMIC ACID	FALSE	FALSE	FALSE
BAZ2B	hgnc:963	BAZ2B	DTC	05-Jun-23	NULL	0.03449126	TENOXICAM	rxcui:37790	TENOXICAM	FALSE	FALSE	FALSE
NPC1	hgnc:7897	NPC1	DTC	05-Jun-23	NULL	0.054611161	4'-METHOXYFLAVONE	chembl:CHEMBL16312	4'-METHOXYFLAVONE	FALSE	FALSE	FALSE
ERBB2	hgnc:3430	ERBB2	DTC	05-Jun-23	NULL	0.003960519	TAE-684	iuphar.ligand:5714	NVP-TAE684	FALSE	FALSE	FALSE
YES1	hgnc:12841	YES1	DTC	05-Jun-23	NULL	0.283557951	GW852849X	chembl:CHEMBL514162	GW852849X	FALSE	FALSE	FALSE
SLK	hgnc:11088	SLK	DTC	05-Jun-23	NULL	0.022860486	RG-1530	iuphar.ligand:10361	RG-1530	FALSE	FALSE	FALSE
RECQL	hgnc:9948	RECQL	DTC	05-Jun-23	NULL	0.030993197	LEVONORDEFRIN	rxcui:132889	LEVONORDEFRIN	TRUE	FALSE	FALSE
IDH1	hgnc:5382	IDH1	DTC	05-Jun-23	NULL	0.013174012	PYRITHIONE	rxcui:35100	PYRITHIONE	TRUE	FALSE	FALSE
BAZ2B	hgnc:963	BAZ2B	DTC	05-Jun-23	NULL	0.019161811	DNDI1417055	chembl:CHEMBL1486366	CHEMBL:CHEMBL1486366	FALSE	FALSE	FALSE
EYA2	hgnc:3520	EYA2	DTC	05-Jun-23	NULL	0.131066786	2-PHENYLAMINO-[1,4]NAPHTHOQUINONE	chembl:CHEMBL84010	CHEMBL:CHEMBL84010	FALSE	FALSE	FALSE
BLM	hgnc:1058	BLM	DTC	05-Jun-23	NULL	0.022460036	BETA-LAPACHONE	ncit:C28694	LAPACHONE	FALSE	FALSE	FALSE
BAZ2B	hgnc:963	BAZ2B	DTC	05-Jun-23	NULL	0.00359284	GOSSYPOL	ncit:C529	GOSSYPOL	FALSE	FALSE	FALSE
MAP2K2	hgnc:6842	MAP2K2	DTC	05-Jun-23	NULL	0.020061243	TOZASERTIB	ncit:C98053	TOZASERTIB	FALSE	FALSE	TRUE
BLM	hgnc:1058	BLM	DTC	05-Jun-23	NULL	0.116792186	FENOLDOPAM BROMIDE	chembl:CHEMBL1256646	FENOLDOPAM BROMIDE	FALSE	FALSE	FALSE
MAP2K2	hgnc:6842	MAP2K2	DTC	05-Jun-23	NULL	0.013374162	ILORASERTIB	ncit:C116729	ILORASERTIB	FALSE	FALSE	TRUE
PRKCD	hgnc:9399	PRKCD	DTC	05-Jun-23	NULL	0.041889243	GSK-269962A	drugbank:DB17030	GSK-269962A	FALSE	FALSE	FALSE
SPHK1	hgnc:11240	SPHK1	DTC	05-Jun-23	NULL	9.830008983	DIMETHYLSPINGOSINE	chembl:CHEMBL322333	DIMETHYLSPINGOSINE	FALSE	FALSE	FALSE
PRKAA1	hgnc:9376	PRKAA1	DTC	05-Jun-23	NULL	0.018069869	TAE-684	iuphar.ligand:5714	NVP-TAE684	FALSE	FALSE	FALSE
HEXA	hgnc:4878	HEXA	DTC	05-Jun-23	NULL	11.79601078	ECHINOMYCIN	ncit:C462	ECHINOMYCIN	FALSE	FALSE	FALSE
HPSE	hgnc:5164	HPSE	DTC	05-Jun-23	NULL	6.93882987	AMOPYROQUINE	ncit:C73000	AMOPYROQUINE	FALSE	FALSE	FALSE
PLK3	hgnc:2154	PLK3	DTC	05-Jun-23	NULL	0.085478339	LINIFANIB	ncit:C71759	LINIFANIB	FALSE	FALSE	TRUE
IDH1	hgnc:5382	IDH1	DTC	05-Jun-23	NULL	0.008050785	ASTERRIC ACID	chembl:CHEMBL469424	ASTERRIC ACID	FALSE	FALSE	FALSE
HSPA5	hgnc:5238	HSPA5	DTC	05-Jun-23	NULL	0.737250674	4-METHYLDAPHNETIN	chembl:CHEMBL276618	4-METHYLDAPHNETIN	FALSE	FALSE	FALSE
PLK1	hgnc:9077	PLK1	DTC	05-Jun-23	NULL	0.020479185	BENZBROMARONE	rxcui:1385	BENZBROMARONE	TRUE	FALSE	FALSE
PPARD	hgnc:9235	PPARD	DTC	05-Jun-23	NULL	0.009308721	GOSSYPOL	ncit:C529	GOSSYPOL	FALSE	FALSE	FALSE
CAMKK2	hgnc:1470	CAMKK2	DTC	05-Jun-23	NULL	0.165674309	DOVITINIB	ncit:C76199	DOVITINIB	FALSE	FALSE	TRUE
PPARG	hgnc:9236	PPARG	DTC	05-Jun-23	NULL	0.319675089	ISOSILYBIN A	chembl:CHEMBL592676	ISOSILYBIN A	FALSE	FALSE	FALSE
BAZ2B	hgnc:963	BAZ2B	DTC	05-Jun-23	NULL	0.043114074	BENZTHIAZIDE	rxcui:19008	BENZTHIAZIDE	TRUE	FALSE	FALSE
MYLK	hgnc:7590	MYLK	DTC	05-Jun-23	inhibitor	1.685144397	TOZASERTIB	ncit:C98053	TOZASERTIB	FALSE	FALSE	TRUE
HSP90AB1	hgnc:5258	HSP90AB1	DTC	05-Jun-23	NULL	0.213695847	SILIBININ	ncit:C152359	SILIBININ	FALSE	FALSE	FALSE
PSMB5	hgnc:9542	PSMB5	DTC	05-Jun-23	NULL	0.842572199	MARIZOMIB	ncit:C64634	MARIZOMIB	FALSE	FALSE	TRUE
ERBB2	hgnc:3430	ERBB2	DTC	05-Jun-23	NULL	0.807945944	NAKIJIQUINONE I	chembl:CHEMBL499609	NAKIJIQUINONE I	FALSE	FALSE	FALSE
RB1	hgnc:9884	RB1	DTC	05-Jun-23	NULL	0.075325739	LARGAZOLE	chembl:CHEMBL1173445	LARGAZOLE	FALSE	FALSE	FALSE
PAK4	hgnc:16059	PAK4	DTC	05-Jun-23	NULL	0.062084267	ALSTERPAULLONE	drugbank:DB04014	ALSTERPAULLONE	FALSE	FALSE	FALSE
MKNK2	hgnc:7111	MKNK2	DTC	05-Jun-23	NULL	0.035107175	ILORASERTIB	ncit:C116729	ILORASERTIB	FALSE	FALSE	TRUE
PPARG	hgnc:9236	PPARG	DTC	05-Jun-23	NULL	0.043592058	PROPYLPYRAZOLETRIOL	iuphar.ligand:2819	PROPYLPYRAZOLETRIOL	FALSE	FALSE	FALSE
PRKD2	hgnc:17293	PRKD2	DTC	05-Jun-23	NULL	0.026687807	GW441756X	chembl:CHEMBL1516890	GW441756X	FALSE	FALSE	FALSE
APEX1	hgnc:587	APEX1	DTC	05-Jun-23	NULL	0.004188924	CARBOPLATIN	rxcui:40048	CARBOPLATIN	TRUE	FALSE	TRUE
RECQL	hgnc:9948	RECQL	DTC	05-Jun-23	NULL	0.010331066	DAUNORUBICIN HYDROCHLORIDE	rxcui:81992	DAUNORUBICIN HYDROCHLORIDE	TRUE	FALSE	FALSE
TUBB6	hgnc:20776	TUBB6	DTC	05-Jun-23	NULL	0.021796029	CURCUMIN	rxcui:2955	CURCUMIN	TRUE	FALSE	FALSE
PDGFRA	hgnc:8803	PDGFRA	DTC	05-Jun-23	NULL	0.01013403	CYC-116	chembl:CHEMBL482967	CYC-116	FALSE	FALSE	FALSE
APEX1	hgnc:587	APEX1	DTC	05-Jun-23	NULL	0.037234883	ERYTHROSINE	rxcui:4061	ERYTHROSINE	TRUE	FALSE	FALSE
RECQL	hgnc:9948	RECQL	DTC	05-Jun-23	NULL	0.170462584	DIBROMOACETIC ACID	chembl:CHEMBL449362	DIBROMOACETIC ACID	FALSE	FALSE	FALSE
BAZ2B	hgnc:963	BAZ2B	DTC	05-Jun-23	NULL	0.004927323	MERCAPTOPURINE	rxcui:103	MERCAPTOPURINE	TRUE	FALSE	TRUE
SLC19A1	hgnc:10937	SLC19A1	DTC	05-Jun-23	NULL	2.457502246	TALOTREXIN	ncit:C29341	TALOTREXIN	FALSE	FALSE	FALSE
POLB	hgnc:9174	POLB	DTC	05-Jun-23	NULL	0.009874444	DAUNORUBICIN HYDROCHLORIDE	rxcui:81992	DAUNORUBICIN HYDROCHLORIDE	TRUE	FALSE	FALSE
PDGFRA	hgnc:8803	PDGFRA	DTC	05-Jun-23	NULL	0.035107175	AG-1879	iuphar.ligand:9404	PP2	FALSE	FALSE	FALSE
IDH1	hgnc:5382	IDH1	DTC	05-Jun-23	NULL	0.144914137	PREGNENOLONE SULFATE SODIUM	chembl:CHEMBL1256742	PREGNENOLONE SULFATE SODIUM	FALSE	FALSE	FALSE
APEX1	hgnc:587	APEX1	DTC	05-Jun-23	NULL	0.033511394	3-METHOXYCATECHOL	chembl:CHEMBL1518159	3-METHOXYCATECHOL	FALSE	FALSE	FALSE
PRKAA1	hgnc:9376	PRKAA1	DTC	05-Jun-23	NULL	0.105321525	METFORMIN	rxcui:6809	METFORMIN	TRUE	FALSE	TRUE
RXRA	hgnc:10477	RXRA	DTC	05-Jun-23	NULL	0.157280144	PYRACLOSTROBIN	chembl:CHEMBL519873	PYRACLOSTROBIN	FALSE	FALSE	FALSE
RXRA	hgnc:10477	RXRA	DTC	05-Jun-23	NULL	0.022468592	DACTINOMYCIN	rxcui:3100	DACTINOMYCIN	TRUE	FALSE	FALSE
PIM1	hgnc:8986	PIM1	DTC	05-Jun-23	NULL	0.025925298	GW441756X	chembl:CHEMBL1516890	GW441756X	FALSE	FALSE	FALSE
PAX8	hgnc:8622	PAX8	DTC	05-Jun-23	NULL	0.181477089	ANISOMYCIN	ncit:C95312	ANISOMYCIN	FALSE	FALSE	FALSE
POLB	hgnc:9174	POLB	DTC	05-Jun-23	NULL	0.018103147	ASTERRIC ACID	chembl:CHEMBL469424	ASTERRIC ACID	FALSE	FALSE	FALSE
YES1	hgnc:12841	YES1	DTC	05-Jun-23	NULL	0.283557951	GW695874X	chembl:CHEMBL205158	GW695874X	FALSE	FALSE	FALSE
APEX1	hgnc:587	APEX1	DTC	05-Jun-23	NULL	0.017637576	HYCANTHONE	ncit:C550	HYCANTHONE	FALSE	FALSE	FALSE
PPARD	hgnc:9235	PPARD	DTC	05-Jun-23	NULL	0.063831227	RETINAL	iuphar.ligand:2350	ALL-TRANS-RETINAL	FALSE	FALSE	FALSE
SLK	hgnc:11088	SLK	DTC	05-Jun-23	NULL	0.022089908	DOVITINIB	ncit:C76199	DOVITINIB	FALSE	FALSE	TRUE
BAZ2B	hgnc:963	BAZ2B	DTC	05-Jun-23	NULL	0.028742716	GNF-PF-1295	chembl:CHEMBL579837	CHEMBL:CHEMBL579837	FALSE	FALSE	FALSE
BLM	hgnc:1058	BLM	DTC	05-Jun-23	NULL	0.018248779	MITOXANTRONE DIHYDROCHLORIDE	rxcui:203129	MITOXANTRONE HYDROCHLORIDE	TRUE	FALSE	FALSE
STAT3	hgnc:11364	STAT3	DTC	05-Jun-23	NULL	4.067589924	REL-8ALPHA-TIGLOYLOXYHIRSUTINOLIDE	chembl:CHEMBL2062862	CHEMBL:CHEMBL2062862	FALSE	FALSE	FALSE
CBX1	hgnc:1551	CBX1	DTC	05-Jun-23	NULL	0.052287282	CAMBINOL	drugbank:DB15493	CAMBINOL	FALSE	FALSE	FALSE
PIN1	hgnc:8988	PIN1	DTC	05-Jun-23	NULL	0.086481017	AURINTRICARBOXYLIC ACID	chembl:CHEMBL275938	AURINTRICARBOXYLIC ACID	FALSE	FALSE	FALSE
PIM1	hgnc:8986	PIM1	DTC	05-Jun-23	NULL	0.060183728	LAUROGUADINE	ncit:C80857	LAUROGUADINE	FALSE	FALSE	FALSE
POLB	hgnc:9174	POLB	DTC	05-Jun-23	NULL	0.081464163	GLAUCINE METHIODIDE	chembl:CHEMBL225852	GLAUCINE METHIODIDE	FALSE	FALSE	FALSE
IDH1	hgnc:5382	IDH1	DTC	05-Jun-23	NULL	0.028982827	ANISOMYCIN	ncit:C95312	ANISOMYCIN	FALSE	FALSE	FALSE
MAPKAPK3	hgnc:6888	MAPKAPK3	DTC	05-Jun-23	NULL	2.106430496	LAUROGUADINE	ncit:C80857	LAUROGUADINE	FALSE	FALSE	FALSE
ARSA	hgnc:713	ARSA	DTC	05-Jun-23	NULL	0.536182308	3,5-DINITROCATECHOL (OR-486)	chembl:CHEMBL168276	3,5-DINITROCATECHOL (OR-486)	FALSE	FALSE	FALSE
CHEK1	hgnc:1925	CHEK1	DTC	05-Jun-23	NULL	0.053063476	ETOPOSIDE	rxcui:4179	ETOPOSIDE	TRUE	FALSE	TRUE
RECQL	hgnc:9948	RECQL	DTC	05-Jun-23	NULL	0.028410431	CARMINE	chembl:CHEMBL1366408	CARMINE	FALSE	FALSE	FALSE
YES1	hgnc:12841	YES1	DTC	05-Jun-23	NULL	0.004109536	LINIFANIB	ncit:C71759	LINIFANIB	FALSE	FALSE	TRUE
RXRA	hgnc:10477	RXRA	DTC	05-Jun-23	NULL	0.786400719	OCTADECYLAMINE	chembl:CHEMBL55860	OCTADECYLAMINE	FALSE	FALSE	FALSE
NPC1	hgnc:7897	NPC1	DTC	05-Jun-23	NULL	0.029125953	2-PHENYLAMINO-[1,4]NAPHTHOQUINONE	chembl:CHEMBL84010	CHEMBL:CHEMBL84010	FALSE	FALSE	FALSE
CLCN3	hgnc:2021	CLCN3	DTC	05-Jun-23	NULL	19.66001797	CINOBUFAGIN	ncit:C95021	CINOBUFAGIN	FALSE	FALSE	FALSE
MAPK8	hgnc:6881	MAPK8	DTC	05-Jun-23	NULL	0.011922388	CYC-116	chembl:CHEMBL482967	CYC-116	FALSE	FALSE	FALSE
YES1	hgnc:12841	YES1	DTC	05-Jun-23	NULL	0.283557951	GW827099X	chembl:CHEMBL365297	GW827099X	FALSE	FALSE	FALSE
POLB	hgnc:9174	POLB	DTC	05-Jun-23	NULL	0.032585665	GNF-PF-3716	chembl:CHEMBL609606	CHEMBL:CHEMBL609606	FALSE	FALSE	FALSE
CHEK1	hgnc:1925	CHEK1	DTC	05-Jun-23	NULL	0.016992237	DOVITINIB	ncit:C76199	DOVITINIB	FALSE	FALSE	TRUE
CHEK1	hgnc:1925	CHEK1	DTC	05-Jun-23	NULL	0.036007359	DNDI1417467	chembl:CHEMBL1997335	CHEMBL:CHEMBL1997335	FALSE	FALSE	FALSE
DAPK3	hgnc:2676	DAPK3	DTC	05-Jun-23	NULL	0.04964651	PHA-767491	drugbank:DB17043	PHA-767491	FALSE	FALSE	FALSE
PTGS1	hgnc:9604	PTGS1	DTC	05-Jun-23	NULL	0.02234093	CURCUMIN	rxcui:2955	CURCUMIN	TRUE	FALSE	FALSE
PRKD2	hgnc:17293	PRKD2	DTC	05-Jun-23	NULL	0.024781535	TOZASERTIB	ncit:C98053	TOZASERTIB	FALSE	FALSE	TRUE
POLB	hgnc:9174	POLB	DTC	05-Jun-23	NULL	0.036206295	LASALOCID A SODIUM	chembl:CHEMBL1489769	LASALOCID A SODIUM	FALSE	FALSE	FALSE
POLB	hgnc:9174	POLB	DTC	05-Jun-23	NULL	0.06517133	ROEMERINE	chembl:CHEMBL36654	ROEMERINE	FALSE	FALSE	FALSE
CBX1	hgnc:1551	CBX1	DTC	05-Jun-23	NULL	0.026143641	GNF-PF-5134	chembl:CHEMBL602969	CHEMBL:CHEMBL602969	FALSE	FALSE	FALSE
RXRA	hgnc:10477	RXRA	DTC	05-Jun-23	NULL	0.786400719	CHLORHEXIDINE DIACETATE	rxcui:133054	CHLORHEXIDINE DIACETATE	FALSE	FALSE	FALSE
USP1	hgnc:12607	USP1	DTC	05-Jun-23	NULL	0.035788868	FLUORANTHEN-3-YLAMINE	chembl:CHEMBL103583	CHEMBL:CHEMBL103583	FALSE	FALSE	FALSE
RPS6KA4	hgnc:10433	RPS6KA4	DTC	05-Jun-23	inhibitor	0.737250674	HESPERADIN	rxcui:1552358	HESPERADIN	FALSE	FALSE	FALSE
SIK2	hgnc:21680	SIK2	DTC	05-Jun-23	NULL	0.092300554	DASATINIB	rxcui:1546019	DASATINIB ANHYDROUS	TRUE	FALSE	TRUE
IDH1	hgnc:5382	IDH1	DTC	05-Jun-23	NULL	0.013174012	DEOXYVASICINONE	chembl:CHEMBL456881	DEOXYVASICINONE	FALSE	FALSE	FALSE
RELA	hgnc:9955	RELA	DTC	05-Jun-23	NULL	0.171204801	VORICONAZOLE	rxcui:121243	VORICONAZOLE	TRUE	FALSE	FALSE
BAZ2B	hgnc:963	BAZ2B	DTC	05-Jun-23	NULL	0.009580905	CLIOQUINOL	rxcui:5942	CLIOQUINOL	TRUE	FALSE	FALSE
IRAK1	hgnc:6112	IRAK1	DTC	05-Jun-23	NULL	0.029848205	PF-562271	iuphar.ligand:9381	PF-562271	FALSE	FALSE	TRUE
IRAK1	hgnc:6112	IRAK1	DTC	05-Jun-23	NULL	0.044988599	LINIFANIB	ncit:C71759	LINIFANIB	FALSE	FALSE	TRUE
PIM3	hgnc:19310	PIM3	DTC	05-Jun-23	NULL	0.133439036	LY-2090314	drugbank:DB11913	LY-2090314	FALSE	FALSE	FALSE
BLM	hgnc:1058	BLM	DTC	05-Jun-23	NULL	0.116792186	PHANQUONE	ncit:C90620	PHANQUONE	FALSE	FALSE	FALSE
USP1	hgnc:12607	USP1	DTC	05-Jun-23	NULL	0.09543698	LAWSONE	drugbank:DB04744	LAWSONE	FALSE	FALSE	FALSE
NQO2	hgnc:7856	NQO2	DTC	05-Jun-23	NULL	3.932003593	NSC-640558	chembl:CHEMBL1288281	CHEMBL:CHEMBL1288281	FALSE	FALSE	FALSE
GALK1	hgnc:4118	GALK1	DTC	05-Jun-23	NULL	0.09830009	NSC-95397	chembl:CHEMBL429095	CHEMBL:CHEMBL429095	FALSE	FALSE	FALSE
IRAK1	hgnc:6112	IRAK1	DTC	05-Jun-23	NULL	0.038323622	TAMATINIB	drugbank:DB07159	TAMATINIB	FALSE	FALSE	FALSE
USP1	hgnc:12607	USP1	DTC	05-Jun-23	NULL	0.022023919	MMV085203	chembl:CHEMBL586031	CHEMBL:CHEMBL586031	FALSE	FALSE	FALSE
MAP2K2	hgnc:6842	MAP2K2	DTC	05-Jun-23	NULL	0.031915614	681640	chembl:CHEMBL379975	CHEMBL:CHEMBL379975	FALSE	FALSE	FALSE
BAZ2B	hgnc:963	BAZ2B	DTC	05-Jun-23	NULL	0.024636614	GNF-PF-107	chembl:CHEMBL578675	CHEMBL:CHEMBL578675	FALSE	FALSE	FALSE
PAK4	hgnc:16059	PAK4	DTC	05-Jun-23	NULL	0.036095504	RG-1530	iuphar.ligand:10361	RG-1530	FALSE	FALSE	FALSE
MAPK10	hgnc:6872	MAPK10	DTC	05-Jun-23	NULL	0.054011038	AG-1879	iuphar.ligand:9404	PP2	FALSE	FALSE	FALSE
TUBB6	hgnc:20776	TUBB6	DTC	05-Jun-23	NULL	0.089908619	CYCLOSTREPTIN	chembl:CHEMBL1242194	CYCLOSTREPTIN	FALSE	FALSE	FALSE
PPARD	hgnc:9235	PPARD	DTC	05-Jun-23	NULL	0.223409295	12-HYDROXY-OCTADECANOIC ACID	chembl:CHEMBL292352	CHEMBL:CHEMBL292352	FALSE	FALSE	FALSE
NPC1	hgnc:7897	NPC1	DTC	05-Jun-23	NULL	0.087377858	7-HYDROXY ISOFLAVONE	chembl:CHEMBL491981	7-HYDROXY ISOFLAVONE	FALSE	FALSE	FALSE
PDGFRA	hgnc:8803	PDGFRA	DTC	05-Jun-23	NULL	0.008474146	CENISERTIB	ncit:C64540	CENISERTIB	FALSE	FALSE	TRUE
PDPK1	hgnc:8816	PDPK1	DTC	05-Jun-23	NULL	0.030122602	DOVITINIB	ncit:C76199	DOVITINIB	FALSE	FALSE	TRUE
SLK	hgnc:11088	SLK	DTC	05-Jun-23	NULL	0.03449126	ENTRECTINIB	rxcui:2197862	ENTRECTINIB	TRUE	FALSE	TRUE
RELA	hgnc:9955	RELA	DTC	05-Jun-23	NULL	0.074188747	2-PHENYLAMINO-[1,4]NAPHTHOQUINONE	chembl:CHEMBL84010	CHEMBL:CHEMBL84010	FALSE	FALSE	FALSE
CAMK2G	hgnc:1463	CAMK2G	DTC	05-Jun-23	NULL	0.046042197	GEFITINIB	rxcui:328134	GEFITINIB	TRUE	FALSE	TRUE
G6PD	hgnc:4057	G6PD	FDA	05-Jun-23	NULL	0.14593003	Glyburide	rxcui:4815	GLYBURIDE	TRUE	FALSE	FALSE
ERBB2	hgnc:3430	ERBB2	FDA	05-Jun-23	NULL	0.055087223	Fulvestrant	rxcui:282357	FULVESTRANT	TRUE	FALSE	TRUE
ERBB2	hgnc:3430	ERBB2	FDA	05-Jun-23	NULL	0.05940779	Everolimus	rxcui:141704	EVEROLIMUS	TRUE	TRUE	TRUE
HLA-B	hgnc:4932	HLA-B	FDA	05-Jun-23	NULL	0.064671112	Pazopanib	rxcui:714438	PAZOPANIB	TRUE	FALSE	TRUE
PIK3R4	hgnc:8982	PIK3R4	MyCancerGenome	20-Jun-17	inhibitor	0.364074407	BAY80-6946	rxcui:1945077	COPANLISIB	TRUE	FALSE	TRUE
PSMB10	hgnc:9538	PSMB10	MyCancerGenome	20-Jun-17	other/unknown	0.462588658	BORTEZOMIB	rxcui:358258	BORTEZOMIB	TRUE	FALSE	TRUE
PSMD2	hgnc:9559	PSMD2	MyCancerGenome	20-Jun-17	other/unknown	0.832659584	BORTEZOMIB	rxcui:358258	BORTEZOMIB	TRUE	FALSE	TRUE
PSMB2	hgnc:9539	PSMB2	MyCancerGenome	20-Jun-17	other/unknown	0.52041224	BORTEZOMIB	rxcui:358258	BORTEZOMIB	TRUE	FALSE	TRUE
PSMB5	hgnc:9542	PSMB5	MyCancerGenome	20-Jun-17	other/unknown	0.599797158	CARFILZOMIB	rxcui:1302966	CARFILZOMIB	TRUE	FALSE	TRUE
PSMA1	hgnc:9530	PSMA1	MyCancerGenome	20-Jun-17	other/unknown	0.666441287	CARFILZOMIB	rxcui:1302966	CARFILZOMIB	TRUE	FALSE	TRUE
PSMD2	hgnc:9559	PSMD2	MyCancerGenome	20-Jun-17	other/unknown	0.799729544	CARFILZOMIB	rxcui:1302966	CARFILZOMIB	TRUE	FALSE	TRUE
MAP2K3	hgnc:6843	MAP2K3	MyCancerGenomeClinicalTrial	30-Feburary-2014	inhibitor	0.14893953	TRAMETINIB	rxcui:1425098	TRAMETINIB DIMETHYL SULFOXIDE	TRUE	FALSE	TRUE
MAP2K2	hgnc:6842	MAP2K2	MyCancerGenomeClinicalTrial	30-Feburary-2014	inhibitor	0.159578068	TRAMETINIB	rxcui:1425098	TRAMETINIB DIMETHYL SULFOXIDE	TRUE	FALSE	TRUE
ERBB2	hgnc:3430	ERBB2	MyCancerGenomeClinicalTrial	30-Feburary-2014	inhibitor	0.807945944	DACOMITINIB	rxcui:2058848	DACOMITINIB ANHYDROUS	TRUE	FALSE	TRUE
MAP2K2	hgnc:6842	MAP2K2	MyCancerGenomeClinicalTrial	30-Feburary-2014	inhibitor	0.510649817	BAY869766	ncit:C74059	REFAMETINIB	FALSE	FALSE	TRUE
ACLY	hgnc:115	ACLY	NCI	14-Sep-17	NULL	6.553339322	GLUCAGON	rxcui:261716	GLUCAGON (RDNA)	TRUE	FALSE	FALSE
ANPEP	hgnc:500	ANPEP	NCI	14-Sep-17	NULL	4.536927223	CEPHALOSPORINS	ncit:C357	CEPHALOSPORIN ANTIBIOTIC	FALSE	FALSE	FALSE
BAX	hgnc:959	BAX	NCI	14-Sep-17	NULL	0.051782312	ERBITUX	rxcui:318341	CETUXIMAB	TRUE	TRUE	TRUE
BAX	hgnc:959	BAX	NCI	14-Sep-17	NULL	0.067715332	VINORELBINE	rxcui:39541	VINORELBINE	TRUE	FALSE	TRUE
BAX	hgnc:959	BAX	NCI	14-Sep-17	NULL	0.08252806	OXALIPLATIN	rxcui:32592	OXALIPLATIN	TRUE	FALSE	TRUE
CAMK2G	hgnc:1463	CAMK2G	NCI	14-Sep-17	NULL	0.13700361	LITHIUM	rxcui:6448	LITHIUM	TRUE	FALSE	FALSE
CD9	hgnc:1709	CD9	NCI	14-Sep-17	NULL	0.504103025	TYROSINE KINASE INHIBITOR	ncit:C1967	TYROSINE KINASE INHIBITOR	FALSE	FALSE	FALSE
CDKN1A	hgnc:1784	CDKN1A	NCI	14-Sep-17	NULL	0.951291192	DEOXYCYTIDINE	chembl:CHEMBL66115	DEOXYCYTIDINE	FALSE	FALSE	FALSE
CDKN1A	hgnc:1784	CDKN1A	NCI	14-Sep-17	NULL	0.475645596	DEXTRAN SULFATE SODIUM	ncit:C1284	DEXTRAN SULFATE SODIUM	FALSE	FALSE	FALSE
CDKN1B	hgnc:1785	CDKN1B	NCI	14-Sep-17	NULL	0.082605118	ALL-TRANS RETINOIC ACID	rxcui:10753	TRETINOIN	TRUE	FALSE	TRUE
CDKN1A	hgnc:1784	CDKN1A	NCI	14-Sep-17	NULL	0.115308023	VINBLASTINE	rxcui:11198	VINBLASTINE	TRUE	FALSE	TRUE
COL18A1	hgnc:2195	COL18A1	NCI	14-Sep-17	NULL	0.351071749	THROMBIN	rxcui:10528	THROMBIN	TRUE	FALSE	FALSE
CYP1B1	hgnc:2597	CYP1B1	NCI	14-Sep-17	NULL	0.263303812	EXEMESTANE	rxcui:258494	EXEMESTANE	TRUE	FALSE	TRUE
DCN	hgnc:2705	DCN	NCI	14-Sep-17	NULL	1.179601078	ASCORBIC ACID	rxcui:1151	ASCORBIC ACID	TRUE	FALSE	FALSE
DCK	hgnc:2704	DCK	NCI	14-Sep-17	NULL	1.072364616	CDA	rxcui:44157	CLADRIBINE	TRUE	FALSE	FALSE
DNMT1	hgnc:2976	DNMT1	NCI	14-Sep-17	NULL	0.133439036	ARSENIC TRIOXIDE	rxcui:18330	ARSENIC TRIOXIDE	TRUE	FALSE	TRUE
DPP4	hgnc:3009	DPP4	NCI	14-Sep-17	NULL	0.294900269	ENALAPRIL	rxcui:203123	ENALAPRIL MALEATE	TRUE	FALSE	FALSE
EIF4EBP1	hgnc:3288	EIF4EBP1	NCI	14-Sep-17	NULL	1.145243765	PACLITAXEL	rxcui:56946	PACLITAXEL	TRUE	FALSE	TRUE
ELK1	hgnc:3321	ELK1	NCI	14-Sep-17	NULL	14.74501347	DHPG	rxcui:4678	GANCICLOVIR	TRUE	FALSE	FALSE
ERBB2	hgnc:3430	ERBB2	NCI	14-Sep-17	NULL	0.057710425	ANTI-CANCER AGENTS	ncit:C274	ANTINEOPLASTIC AGENT	FALSE	FALSE	FALSE
FASN	hgnc:3594	FASN	NCI	14-Sep-17	NULL	0.044047837	PACLITAXEL	rxcui:56946	PACLITAXEL	TRUE	FALSE	TRUE
FASN	hgnc:3594	FASN	NCI	14-Sep-17	NULL	0.073176246	CLOZAPINE	rxcui:2626	CLOZAPINE	TRUE	FALSE	FALSE
FH	hgnc:3700	FH	NCI	14-Sep-17	NULL	16.85144397	DIETHYLDITHIOCARBAMATE	rxcui:1427193	DIETHYLDITHIOCARBAMATE	FALSE	FALSE	FALSE
G6PD	hgnc:4057	G6PD	NCI	14-Sep-17	NULL	0.052873199	PREDNISOLONE	rxcui:8638	PREDNISOLONE	TRUE	FALSE	FALSE
GJA1	hgnc:4274	GJA1	NCI	14-Sep-17	NULL	0.412447929	VITAMIN A	rxcui:11246	VITAMIN A	TRUE	FALSE	FALSE
GNRH1	hgnc:4419	GNRH1	NCI	14-Sep-17	NULL	0.151425042	LITHIUM	rxcui:6448	LITHIUM	TRUE	FALSE	FALSE
GPX1	hgnc:4553	GPX1	NCI	14-Sep-17	NULL	9.073854446	GP-120	ncit:C29554	GP-120 ANTIGEN	FALSE	FALSE	FALSE
GSTP1	hgnc:4638	GSTP1	NCI	14-Sep-17	NULL	0.178727436	NITROGEN MUSTARD	rxcui:6674	MECHLORETHAMINE	TRUE	FALSE	FALSE
HEXB	hgnc:4879	HEXB	NCI	14-Sep-17	NULL	0.453692722	RABEPRAZOLE	rxcui:114979	RABEPRAZOLE	TRUE	FALSE	TRUE
HGF	hgnc:4893	HGF	NCI	14-Sep-17	NULL	0.144558956	SODIUM HEPARIN	rxcui:104466	TINZAPARIN SODIUM	TRUE	FALSE	FALSE
HLA-B	hgnc:4932	HLA-B	NCI	14-Sep-17	NULL	0.097006668	CARBAMAZEPINE	rxcui:2002	CARBAMAZEPINE	TRUE	FALSE	FALSE
HPSE	hgnc:5164	HPSE	NCI	14-Sep-17	NULL	0.289117911	THROMBIN	rxcui:10528	THROMBIN	TRUE	FALSE	FALSE
HSPA4	hgnc:5237	HSPA4	NCI	14-Sep-17	NULL	0.054865166	NIFEDIPINE	rxcui:7417	NIFEDIPINE	TRUE	FALSE	FALSE
HSPA4	hgnc:5237	HSPA4	NCI	14-Sep-17	NULL	0.097973511	SALINE	rxcui:9863	SODIUM CHLORIDE	TRUE	FALSE	FALSE
HSPA8	hgnc:5241	HSPA8	NCI	14-Sep-17	NULL	0.087767937	DEXAMETHASONE	rxcui:3264	DEXAMETHASONE	TRUE	FALSE	TRUE
HSPA8	hgnc:5241	HSPA8	NCI	14-Sep-17	NULL	0.097006668	CYCLOSPORIN A	rxcui:3008	CYCLOSPORINE	TRUE	TRUE	FALSE
HSPB1	hgnc:5246	HSPB1	NCI	14-Sep-17	NULL	0.364074407	PROTEIN KINASE C INHIBITOR	ncit:C2089	PROTEIN KINASE C INHIBITOR	FALSE	FALSE	FALSE
IRS2	hgnc:6126	IRS2	NCI	14-Sep-17	NULL	0.351071749	DEXAMETHASONE	rxcui:3264	DEXAMETHASONE	TRUE	FALSE	TRUE
ITGB2	hgnc:6155	ITGB2	NCI	14-Sep-17	NULL	0.204791854	ANTIBIOTIC	ncit:C258	ANTIBIOTIC	FALSE	FALSE	FALSE
ITGB2	hgnc:6155	ITGB2	NCI	14-Sep-17	NULL	1.63833483	MEGAKARYOCYTE GROWTH AND DEVELOPMENT FACTOR	ncit:C878	RECOMBINANT HUMAN THROMBOPOIETIN	FALSE	FALSE	FALSE
ITGB2	hgnc:6155	ITGB2	NCI	14-Sep-17	NULL	0.468095666	LYMPHOKINES	ncit:C621	RECOMBINANT LYMPHOKINE	FALSE	FALSE	FALSE
JUNB	hgnc:6205	JUNB	NCI	14-Sep-17	NULL	0.468095666	DEXAMETHASONE	rxcui:3264	DEXAMETHASONE	TRUE	FALSE	TRUE
MAPK10	hgnc:6872	MAPK10	NCI	14-Sep-17	NULL	0.20164121	ANTIESTROGEN	ncit:C481	ANTIESTROGEN	FALSE	FALSE	FALSE
MAPK10	hgnc:6872	MAPK10	NCI	14-Sep-17	NULL	0.122619655	PD-98059	drugbank:DB17042	PD-98059	FALSE	FALSE	FALSE
MAPK10	hgnc:6872	MAPK10	NCI	14-Sep-17	NULL	0.053063476	RAPAMYCIN	rxcui:35302	SIROLIMUS	TRUE	TRUE	TRUE
MAPK8	hgnc:6881	MAPK8	NCI	14-Sep-17	NULL	0.027535039	ALL-TRANS-RETINOIC ACID	rxcui:10753	TRETINOIN	TRUE	FALSE	TRUE
MAPK8	hgnc:6881	MAPK8	NCI	14-Sep-17	NULL	0.289117911	DEXTRAN SULFATE SODIUM	ncit:C1284	DEXTRAN SULFATE SODIUM	FALSE	FALSE	FALSE
MAPK8	hgnc:6881	MAPK8	NCI	14-Sep-17	NULL	0.578235823	KEYHOLE LIMPET HEMOCYANIN	ncit:C1139	KEYHOLE LIMPET HEMOCYANIN	FALSE	FALSE	FALSE
MAPK3	hgnc:6877	MAPK3	NCI	14-Sep-17	NULL	0.252051512	MNU	ncit:C645	METHYLNITROSOUREA	FALSE	FALSE	FALSE
MAPK3	hgnc:6877	MAPK3	NCI	14-Sep-17	NULL	0.028714729	QUERCETIN	rxcui:9060	QUERCETIN	TRUE	FALSE	TRUE
MMP2	hgnc:7166	MMP2	NCI	14-Sep-17	NULL	0.159190429	CHLORHEXIDINE	rxcui:20791	CHLORHEXIDINE GLUCONATE	TRUE	FALSE	FALSE
MYC	hgnc:7553	MYC	NCI	14-Sep-17	NULL	0.046204508	PD-98059	drugbank:DB17042	PD-98059	FALSE	FALSE	FALSE
MYC	hgnc:7553	MYC	NCI	14-Sep-17	NULL	0.155415162	PMSG	ncit:C29773	PREGNANT MARE SERUM GONADOTROPIN	FALSE	FALSE	FALSE
MYC	hgnc:7553	MYC	NCI	14-Sep-17	NULL	0.366335738	THYROTROPIN	rxcui:10579	THYROTROPIN	TRUE	FALSE	FALSE
NR4A1	hgnc:7980	NR4A1	NCI	14-Sep-17	NULL	0.346941494	L-DOPA	rxcui:6375	LEVODOPA	TRUE	FALSE	FALSE
NT5E	hgnc:8021	NT5E	NCI	14-Sep-17	NULL	0.886918104	C5A	iuphar.ligand:3576	C5A	FALSE	FALSE	FALSE
PLAT	hgnc:9051	PLAT	NCI	14-Sep-17	NULL	0.714909744	NAPROXEN	rxcui:142442	NAPROXEN SODIUM	TRUE	FALSE	FALSE
PLAU	hgnc:9052	PLAU	NCI	14-Sep-17	NULL	0.382987363	PMSG	ncit:C29773	PREGNANT MARE SERUM GONADOTROPIN	FALSE	FALSE	FALSE
PPIB	hgnc:9255	PPIB	NCI	14-Sep-17	NULL	0.776053341	CYCLOSPORIN A	rxcui:3008	CYCLOSPORINE	TRUE	TRUE	FALSE
PRKAA1	hgnc:9376	PRKAA1	NCI	14-Sep-17	NULL	0.141778976	TYROSINE KINASE INHIBITOR	ncit:C1967	TYROSINE KINASE INHIBITOR	FALSE	FALSE	FALSE
RARA	hgnc:9864	RARA	NCI	14-Sep-17	NULL	0.091583935	COLCHICINE	rxcui:2683	COLCHICINE	TRUE	FALSE	FALSE
RARA	hgnc:9864	RARA	NCI	14-Sep-17	NULL	0.033435405	DEXAMETHASONE	rxcui:3264	DEXAMETHASONE	TRUE	FALSE	TRUE
SLC2A1	hgnc:11005	SLC2A1	NCI	14-Sep-17	NULL	0.295639368	ROSIGLITAZONE	rxcui:84108	ROSIGLITAZONE	TRUE	FALSE	FALSE
TFPI	hgnc:11760	TFPI	NCI	14-Sep-17	NULL	0.29787906	FULVESTRANT	rxcui:282357	FULVESTRANT	TRUE	FALSE	TRUE
TGFB1	hgnc:11766	TGFB1	NCI	14-Sep-17	NULL	0.50844874	KEYHOLE LIMPET HEMOCYANIN	ncit:C1139	KEYHOLE LIMPET HEMOCYANIN	FALSE	FALSE	FALSE
TGFBR3	hgnc:11774	TGFBR3	NCI	14-Sep-17	NULL	0.175535875	DEXAMETHASONE	rxcui:3264	DEXAMETHASONE	TRUE	FALSE	TRUE
THBS1	hgnc:11785	THBS1	NCI	14-Sep-17	NULL	0.936191332	PROTEIN KINASE C INHIBITOR	ncit:C2089	PROTEIN KINASE C INHIBITOR	FALSE	FALSE	FALSE
TXNIP	hgnc:16952	TXNIP	NCI	14-Sep-17	NULL	29.49002695	FAS-LIGAND	ncit:C1538	RECOMBINANT FAS LIGAND	FALSE	FALSE	FALSE
TYMS	hgnc:12441	TYMS	NCI	14-Sep-17	NULL	0.30480648	INTERFERON GAMMA	rxcui:1421648	GAMMA-INTERFERON	FALSE	FALSE	FALSE
XDH	hgnc:12805	XDH	NCI	14-Sep-17	NULL	0.120984726	FENTANYL	rxcui:142436	FENTANYL CITRATE	TRUE	FALSE	FALSE
XDH	hgnc:12805	XDH	NCI	14-Sep-17	NULL	0.60492363	BENZODIAZEPINE	ncit:C1012	BENZODIAZEPINE	FALSE	FALSE	FALSE
ERBB2	hgnc:3430	ERBB2	PharmGKB	05-Jun-23	NULL	0.044885886	ribociclib	rxcui:1873916	RIBOCICLIB	TRUE	FALSE	TRUE
ATP2B1	hgnc:814	ATP2B1	PharmGKB	05-Jun-23	NULL	7.372506737	Antihypertensives	ncit:C270	ANTIHYPERTENSIVE AGENT	FALSE	FALSE	FALSE
LEPR	hgnc:6554	LEPR	PharmGKB	05-Jun-23	NULL	2.457502246	setmelanotide	rxcui:2469247	SETMELANOTIDE	TRUE	FALSE	FALSE
G6PD	hgnc:4057	G6PD	PharmGKB	05-Jun-23	NULL	0.086863113	metoclopramide	rxcui:267036	METOCLOPRAMIDE HYDROCHLORIDE	TRUE	FALSE	FALSE
TGFB1	hgnc:11766	TGFB1	PharmGKB	05-Jun-23	NULL	0.135586331	rituximab	rxcui:121191	RITUXIMAB	TRUE	TRUE	TRUE
CRY1	hgnc:2384	CRY1	PharmGKB	05-Jun-23	NULL	1.4385379	lithium	rxcui:6448	LITHIUM	TRUE	FALSE	FALSE
CES1	hgnc:1863	CES1	PharmGKB	05-Jun-23	NULL	0.109222322	nortriptyline	rxcui:7531	NORTRIPTYLINE	TRUE	FALSE	FALSE
DDIT4	hgnc:24944	DDIT4	PharmGKB	05-Jun-23	NULL	0.312063777	nortriptyline	rxcui:7531	NORTRIPTYLINE	TRUE	FALSE	FALSE
MAP3K1	hgnc:6848	MAP3K1	PharmGKB	05-Jun-23	NULL	0.131066786	erlotinib	rxcui:337525	ERLOTINIB	TRUE	FALSE	TRUE
DOT1L	hgnc:24948	DOT1L	PharmGKB	05-Jun-23	NULL	8.425721985	candesartan	rxcui:135481	CANDESARTAN CILEXETIL	TRUE	FALSE	FALSE
PRKAG1	hgnc:9385	PRKAG1	PharmGKB	05-Jun-23	NULL	2.246859196	metformin	rxcui:6809	METFORMIN	TRUE	FALSE	TRUE
G6PD	hgnc:4057	G6PD	PharmGKB	05-Jun-23	NULL	0.152010448	amodiaquine	rxcui:720	AMODIAQUINE	FALSE	FALSE	FALSE
CD44	hgnc:1681	CD44	PharmGKB	05-Jun-23	NULL	0.100820605	acetaminophen	rxcui:161	ACETAMINOPHEN	TRUE	FALSE	FALSE
PLA2G4A	hgnc:9035	PLA2G4A	PharmGKB	05-Jun-23	NULL	0.218444644	acetaminophen	rxcui:161	ACETAMINOPHEN	TRUE	FALSE	FALSE
SH2B1	hgnc:30417	SH2B1	PharmGKB	05-Jun-23	NULL	0.737250674	mirtazapine	rxcui:15996	MIRTAZAPINE	TRUE	FALSE	FALSE
SH2B1	hgnc:30417	SH2B1	PharmGKB	05-Jun-23	NULL	0.190258238	clozapine	rxcui:2626	CLOZAPINE	TRUE	FALSE	FALSE
HLA-B	hgnc:4932	HLA-B	PharmGKB	05-Jun-23	NULL	0.38802667	clavulanate	rxcui:21216	CLAVULANIC ACID	TRUE	FALSE	FALSE
AREG	hgnc:651	AREG	PharmGKB	05-Jun-23	NULL	0.399864772	irinotecan	rxcui:153329	IRINOTECAN HYDROCHLORIDE	TRUE	FALSE	TRUE
XRCC3	hgnc:12830	XRCC3	PharmGKB	05-Jun-23	NULL	0.222566241	fluorouracil	rxcui:4492	FLUOROURACIL	TRUE	FALSE	TRUE
MTHFD1	hgnc:7432	MTHFD1	PharmGKB	05-Jun-23	NULL	0.204791854	doxorubicin	rxcui:142433	DOXORUBICIN HYDROCHLORIDE	TRUE	FALSE	TRUE
TGFBR3	hgnc:11774	TGFBR3	PharmGKB	05-Jun-23	NULL	0.160271886	antidepressants	ncit:C265	ANTIDEPRESSANT AGENT	FALSE	FALSE	FALSE
TRIB3	hgnc:16228	TRIB3	PharmGKB	05-Jun-23	NULL	3.932003593	perindopril	rxcui:54552	PERINDOPRIL	TRUE	FALSE	FALSE
YBX1	hgnc:8014	YBX1	PharmGKB	05-Jun-23	NULL	6.93882987	abiraterone	rxcui:1100071	ABIRATERONE ACETATE	TRUE	FALSE	TRUE
G6PD	hgnc:4057	G6PD	PharmGKB	05-Jun-23	NULL	0.304020896	acetaminophen / codeine	wikidata:Q48566735	ACETAMINOPHEN / CODEINE	FALSE	FALSE	FALSE
ERCC2	hgnc:3434	ERCC2	PharmGKB	05-Jun-23	NULL	0.117023916	doxorubicin	rxcui:142433	DOXORUBICIN HYDROCHLORIDE	TRUE	FALSE	TRUE
CFH	hgnc:4883	CFH	PharmGKB	05-Jun-23	NULL	5.361823081	eculizumab	rxcui:591781	ECULIZUMAB	TRUE	TRUE	FALSE
RRP1B	hgnc:23818	RRP1B	PharmGKB	05-Jun-23	NULL	3.686253369	atenolol	rxcui:1202	ATENOLOL	TRUE	FALSE	FALSE
GALNT2	hgnc:4124	GALNT2	PharmGKB	05-Jun-23	NULL	1.843126684	atenolol	rxcui:1202	ATENOLOL	TRUE	FALSE	FALSE
TRAF3IP2	hgnc:1343	TRAF3IP2	PharmGKB	05-Jun-23	NULL	1.134231806	nevirapine	rxcui:53654	NEVIRAPINE	TRUE	FALSE	FALSE
TYMS	hgnc:12441	TYMS	PharmGKB	05-Jun-23	NULL	1.37162916	tegafur	rxcui:4582	TEGAFUR	TRUE	FALSE	TRUE
ORMDL3	hgnc:16038	ORMDL3	PharmGKB	05-Jun-23	NULL	8.425721985	fluticasone propionate	rxcui:41126	FLUTICASONE	TRUE	FALSE	FALSE
HDAC2	hgnc:4853	HDAC2	TALC	12-May-16	inhibitor	0.230166064	PANOBINOSTAT	rxcui:1603350	PANOBINOSTAT	TRUE	FALSE	TRUE
ITGB3	hgnc:6156	ITGB3	TALC	12-May-16	NULL	3.932003593	CILENGITIDE	ncit:C1834	CILENGITIDE	FALSE	FALSE	TRUE
MMP2	hgnc:7166	MMP2	TALC	12-May-16	inhibitor	0.302461815	NEOVASTAT	ncit:C1798	SHARK CARTILAGE EXTRACT AE-941	FALSE	FALSE	TRUE
UNIPROT:O15379	hgnc:4854	HDAC3	TdgClinicalTrial	14-Jan	NULL	0.245750225	4SC-202	drugbank:DB13101	4SC-202	FALSE	FALSE	FALSE
UNIPROT:P49810	hgnc:9509	PSEN2	TdgClinicalTrial	14-Jan	NULL	1.531949452	BMS-708163	ncit:C96305	AVAGACESTAT	FALSE	FALSE	FALSE
UNIPROT:P47989	hgnc:12805	XDH	TdgClinicalTrial	14-Jan	NULL	0.882180293	FEBUXOSTAT	rxcui:73689	FEBUXOSTAT	TRUE	FALSE	FALSE
UNIPROT:P05106	hgnc:6156	ITGB3	TdgClinicalTrial	14-Jan	NULL	0.655333932	GLPG0187	ncit:C96223	INTEGRIN RECEPTOR ANTAGONIST GLPG0187	FALSE	FALSE	FALSE
UNIPROT:P05067	hgnc:620	APP	TdgClinicalTrial	14-Jan	NULL	3.932003593	GANTENERUMAB	ncit:C88580	GANTENERUMAB	FALSE	FALSE	FALSE
UNIPROT:Q6UUV9	hgnc:16062	CRTC1	TdgClinicalTrial	14-Jan	NULL	0.867353734	INK128	rxcui:2395271	SAPANISERTIB	TRUE	FALSE	TRUE
UNIPROT:O14672	hgnc:188	ADAM10	TdgClinicalTrial	14-Jan	NULL	9.830008983	INCB7839	drugbank:DB05033	INCB7839	FALSE	FALSE	FALSE
UNIPROT:P49069	hgnc:1471	CAMLG	TdgClinicalTrial	14-Jan	NULL	0.776053341	CYCLOSPORINE A	rxcui:3008	CYCLOSPORINE	TRUE	TRUE	FALSE
UNIPROT:Q07343	hgnc:8781	PDE4B	TdgClinicalTrial	14-Jan	NULL	0.670227885	MEM 1414	drugbank:DB05888	MEM 1414	FALSE	FALSE	FALSE
UNIPROT:P04406	hgnc:4141	GAPDH	TdgClinicalTrial	14-Jan	NULL	3.104213363	OMIGAPIL	ncit:C97362	OMIGAPIL	FALSE	FALSE	FALSE
UNIPROT:P49327	hgnc:3594	FASN	TdgClinicalTrial	14-Jan	NULL	0.252051512	ORLISTAT	rxcui:37925	ORLISTAT	TRUE	FALSE	FALSE
UNIPROT:Q05655	hgnc:9399	PRKCD	TdgClinicalTrial	14-Jan	NULL	0.167556971	INGENOL MEBUTATE	rxcui:1242806	INGENOL MEBUTATE	TRUE	FALSE	FALSE
UNIPROT:P37231	hgnc:9236	PPARG	TdgClinicalTrial	14-Jan	NULL	0.239756317	PIOGLITAZONE	rxcui:259319	PIOGLITAZONE HYDROCHLORIDE	TRUE	FALSE	FALSE
UNIPROT:O15379	hgnc:4854	HDAC3	TdgClinicalTrial	14-Jan	NULL	0.526607624	BELINOSTAT	rxcui:1543543	BELINOSTAT	TRUE	FALSE	TRUE
UNIPROT:Q16678	hgnc:2597	CYP1B1	TdgClinicalTrial	14-Jan	NULL	2.106430496	ZYC300	drugbank:DB04986	ZYC300	FALSE	FALSE	FALSE
UNIPROT:P05556	hgnc:6153	ITGB1	TdgClinicalTrial	14-Jan	NULL	0.491500449	ANTITHYMOCYTE GLOBULIN	rxcui:1011	LYMPHOCYTE IMMUNE GLOBULIN, ANTI-THYMOCYTE GLOBULIN	TRUE	TRUE	FALSE
UNIPROT:P35367	hgnc:5182	HRH1	TdgClinicalTrial	14-Jan	NULL	0.713468394	DEXBROMPHENIRAMINE	rxcui:1767	BROMPHENIRAMINE	TRUE	FALSE	FALSE
UNIPROT:P35367	hgnc:5182	HRH1	TdgClinicalTrial	14-Jan	NULL	0.178367098	HYDROXYZINE	rxcui:5553	HYDROXYZINE	TRUE	FALSE	FALSE
UNIPROT:P23219	hgnc:9604	PTGS1	TdgClinicalTrial	14-Jan	NULL	0.737250674	NEPAFENAC	rxcui:298665	NEPAFENAC	TRUE	FALSE	FALSE
UNIPROT:P35367	hgnc:5182	HRH1	TdgClinicalTrial	14-Jan	NULL	1.426936788	PHENIRAMINE	rxcui:8132	PHENIRAMINE	TRUE	FALSE	FALSE
UNIPROT:P23219	hgnc:9604	PTGS1	TdgClinicalTrial	14-Jan	NULL	1.105876011	SUPROFEN	rxcui:10255	SUPROFEN	TRUE	FALSE	FALSE
UNIPROT:Q02641	hgnc:1401	CACNB1	TEND	01-Aug-11	NULL	1.512309074	IBUTILIDE	rxcui:41289	IBUTILIDE	TRUE	FALSE	FALSE
UNIPROT:P35367	hgnc:5182	HRH1	TEND	01-Aug-11	NULL	0.713468394	BROMPHENIRAMINE	rxcui:1767	BROMPHENIRAMINE	TRUE	FALSE	FALSE
UNIPROT:Q07343	hgnc:8781	PDE4B	TEND	01-Aug-11	NULL	0.092445226	CAFFEINE	rxcui:1886	CAFFEINE	TRUE	FALSE	FALSE
UNIPROT:P02461	hgnc:2201	COL3A1	TEND	01-Aug-11	NULL	3.159645744	COLLAGENASE CLOSTRIDIUM HISTOLYTICUM	rxcui:2475861	COLLAGENASE CLOSTRIDIUM HISTOLYTICUM-AAES	TRUE	FALSE	FALSE
UNIPROT:P23219	hgnc:9604	PTGS1	TEND	01-Aug-11	NULL	0.552938005	DIFLUNISAL	rxcui:3393	DIFLUNISAL	TRUE	FALSE	FALSE
UNIPROT:P35367	hgnc:5182	HRH1	TEND	01-Aug-11	NULL	0.713468394	DIPHENYLPYRALINE	rxcui:23386	DIPHENYLPYRALINE	TRUE	FALSE	FALSE
UNIPROT:P47989	hgnc:12805	XDH	TEND	01-Aug-11	NULL	0.882180293	FEBUXOSTAT	rxcui:73689	FEBUXOSTAT	TRUE	FALSE	FALSE
UNIPROT:P16083	hgnc:7856	NQO2	TEND	01-Aug-11	NULL	0.135586331	MENADIONE	rxcui:6728	VITAMIN K3	TRUE	FALSE	FALSE
UNIPROT:P04818	hgnc:12441	TYMS	TEND	01-Aug-11	NULL	0.088492204	LEUCOVORIN	rxcui:225852	LEUCOVORIN CALCIUM	TRUE	FALSE	TRUE
UNIPROT:P43088	hgnc:9600	PTGFR	TEND	01-Aug-11	NULL	33.70288794	LATANOPROST	rxcui:43611	LATANOPROST	TRUE	FALSE	FALSE
UNIPROT:P38435	hgnc:4247	GGCX	TEND	01-Aug-11	NULL	1.355863308	MENADIONE	rxcui:6728	VITAMIN K3	TRUE	FALSE	FALSE
UNIPROT:P49721	hgnc:9539	PSMB2	TEND	01-Aug-11	NULL	0.52041224	BORTEZOMIB	rxcui:358258	BORTEZOMIB	TRUE	FALSE	TRUE
UNIPROT:Q13200	hgnc:9559	PSMD2	TEND	01-Aug-11	NULL	0.832659584	BORTEZOMIB	rxcui:358258	BORTEZOMIB	TRUE	FALSE	TRUE
UNIPROT:Q969P6	hgnc:29787	TOP1MT	TEND	01-Aug-11	NULL	0.943680862	TOPOTECAN	rxcui:266573	TOPOTECAN HYDROCHLORIDE	TRUE	FALSE	TRUE
ATP-DEPENDENT RNA HELICASE DDX5	hgnc:2746	DDX5	TTD	2020.06.01	NULL	58.9800539	RX-5902	ncit:C113293	P-P68 INHIBITOR RX-5902	FALSE	FALSE	FALSE
BROMODOMAIN-CONTAINING PROTEIN 2	hgnc:1103	BRD2	TTD	2020.06.01	NULL	1.512309074	ABBV-744	iuphar.ligand:10730	ABBV-744	FALSE	FALSE	FALSE
HEAT SHOCK PROTEIN 90 BETA	hgnc:5258	HSP90AB1	TTD	2020.06.01	NULL	1.282175085	PU-H71	chembl:CHEMBL200102	PU-H71	FALSE	FALSE	FALSE
ERBB2 TYROSINE KINASE RECEPTOR	hgnc:3430	ERBB2	TTD	2020.06.01	NULL	0.134657657	Sym013	ncit:C131175	ANTI-EGFR/HER2/HER3 MONOCLONAL ANTIBODY MIXTURE SYM013	FALSE	FALSE	FALSE
AMYLOID BETA A4 PROTEIN	hgnc:620	APP	TTD	2020.06.01	NULL	0.100820605	PF-03084014	ncit:C82383	NIROGACESTAT	FALSE	FALSE	TRUE
LEUKOCYTE SURFACE ANTIGEN CD47	hgnc:1682	CD47	TTD	2020.06.01	NULL	9.830008983	TTI-621	ncit:C125718	ONTORPACEPT	FALSE	FALSE	FALSE
LYSYL OXIDASE HOMOLOG 2	hgnc:6666	LOXL2	TTD	2020.06.01	NULL	58.9800539	GS-6624	ncit:C91735	SIMTUZUMAB	FALSE	FALSE	FALSE
ENDOPLASMIN	hgnc:12028	HSP90B1	TTD	2020.06.01	NULL	29.49002695	HS-110	ncit:C61073	VIAGENPUMATUCEL-L	FALSE	FALSE	FALSE
PHOSPHODIESTERASE 4B	hgnc:8781	PDE4B	TTD	2020.06.01	NULL	1.34045577	Oglemilast	ncit:C87376	OGLEMILAST	FALSE	FALSE	FALSE
THROMBOXANE A2 RECEPTOR	hgnc:11608	TBXA2R	TTD	2020.06.01	NULL	0.2808574	Alprostadil	rxcui:598	ALPROSTADIL	TRUE	FALSE	FALSE
HMG-COA REDUCTASE	hgnc:5006	HMGCR	TTD	2020.06.01	NULL	0.422796085	Pravastatin	rxcui:203144	PRAVASTATIN SODIUM	TRUE	FALSE	FALSE
MAPK/ERK KINASE KINASE 2	hgnc:6854	MAP3K2	TTD	2020.06.01	NULL	3.469414935	CI-1040	drugbank:DB12429	CI-1040	FALSE	FALSE	TRUE
PROSTAGLANDIN F2-ALPHA RECEPTOR	hgnc:9600	PTGFR	TTD	2020.06.01	NULL	0.526607624	PGF2alpha	rxcui:3477	DINOPROST	FALSE	FALSE	FALSE
TUBULIN BETA-2 CHAIN	hgnc:12412	TUBB2A	TTD	2020.06.01	NULL	0.085108303	Vinblastine	rxcui:11198	VINBLASTINE	TRUE	FALSE	TRUE
TISSUE FACTOR PATHWAY INHIBITOR	hgnc:11760	TFPI	TTD	2020.06.01	NULL	3.276669661	Tifacogin	ncit:C152614	TIFACOGIN	FALSE	FALSE	FALSE
PROTO-ONCOGENE C-RAF	hgnc:9829	RAF1	TTD	2020.06.01	NULL	0.471840431	Semapimod	ncit:C96535	SEMAPIMOD	FALSE	FALSE	FALSE
RIBONUCLEOSIDE-DIPHOSPHATE REDUCTASE M2	hgnc:10452	RRM2	TTD	2020.06.01	NULL	4.536927223	CO-101	chembl:CHEMBL3039516	GEMCITABINE ELAIDATE	FALSE	FALSE	FALSE
THROMBOXANE-A SYNTHASE	hgnc:11609	TBXAS1	TTD	2020.06.01	NULL	1.843126684	NM-702	drugbank:DB05505	NM-702	FALSE	FALSE	FALSE
THROMBOXANE A2 RECEPTOR	hgnc:11608	TBXA2R	TTD	2020.06.01	NULL	0.561714799	LAROPIPRANT	ncit:C87372	LAROPIPRANT	TRUE	FALSE	FALSE
ATP-BINDING CASSETTE TRANSPORTER C9	hgnc:60	ABCC9	TTD	2020.06.01	NULL	1.09222322	Tolbutamide	rxcui:10635	TOLBUTAMIDE	TRUE	FALSE	FALSE
CARBONIC ANHYDRASE XII	hgnc:1371	CA12	TTD	2020.06.01	NULL	1.053215248	Sulfamylon	rxcui:6572	MAFENIDE	TRUE	FALSE	FALSE
HEPARANASE	hgnc:5164	HPSE	TTD	2020.06.01	NULL	6.93882987	PG-545	ncit:C95202	PIXATIMOD	FALSE	FALSE	FALSE
SPHINGOSINE-1-PHOSPHATE RECEPTOR 1	hgnc:3165	S1PR1	TTD	2020.06.01	NULL	1.09222322	ASP-4058	drugbank:DB11819	ASP-4058	FALSE	FALSE	FALSE
DNA [CYTOSINE-5]-METHYLTRANSFERASE 1	hgnc:2976	DNMT1	TTD	2020.06.01	NULL	0.867353734	CC-486	ncit:C118288	ORAL AZACITIDINE	FALSE	FALSE	FALSE
ERBB2 TYROSINE KINASE RECEPTOR	hgnc:3430	ERBB2	TTD	2020.06.01	NULL	0.403972972	S-222611	chembl:CHEMBL3545200	S-222611	FALSE	FALSE	FALSE
ADRENERGIC RECEPTOR	hgnc:3642	FDXR	TTD	2020.06.01	NULL	14.74501347	Oxilofrine	rxcui:32639	OXILOFRINE	FALSE	FALSE	FALSE
CALCIUM CHANNEL UNSPECIFIC	hgnc:1421	SLC25A20	TTD	2020.06.01	NULL	0.357454872	Bepridil	rxcui:1436	BEPRIDIL	TRUE	FALSE	FALSE
ERBB2 TYROSINE KINASE RECEPTOR	hgnc:3430	ERBB2	TTD	2020.06.01	NULL	0.008782021	Masoprocol	rxcui:227239	MASOPROCOL	TRUE	FALSE	FALSE
ADENOSINE A2B RECEPTOR	hgnc:264	ADORA2B	TTD	2020.06.01	NULL	1.63833483	Vidarabine	rxcui:11194	VIDARABINE	TRUE	FALSE	FALSE
CATHEPSIN K	hgnc:2536	CTSK	TTD	2020.06.01	NULL	26.21335729	Odanacatib	ncit:C66981	ODANACATIB	FALSE	FALSE	TRUE
B2 BRADYKININ RECEPTOR	hgnc:1030	BDKRB2	TTD	2020.06.01	NULL	13.61078167	Anatibant	ncit:C79554	ANATIBANT	FALSE	FALSE	FALSE
PROTEIN KINASE C DELTA	hgnc:9399	PRKCD	TTD	2020.06.01	NULL	5.529380053	KAI-9803	ncit:C101384	DELCASERTIB	FALSE	FALSE	FALSE
MORTALIN	hgnc:5244	HSPA9	TTD	2020.06.01	NULL	176.9401617	MKT-077	ncit:C2731	RHODACYANINE ANALOG MKT-077	FALSE	FALSE	FALSE
MATRIX METALLOPROTEINASE-2	hgnc:7166	MMP2	TTD	2020.06.01	NULL	0.756154537	Marimastat	ncit:C1652	MARIMASTAT	FALSE	FALSE	TRUE
CDKN2A	hgnc:1787	CDKN2A	JAX-CKB	05-Jun-23	NULL	0.952909034	Palbociclib	rxcui:1601374	PALBOCICLIB	TRUE	FALSE	TRUE
CDKN2A	hgnc:1787	CDKN2A	JAX-CKB	05-Jun-23	NULL	2.457502246	GSK461364	ncit:C70948	POLO-LIKE KINASE 1 INHIBITOR GSK461364	FALSE	FALSE	TRUE
CHEK1	hgnc:1925	CHEK1	JAX-CKB	05-Jun-23	NULL	0.029365225	Paclitaxel	rxcui:56946	PACLITAXEL	TRUE	FALSE	TRUE
EML4	hgnc:1316	EML4	JAX-CKB	05-Jun-23	NULL	0.68581458	NUV-655	ncit:C188054	ALK INHIBITOR NVL-655	FALSE	FALSE	FALSE
EML4	hgnc:1316	EML4	JAX-CKB	05-Jun-23	NULL	0.120318347	Entrectinib	rxcui:2197862	ENTRECTINIB	TRUE	FALSE	TRUE
EML4	hgnc:1316	EML4	JAX-CKB	05-Jun-23	NULL	3.242032561	Crizotinib	rxcui:1148495	CRIZOTINIB	TRUE	FALSE	TRUE
EML4	hgnc:1316	EML4	JAX-CKB	05-Jun-23	NULL	4.252050397	Lorlatinib	rxcui:2103164	LORLATINIB	TRUE	FALSE	TRUE
IDH1	hgnc:5382	IDH1	JAX-CKB	05-Jun-23	NULL	0.028982827	Crenolanib	ncit:C64639	CRENOLANIB	FALSE	FALSE	TRUE
AREG	hgnc:651	AREG	CIViC	05-Jun-23	NULL	0.346941494	CETUXIMAB	rxcui:318341	CETUXIMAB	TRUE	TRUE	TRUE
SMARCA4	hgnc:11100	SMARCA4	CIViC	05-Jun-23	NULL	0.105321525	TOZASERTIB	ncit:C98053	TOZASERTIB	FALSE	FALSE	TRUE
CIC	hgnc:14214	CIC	CIViC	05-Jun-23	NULL	0.578235823	VEMURAFENIB	rxcui:1147220	VEMURAFENIB	TRUE	FALSE	TRUE
RB1	hgnc:9884	RB1	CIViC	05-Jun-23	NULL	0.068263951	ALPELISIB	rxcui:2169285	ALPELISIB	TRUE	FALSE	TRUE
VPS37A	hgnc:24928	VPS37A	CIViC	05-Jun-23	NULL	1.734707468	CETUXIMAB	rxcui:318341	CETUXIMAB	TRUE	TRUE	TRUE
EZH2	hgnc:3527	EZH2	CIViC	05-Jun-23	NULL	0.235920216	DABRAFENIB	rxcui:1424911	DABRAFENIB	TRUE	FALSE	TRUE
EZH2	hgnc:3527	EZH2	CIViC	05-Jun-23	NULL	3.538803234	GSK126	iuphar.ligand:7012	GSK126	FALSE	FALSE	TRUE
MAP2K2	hgnc:6842	MAP2K2	ChEMBL	32	inhibitor	0.36954921	BINIMETINIB	rxcui:2049122	BINIMETINIB	TRUE	FALSE	TRUE
PARP2	hgnc:272	PARP2	ClearityFoundationClinicalTrial	15-Jun-13	inhibitor	0.468095666	1207456-01-6	rxcui:2099704	TALAZOPARIB	TRUE	FALSE	TRUE
POLB	hgnc:9174	POLB	DTC	05-Jun-23	NULL	0.081464163	NSC-353263	chembl:CHEMBL1383812	CHEMBL:CHEMBL1383812	FALSE	FALSE	FALSE
XDH	hgnc:12805	XDH	NCI	14-Sep-17	NULL	0.042600256	VCR	rxcui:11202	VINCRISTINE	TRUE	FALSE	TRUE
G6PD	hgnc:4057	G6PD	PharmGKB	05-Jun-23	NULL	0.008445025	doxorubicin	rxcui:142433	DOXORUBICIN HYDROCHLORIDE	TRUE	FALSE	TRUE
SLK	hgnc:11088	SLK	DTC	05-Jun-23	NULL	0.02026806	CYC-116	chembl:CHEMBL482967	CYC-116	FALSE	FALSE	FALSE
NT5E	hgnc:8021	NT5E	CIViC	05-Jun-23	NULL	0.091300393	CETUXIMAB	rxcui:318341	CETUXIMAB	TRUE	TRUE	TRUE
NOS3	hgnc:7876	NOS3	PharmGKB	05-Jun-23	NULL	0.674057759	sildenafil	rxcui:136411	SILDENAFIL	TRUE	FALSE	FALSE
VITAMIN K-DEPENDENT GAMMA-CARBOXYLASE	hgnc:4247	GGCX	TTD	2020.06.01	NULL	8.425721985	Phytonadione	rxcui:11258	VITAMIN K	TRUE	FALSE	FALSE
HLA-B	hgnc:4932	HLA-B	PharmGKB	05-Jun-23	NULL	0.110864763	stavudine	rxcui:59763	STAVUDINE	TRUE	FALSE	FALSE
PARP1	hgnc:270	PARP1	MyCancerGenome	20-Jun-17	other/unknown	0.832659584	MK4827	rxcui:1918231	NIRAPARIB	TRUE	FALSE	TRUE
PIM3	hgnc:19310	PIM3	DTC	05-Jun-23	NULL	0.056875655	GEFITINIB	rxcui:328134	GEFITINIB	TRUE	FALSE	TRUE
DYRK3	hgnc:3094	DYRK3	DTC	05-Jun-23	NULL	0.055852324	SORAFENIB	rxcui:495881	SORAFENIB	TRUE	FALSE	TRUE
IDH1	hgnc:5382	IDH1	DTC	05-Jun-23	NULL	0.009660942	FLUPHENAZINE HYDROCHLORIDE	rxcui:203207	FLUPHENAZINE HYDROCHLORIDE	TRUE	FALSE	FALSE
NPC1	hgnc:7897	NPC1	DTC	05-Jun-23	NULL	0.145629763	DNDI1417215	chembl:CHEMBL1390650	CHEMBL:CHEMBL1390650	FALSE	FALSE	FALSE
POLB	hgnc:9174	POLB	DTC	05-Jun-23	NULL	0.108618884	TCMDC-125180	chembl:CHEMBL586163	CHEMBL:CHEMBL586163	FALSE	FALSE	FALSE
PRKD2	hgnc:17293	PRKD2	DTC	05-Jun-23	NULL	0.017006936	TAE-684	iuphar.ligand:5714	NVP-TAE684	FALSE	FALSE	FALSE
PHOSPHODIESTERASE 4B	hgnc:8781	PDE4B	TTD	2020.06.01	NULL	0.44681859	OX-914	chembl:CHEMBL4297287	HT-0712	FALSE	FALSE	FALSE
BAZ2B	hgnc:963	BAZ2B	DTC	05-Jun-23	NULL	0.015677845	5,8,11,14-EICOSATETRAYNOIC ACID	iuphar.ligand:2669	EICOSATETRANOIC ACID	FALSE	FALSE	FALSE
UNIPROT:P35367	hgnc:5182	HRH1	TdgClinicalTrial	14-Jan	NULL	0.105699021	FLUNARIZINE	rxcui:4459	FLUNARIZINE	FALSE	FALSE	FALSE
TEK	hgnc:11724	TEK	ChEMBL	32	inhibitor	1.053215248	ALTIRATINIB	ncit:C118290	ALTIRATINIB	FALSE	FALSE	FALSE
PTGS1	hgnc:9604	PTGS1	ChEMBL	32	inhibitor	0.061437556	PHENYLBUTAZONE	rxcui:8160	PHENYLBUTAZONE	TRUE	FALSE	FALSE
TUBB6	hgnc:20776	TUBB6	ChEMBL	32	modulator	0.044954309	BMS-275183	ncit:C62639	BMS-275183	FALSE	FALSE	FALSE
G6PD	hgnc:4057	G6PD	NCI	14-Sep-17	NULL	0.202680598	NORETHISTERONE ACETATE	rxcui:31983	NORETHINDRONE ACETATE	TRUE	FALSE	FALSE
ERRFI1	hgnc:18185	ERRFI1	CIViC	05-Jun-23	NULL	3.276669661	EPIDERMAL GROWTH FACTOR RECEPTOR TYROSINE KINASE INHIBITOR	ncit:C2167	EPIDERMAL GROWTH FACTOR RECEPTOR TYROSINE KINASE INHIBITOR	FALSE	FALSE	TRUE
RPS6KA4	hgnc:10433	RPS6KA4	DTC	05-Jun-23	NULL	0.427391695	LINIFANIB	ncit:C71759	LINIFANIB	FALSE	FALSE	TRUE
MAPK3	hgnc:6877	MAPK3	DTC	05-Jun-23	NULL	0.567115903	VOLVALERENAL D	chembl:CHEMBL1224789	VOLVALERENAL D	FALSE	FALSE	FALSE
HGF	hgnc:4893	HGF	NCI	14-Sep-17	NULL	0.158548532	EGCG	rxcui:24246	EPIGALLOCATECHIN GALLATE	TRUE	FALSE	FALSE
NQO2	hgnc:7856	NQO2	PharmGKB	05-Jun-23	NULL	0.126838826	clozapine	rxcui:2626	CLOZAPINE	TRUE	FALSE	FALSE
BAZ2B	hgnc:963	BAZ2B	DTC	05-Jun-23	NULL	0.01724563	TCMDC-124176	chembl:CHEMBL588038	CHEMBL:CHEMBL588038	FALSE	FALSE	FALSE
SPHINGOSINE-1-PHOSPHATE RECEPTOR 1	hgnc:3165	S1PR1	TTD	2020.06.01	NULL	6.553339322	ACT-128800	rxcui:2532300	PONESIMOD	TRUE	FALSE	FALSE
RXRA	hgnc:10477	RXRA	DTC	05-Jun-23	NULL	0.19660018	BROMOXYNIL	chembl:CHEMBL453905	BROMOXYNIL	FALSE	FALSE	FALSE
APEX1	hgnc:587	APEX1	DTC	05-Jun-23	NULL	0.018617441	ASTERRIC ACID	chembl:CHEMBL469424	ASTERRIC ACID	FALSE	FALSE	FALSE
ITGB2	hgnc:6155	ITGB2	ChEMBL	32	inhibitor	0.54611161	ROVELIZUMAB	ncit:C152264	ROVELIZUMAB	FALSE	FALSE	FALSE
CA12	hgnc:1371	CA12	ChEMBL	32	inhibitor	1.053215248	DICHLORPHENAMIDE	rxcui:3353	DICHLORPHENAMIDE	TRUE	FALSE	FALSE
LAMA5	hgnc:6485	LAMA5	ChEMBL	32	cleavage	1.552106681	OCRIPLASMIN	rxcui:29998	OCRIPLASMIN	TRUE	FALSE	FALSE
HSPA8	hgnc:5241	HSPA8	NCI	14-Sep-17	NULL	0.460781671	ANTIBIOTIC	ncit:C258	ANTIBIOTIC	FALSE	FALSE	FALSE
NT5E	hgnc:8021	NT5E	NCI	14-Sep-17	NULL	0.100135915	CLOZAPINE	rxcui:2626	CLOZAPINE	TRUE	FALSE	FALSE
IDH1	hgnc:5382	IDH1	DTC	05-Jun-23	NULL	0.008050785	DIGITOXIN	rxcui:3403	DIGITOXIN	TRUE	FALSE	FALSE
AXIN1	hgnc:903	AXIN1	DTC	05-Jun-23	NULL	58.9800539	(+/-)-HYDNOCARPIN	chembl:CHEMBL91638	CHEMBL:CHEMBL91638	FALSE	FALSE	FALSE
PLK1	hgnc:9077	PLK1	DTC	05-Jun-23	NULL	0.004964651	PHA-767491	drugbank:DB17043	PHA-767491	FALSE	FALSE	FALSE
POLB	hgnc:9174	POLB	DTC	05-Jun-23	NULL	0.06517133	TCMDC-125185	chembl:CHEMBL580819	CHEMBL:CHEMBL580819	FALSE	FALSE	FALSE
TBC1D1	hgnc:11578	TBC1D1	PharmGKB	05-Jun-23	NULL	0.951291192	clozapine	rxcui:2626	CLOZAPINE	TRUE	FALSE	FALSE
IRAK1	hgnc:6112	IRAK1	DTC	05-Jun-23	NULL	0.032335556	SORAFENIB	rxcui:495881	SORAFENIB	TRUE	FALSE	TRUE
PRKAA1	hgnc:9376	PRKAA1	DTC	05-Jun-23	NULL	0.028355795	GW441756X	chembl:CHEMBL1516890	GW441756X	FALSE	FALSE	FALSE
F2R	hgnc:3537	F2R	ChEMBL	32	inhibitor	2.808573995	VORAPAXAR SULFATE	rxcui:1537050	VORAPAXAR SULFATE	TRUE	FALSE	FALSE
POLB	hgnc:9174	POLB	DTC	05-Jun-23	NULL	0.040732081	TCMDC-123723	chembl:CHEMBL525103	CHEMBL:CHEMBL525103	FALSE	FALSE	FALSE
RPL8	hgnc:10368	RPL8	ChEMBL	32	inhibitor	0.145629763	MT-3724	chembl:CHEMBL4297789	MT-3724	FALSE	FALSE	FALSE
ATP7A	hgnc:869	ATP7A	NCI	14-Sep-17	NULL	0.526607624	OXALIPLATIN	rxcui:32592	OXALIPLATIN	TRUE	FALSE	TRUE
DAPK3	hgnc:2676	DAPK3	DTC	05-Jun-23	NULL	0.121358136	FASUDIL	ncit:C65624	FASUDIL	FALSE	FALSE	TRUE
TNKS2	hgnc:15677	TNKS2	ChEMBL	32	inhibitor	14.74501347	2X-121	drugbank:DB16063	2X-121	FALSE	FALSE	FALSE
SLC19A1	hgnc:10937	SLC19A1	PharmGKB	05-Jun-23	NULL	0.108419217	capecitabine	rxcui:194000	CAPECITABINE	TRUE	FALSE	TRUE
DPYD	hgnc:3012	DPYD	CGI	05-Jun-23	NULL	5.361823081	Tegafur	rxcui:4582	TEGAFUR	TRUE	FALSE	TRUE
UNIPROT:Q02641	hgnc:1401	CACNB1	TdgClinicalTrial	14-Jan	NULL	1.512309074	IBUTILIDE	rxcui:41289	IBUTILIDE	TRUE	FALSE	FALSE
IDH1	hgnc:5382	IDH1	DTC	05-Jun-23	NULL	0.036228534	GNF-PF-1859	chembl:CHEMBL1520837	CHEMBL:CHEMBL1520837	FALSE	FALSE	FALSE
RCE1	hgnc:13721	RCE1	DTC	05-Jun-23	NULL	1.404286998	LEVOFLOXACIN	rxcui:1546009	LEVOFLOXACIN ANHYDROUS	TRUE	FALSE	FALSE
PSMB2	hgnc:9539	PSMB2	DTC	05-Jun-23	NULL	0.52041224	BORTEZOMIB	rxcui:358258	BORTEZOMIB	TRUE	FALSE	TRUE
PARP1	hgnc:270	PARP1	ClearityFoundationClinicalTrial	15-Jun-13	inhibitor	0.832659584	NIRAPARIB	rxcui:1918231	NIRAPARIB	TRUE	FALSE	TRUE
UNIPROT:Q16512	hgnc:9405	PKN1	TdgClinicalTrial	14-Jan	NULL	2.680911541	INGENOL MEBUTATE	rxcui:1242806	INGENOL MEBUTATE	TRUE	FALSE	FALSE
IKBKB	hgnc:5960	IKBKB	DTC	05-Jun-23	NULL	2.808573995	6-METHOXYCOMAPARVIN	chembl:CHEMBL401565	CHEMBL:CHEMBL401565	FALSE	FALSE	FALSE
FRIZZLED-7 RECEPTOR	hgnc:4045	FZD7	TTD	2020.06.01	NULL	16.85144397	OMP-18R5	ncit:C96799	VANTICTUMAB	FALSE	FALSE	FALSE
EML4	hgnc:1316	EML4	JAX-CKB	05-Jun-23	NULL	0.085726823	Selumetinib	rxcui:2289380	SELUMETINIB	TRUE	FALSE	TRUE
BAZ2B	hgnc:963	BAZ2B	DTC	05-Jun-23	NULL	0.043114074	NSC-353263	chembl:CHEMBL1383812	CHEMBL:CHEMBL1383812	FALSE	FALSE	FALSE
MAPK8	hgnc:6881	MAPK8	ChEMBL	32	inhibitor	0.385490548	BENTAMAPIMOD	ncit:C87441	BENTAMAPIMOD	FALSE	FALSE	FALSE
BAZ2B	hgnc:963	BAZ2B	DTC	05-Jun-23	NULL	0.028742716	AG-528	chembl:CHEMBL56542	CHEMBL:CHEMBL56542	FALSE	FALSE	FALSE
UNIPROT:Q92769	hgnc:4853	HDAC2	TdgClinicalTrial	14-Jan	NULL	0.359634475	CHIDAMIDE	hemonc:99	CHIDAMIDE	FALSE	FALSE	FALSE
USP1	hgnc:12607	USP1	DTC	05-Jun-23	NULL	0.09543698	AMBAZONE	ncit:C72627	AMBAZONE	FALSE	FALSE	FALSE
CDK9	hgnc:1780	CDK9	ClearityFoundationClinicalTrial	15-Jun-13	inhibitor	1.474501347	DINACICLIB	ncit:C78854	DINACICLIB	FALSE	FALSE	TRUE
SLK	hgnc:11088	SLK	DTC	05-Jun-23	NULL	0.022089908	SP-600125	chembl:CHEMBL1725279	SP-600125	FALSE	FALSE	FALSE
WRN	hgnc:12791	WRN	DTC	05-Jun-23	NULL	0.021683843	LUTEOLIN	drugbank:DB15584	LUTEOLIN	FALSE	FALSE	FALSE
BRCA2	hgnc:1101	BRCA2	CIViC	05-Jun-23	NULL	0.385490548	PLATINUM COMPOUND	ncit:C1450	PLATINUM COMPOUND	FALSE	FALSE	TRUE
BAZ2B	hgnc:963	BAZ2B	DTC	05-Jun-23	NULL	0.043114074	5-NITRO-[1,10]PHENANTHROLINE	chembl:CHEMBL101815	CHEMBL:CHEMBL101815	FALSE	FALSE	FALSE
IDH1	hgnc:5382	IDH1	DTC	05-Jun-23	NULL	0.003450337	ESTRADIOL ACETATE	rxcui:24395	ESTRADIOL VALERATE	TRUE	FALSE	FALSE
ADENINE NUCLEOTIDE TRANSLOCATOR 1	hgnc:10990	SLC25A4	TTD	2020.06.01	NULL	11.79601078	Clodronate	rxcui:3350	CLODRONIC ACID	TRUE	FALSE	FALSE
YES1	hgnc:12841	YES1	DTC	05-Jun-23	NULL	0.047259659	TIVOZANIB	rxcui:2534233	TIVOZANIB	TRUE	FALSE	TRUE
HISTAMINE H1 RECEPTOR	hgnc:5182	HRH1	TTD	2020.06.01	NULL	0.203848113	Diphenhydramine	rxcui:3498	DIPHENHYDRAMINE	TRUE	FALSE	FALSE
USP1	hgnc:12607	USP1	DTC	05-Jun-23	NULL	0.005964811	GOSSYPOL	ncit:C529	GOSSYPOL	FALSE	FALSE	FALSE
BAZ2B	hgnc:963	BAZ2B	DTC	05-Jun-23	NULL	0.005225948	DAUNORUBICIN HYDROCHLORIDE	rxcui:81992	DAUNORUBICIN HYDROCHLORIDE	TRUE	FALSE	FALSE
DNMT1	hgnc:2976	DNMT1	DTC	05-Jun-23	NULL	3.469414935	MAHANINE	chembl:CHEMBL590522	MAHANINE	FALSE	FALSE	FALSE
GNRH1	hgnc:4419	GNRH1	NCI	14-Sep-17	NULL	0.258684447	TNF-ALPHA	chembl:CHEMBL265582	TNF-ALPHA	FALSE	FALSE	FALSE
MAPK3	hgnc:6877	MAPK3	DTC	05-Jun-23	NULL	0.039797607	ETOPOSIDE	rxcui:4179	ETOPOSIDE	TRUE	FALSE	TRUE
UROKINASE-TYPE PLASMINOGEN ACTIVATOR	hgnc:9052	PLAU	TTD	2020.06.01	NULL	1.404286998	UK-356202	iuphar.ligand:6543	UK-356202	FALSE	FALSE	FALSE
CDKN2D	hgnc:1790	CDKN2D	NCI	14-Sep-17	NULL	6.319291489	IL-4	iuphar.ligand:4996	IL-4	FALSE	FALSE	FALSE
CBX1	hgnc:1551	CBX1	DTC	05-Jun-23	NULL	0.031372369	NSC-130813	chembl:CHEMBL463783	CHEMBL:CHEMBL463783	FALSE	FALSE	FALSE
RPL41	hgnc:10354	RPL41	ChEMBL	32	modulator	0.14385379	ATALUREN	ncit:C169791	ATALUREN	TRUE	FALSE	FALSE
POLB	hgnc:9174	POLB	DTC	05-Jun-23	NULL	0.025065896	D-DOPA	chembl:CHEMBL211670	CHEMBL:CHEMBL211670	FALSE	FALSE	FALSE
PIM3	hgnc:19310	PIM3	ChEMBL	32	inhibitor	1.156471645	SGI-1776	drugbank:DB12494	SGI-1776	FALSE	FALSE	FALSE
PKM	hgnc:9021	PKM	DTC	05-Jun-23	NULL	0.327666966	CID 752709	chembl:CHEMBL429335	CHEMBL:CHEMBL429335	FALSE	FALSE	FALSE
PLK1	hgnc:9077	PLK1	DTC	05-Jun-23	NULL	0.040958371	FLUORANTHEN-3-YLAMINE	chembl:CHEMBL103583	CHEMBL:CHEMBL103583	FALSE	FALSE	FALSE
PRKAG1	hgnc:9385	PRKAG1	DTC	05-Jun-23	NULL	2.246859196	METFORMIN	rxcui:6809	METFORMIN	TRUE	FALSE	TRUE
NPC1	hgnc:7897	NPC1	DTC	05-Jun-23	NULL	0.048543254	NSC-139257	chembl:CHEMBL1256364	CHEMBL:CHEMBL1256364	FALSE	FALSE	FALSE
RECQL	hgnc:9948	RECQL	DTC	05-Jun-23	NULL	0.01175604	HOMIDIUM BROMIDE	ncit:C65857	HOMIDIUM BROMIDE	FALSE	FALSE	FALSE
PAGA	hgnc:9352	PRDX1	ChEMBL	32	inhibitor	9.830008983	AVP-21D9	chembl:CHEMBL2109303	AVP-21D9	FALSE	FALSE	FALSE
NRAS	hgnc:7989	NRAS	JAX-CKB	05-Jun-23	NULL	0.119151624	RO5126766	ncit:C80060	AVUTOMETINIB	FALSE	FALSE	FALSE
POLB	hgnc:9174	POLB	DTC	05-Jun-23	NULL	0.06517133	TCMDC-124381	chembl:CHEMBL579919	CHEMBL:CHEMBL579919	FALSE	FALSE	FALSE
CAMK2B	hgnc:1461	CAMK2B	DTC	05-Jun-23	NULL	0.033134862	SP-600125	chembl:CHEMBL1725279	SP-600125	FALSE	FALSE	FALSE
DAPK3	hgnc:2676	DAPK3	DTC	05-Jun-23	NULL	0.0337801	CYC-116	chembl:CHEMBL482967	CYC-116	FALSE	FALSE	FALSE
PAX8	hgnc:8622	PAX8	DTC	05-Jun-23	NULL	0.027496529	DAUNORUBICIN HYDROCHLORIDE	rxcui:81992	DAUNORUBICIN HYDROCHLORIDE	TRUE	FALSE	FALSE
PRKD2	hgnc:17293	PRKD2	DTC	05-Jun-23	NULL	0.014954375	CENISERTIB	ncit:C64540	CENISERTIB	FALSE	FALSE	TRUE
CASP8	hgnc:1509	CASP8	DTC	05-Jun-23	NULL	4.718404312	20(S)-PROTOPANAXADIOL	chembl:CHEMBL375563	CHEMBL:CHEMBL375563	FALSE	FALSE	FALSE
GNA11	hgnc:4379	GNA11	CIViC	05-Jun-23	NULL	0.737250674	CABOZANTINIB	rxcui:1363267	CABOZANTINIB S-MALATE	TRUE	FALSE	TRUE
PLAT	hgnc:9051	PLAT	NCI	14-Sep-17	NULL	1.531949452	LYMPHOKINES	ncit:C621	RECOMBINANT LYMPHOKINE	FALSE	FALSE	FALSE
ERBB2	hgnc:3430	ERBB2	NCI	14-Sep-17	NULL	0.021836377	HYDROCORTISONE	rxcui:103468	HYDROCORTISONE BUTYRATE	TRUE	FALSE	FALSE
RECQL	hgnc:9948	RECQL	DTC	05-Jun-23	NULL	0.016234532	PURPURIN	chembl:CHEMBL294264	PURPURIN	FALSE	FALSE	FALSE
HNRNPC	hgnc:5035	HNRNPC	DTC	05-Jun-23	NULL	14.74501347	DABIGATRAN	rxcui:1546356	DABIGATRAN	TRUE	FALSE	FALSE
PSMD10	hgnc:9555	PSMD10	MyCancerGenome	20-Jun-17	other/unknown	0.499830965	CARFILZOMIB	rxcui:1302966	CARFILZOMIB	TRUE	FALSE	TRUE
UNIPROT:P04818	hgnc:12441	TYMS	TdgClinicalTrial	14-Jan	NULL	0.088492204	LEUCOVORIN	rxcui:225852	LEUCOVORIN CALCIUM	TRUE	FALSE	TRUE
POLD2	hgnc:9176	POLD2	ChEMBL	32	inhibitor	0.29787906	FLUDARABINE PHOSPHATE	rxcui:24698	FLUDARABINE	TRUE	FALSE	TRUE
BAZ2B	hgnc:963	BAZ2B	DTC	05-Jun-23	NULL	0.028742716	PYRIDINE-2,4-DICARBOXYLIC ACID	iuphar.ligand:8744	COMPOUND 6A [PMID: 18942826]	FALSE	FALSE	FALSE
YES1	hgnc:12841	YES1	DTC	05-Jun-23	NULL	0.283557951	GSK-466317A	chembl:CHEMBL427058	GSK-466317A	FALSE	FALSE	FALSE
ERBB2	hgnc:3430	ERBB2	ChEMBL	32	inhibitor	0.201986486	ALLITINIB	ncit:C179280	ALLITINIB	FALSE	FALSE	FALSE
BAZ2B	hgnc:963	BAZ2B	DTC	05-Jun-23	NULL	0.024636614	STILONIUM IODIDE	ncit:C73168	STILONIUM IODIDE	FALSE	FALSE	FALSE
UNIPROT:P08238	hgnc:5258	HSP90AB1	TdgClinicalTrial	14-Jan	NULL	0.641087542	MPC-3100	ncit:C84836	HSP90 INHIBITOR LAM-003A	FALSE	FALSE	FALSE
NPC1	hgnc:7897	NPC1	DTC	05-Jun-23	NULL	0.087377858	NILE RED	chembl:CHEMBL144472	NILE RED	FALSE	FALSE	FALSE
GSTP1	hgnc:4638	GSTP1	NCI	14-Sep-17	NULL	0.122875112	VITAMIN E	rxcui:11256	VITAMIN E	TRUE	FALSE	FALSE
EZH2	hgnc:3527	EZH2	ChEMBL	32	inhibitor	3.538803234	GSK2816126	iuphar.ligand:7012	GSK126	FALSE	FALSE	TRUE
GSK3B	hgnc:4617	GSK3B	DTC	05-Jun-23	NULL	2.621335729	MANZAMINE A	chembl:CHEMBL403233	MANZAMINE A	FALSE	FALSE	FALSE
CCHCR1	hgnc:13930	CCHCR1	PharmGKB	05-Jun-23	NULL	4.536927223	nevirapine	rxcui:53654	NEVIRAPINE	TRUE	FALSE	FALSE
PTK2B	hgnc:9612	PTK2B	DTC	05-Jun-23	NULL	0.026748324	ILORASERTIB	ncit:C116729	ILORASERTIB	FALSE	FALSE	TRUE
YES1	hgnc:12841	YES1	DTC	05-Jun-23	NULL	0.283557951	GW561436X	chembl:CHEMBL1885746	GW561436X	FALSE	FALSE	FALSE
HISTAMINE H1 RECEPTOR	hgnc:5182	HRH1	TTD	2020.06.01	NULL	0.04756456	Tranilast	rxcui:57330	TRANILAST	FALSE	FALSE	FALSE
PTGS1	hgnc:9604	PTGS1	ChEMBL	32	inhibitor	0.105321525	MECLOFENAMATE SODIUM	rxcui:6677	MECLOFENAMATE SODIUM	TRUE	FALSE	FALSE
AMYLOID BETA A4 PROTEIN	hgnc:620	APP	TTD	2020.06.01	NULL	2.621335729	ALZ-801	chembl:CHEMBL4650301	VALILTRAMIPROSATE	FALSE	FALSE	FALSE
PPARD	hgnc:9235	PPARD	DTC	05-Jun-23	NULL	0.111704648	TRIPARANOL	ncit:C152752	TRIPARANOL	TRUE	FALSE	FALSE
ERBB2	hgnc:3430	ERBB2	ChEMBL	32	inhibitor	0.269315315	NERATINIB MALEATE	rxcui:1940642	NERATINIB MALEATE	TRUE	FALSE	FALSE
TUBB6	hgnc:20776	TUBB6	ChEMBL	32	inhibitor	0.044954309	ENFORTUMAB VEDOTIN	rxcui:2268306	ENFORTUMAB VEDOTIN-EJFV	TRUE	FALSE	TRUE
UNIPROT:P05106	hgnc:6156	ITGB3	TdgClinicalTrial	14-Jan	NULL	3.145602874	TIROFIBAN	rxcui:73137	TIROFIBAN	TRUE	FALSE	FALSE
CAMK2B	hgnc:1461	CAMK2B	NCI	14-Sep-17	NULL	0.117960108	NIFEDIPINE	rxcui:7417	NIFEDIPINE	TRUE	FALSE	FALSE
YES1	hgnc:12841	YES1	DTC	05-Jun-23	NULL	0.283557951	GSK1023156A	chembl:CHEMBL518953	GSK-1023156A	FALSE	FALSE	FALSE
PROSTAGLANDIN E2 RECEPTOR EP2	hgnc:9594	PTGER2	TTD	2020.06.01	NULL	1.053215248	Alprostadil	rxcui:598	ALPROSTADIL	TRUE	FALSE	FALSE
IDH1	hgnc:5382	IDH1	DTC	05-Jun-23	NULL	0.004140404	MERCAPTOPURINE	rxcui:103	MERCAPTOPURINE	TRUE	FALSE	TRUE
CBX1	hgnc:1551	CBX1	DTC	05-Jun-23	NULL	0.019607731	DOCEBENONE	ncit:C76761	DOCEBENONE	FALSE	FALSE	FALSE
TYMS	hgnc:12441	TYMS	PharmGKB	05-Jun-23	NULL	0.195947023	hydroxychloroquine	rxcui:5521	HYDROXYCHLOROQUINE	TRUE	FALSE	FALSE
IL1R1	hgnc:5993	IL1R1	NCI	14-Sep-17	NULL	1.764360587	IL-1	ncit:C586	RECOMBINANT INTERLEUKIN-1	FALSE	FALSE	FALSE
RELA	hgnc:9955	RELA	DTC	05-Jun-23	NULL	0.556415603	SORBINIL	ncit:C97357	SORBINIL	FALSE	FALSE	FALSE
POLB	hgnc:9174	POLB	DTC	05-Jun-23	NULL	0.01715035	HYCANTHONE	ncit:C550	HYCANTHONE	FALSE	FALSE	FALSE
CBX1	hgnc:1551	CBX1	DTC	05-Jun-23	NULL	0.00506006	CLOZAPINE	rxcui:2626	CLOZAPINE	TRUE	FALSE	FALSE
STAG2	hgnc:11355	STAG2	CIViC	05-Jun-23	NULL	1.734707468	VEMURAFENIB	rxcui:1147220	VEMURAFENIB	TRUE	FALSE	TRUE
HMG-COA REDUCTASE	hgnc:5006	HMGCR	TTD	2020.06.01	NULL	0.046809567	Aspirin	rxcui:1191	ASPIRIN	TRUE	FALSE	TRUE
PIM1	hgnc:8986	PIM1	DTC	05-Jun-23	NULL	0.027625318	GEFITINIB	rxcui:328134	GEFITINIB	TRUE	FALSE	TRUE
ANPEP	hgnc:500	ANPEP	NCI	14-Sep-17	NULL	1.134231806	TRIBUTYRIN	ncit:C1260	TRIBUTYRIN	FALSE	FALSE	FALSE
POLE	hgnc:9177	POLE	ChEMBL	32	inhibitor	0.123907676	CYTARABINE	rxcui:3041	CYTARABINE	TRUE	FALSE	TRUE
STAT3	hgnc:11364	STAT3	DTC	05-Jun-23	NULL	0.677931654	TCMDC-124416	chembl:CHEMBL530664	CHEMBL:CHEMBL530664	FALSE	FALSE	FALSE
SLK	hgnc:11088	SLK	DTC	05-Jun-23	NULL	0.027690166	DASATINIB	rxcui:1546019	DASATINIB ANHYDROUS	TRUE	FALSE	TRUE
BAZ2B	hgnc:963	BAZ2B	DTC	05-Jun-23	NULL	0.009580905	SB-415286	iuphar.ligand:8019	SB-415286	FALSE	FALSE	FALSE
NDUFAF3	hgnc:29918	NDUFAF3	ChEMBL	32	inhibitor	0.393200359	NV-128	chembl:CHEMBL3545135	NV-128	FALSE	FALSE	FALSE
TFRC	hgnc:11763	TFRC	ChEMBL	32	binder	9.830008983	PABINAFUSP ALFA	ncit:C170281	PABINAFUSP ALFA	FALSE	FALSE	FALSE
UNIPROT:Q92633	hgnc:3166	LPAR1	TdgClinicalTrial	14-Jan	NULL	14.74501347	AM-152	iuphar.ligand:9498	BMS-986020	FALSE	FALSE	FALSE
RPS6KA5	hgnc:10434	RPS6KA5	DTC	05-Jun-23	NULL	0.216044153	GW843682X	chembl:CHEMBL514499	GW843682X	FALSE	FALSE	FALSE
USP1	hgnc:12607	USP1	DTC	05-Jun-23	NULL	0.019087396	CONGO RED	chembl:CHEMBL116955	CONGO RED	FALSE	FALSE	FALSE
CXCL12	hgnc:10672	CXCL12	PharmGKB	05-Jun-23	NULL	4.915004491	alemtuzumab	rxcui:117055	ALEMTUZUMAB	TRUE	TRUE	TRUE
GTPASE NRAS	hgnc:7989	NRAS	TTD	2020.06.01	NULL	0.107236462	Salirasib	ncit:C71146	SALIRASIB	FALSE	FALSE	TRUE
BROMODOMAIN AND EXTRATERMINAL DOMAIN PROTEIN	hgnc:24456	DNER	TTD	2020.06.01	NULL	0.64813246	OTX-015	ncit:C103298	BIRABRESIB	FALSE	FALSE	TRUE
MMP2	hgnc:7166	MMP2	ChEMBL	32	inhibitor	0.216044153	CTS-1027	drugbank:DB08490	CTS-1027	FALSE	FALSE	FALSE
IDH1	hgnc:5382	IDH1	DTC	05-Jun-23	NULL	0.009057134	HELENALIN	chembl:CHEMBL338474	HELENALIN	FALSE	FALSE	FALSE
IDH1	hgnc:5382	IDH1	DTC	05-Jun-23	NULL	0.004391337	DAUNORUBICIN HYDROCHLORIDE	rxcui:81992	DAUNORUBICIN HYDROCHLORIDE	TRUE	FALSE	FALSE
FASN	hgnc:3594	FASN	DTC	05-Jun-23	NULL	2.268463611	LORGLUMIDE SODIUM	chembl:CHEMBL1255589	LORGLUMIDE SODIUM	FALSE	FALSE	FALSE
DAPK3	hgnc:2676	DAPK3	DTC	05-Jun-23	NULL	0.073633026	SP-600125	chembl:CHEMBL1725279	SP-600125	FALSE	FALSE	FALSE
BAZ2B	hgnc:963	BAZ2B	DTC	05-Jun-23	NULL	0.012318307	ZAFIRLUKAST	rxcui:114970	ZAFIRLUKAST	TRUE	FALSE	FALSE
PPARD	hgnc:9235	PPARD	ChEMBL	32	agonist	0.44681859	SELADELPAR	ncit:C167015	SELADELPAR	FALSE	FALSE	FALSE
CDK9	hgnc:1780	CDK9	ChEMBL	32	inhibitor	1.474501347	DINACICLIB	ncit:C78854	DINACICLIB	FALSE	FALSE	TRUE
PPARD	hgnc:9235	PPARD	DTC	05-Jun-23	NULL	0.223409295	FOLPET	chembl:CHEMBL1883819	FOLPET	FALSE	FALSE	FALSE
SCN1A	hgnc:10585	SCN1A	ChEMBL	32	blocker	0.083778486	TETRACAINE HYDROCHLORIDE	rxcui:10391	TETRACAINE	TRUE	FALSE	FALSE
EYA2	hgnc:3520	EYA2	DTC	05-Jun-23	NULL	0.245750225	GNF-PF-5007	chembl:CHEMBL1989853	CHEMBL:CHEMBL1989853	FALSE	FALSE	FALSE
CCNA2	hgnc:1578	CCNA2	NCI	14-Sep-17	NULL	0.702143499	TNF-ALPHA	chembl:CHEMBL265582	TNF-ALPHA	FALSE	FALSE	FALSE
IRAK1	hgnc:6112	IRAK1	DTC	05-Jun-23	NULL	0.062084267	ALSTERPAULLONE	drugbank:DB04014	ALSTERPAULLONE	FALSE	FALSE	FALSE
PKM	hgnc:9021	PKM	DTC	05-Jun-23	NULL	0.234047833	DNDI1417031	chembl:CHEMBL1333049	CHEMBL:CHEMBL1333049	FALSE	FALSE	FALSE
HISTAMINE H1 RECEPTOR	hgnc:5182	HRH1	TTD	2020.06.01	NULL	0.951291192	Dimethindene	rxcui:3449	DIMETHINDENE	TRUE	FALSE	FALSE
BAZ2B	hgnc:963	BAZ2B	DTC	05-Jun-23	NULL	0.043114074	SJ000117447	chembl:CHEMBL592611	CHEMBL:CHEMBL592611	FALSE	FALSE	FALSE
YWHAG	hgnc:12852	YWHAG	DTC	05-Jun-23	NULL	0.89363718	DAUNORUBICIN HYDROCHLORIDE	rxcui:81992	DAUNORUBICIN HYDROCHLORIDE	TRUE	FALSE	FALSE
NRAS	hgnc:7989	NRAS	JAX-CKB	05-Jun-23	NULL	0.268091154	Cetuximab	rxcui:318341	CETUXIMAB	TRUE	TRUE	TRUE
NRAS	hgnc:7989	NRAS	JAX-CKB	05-Jun-23	NULL	0.357454872	FF-10101	chembl:CHEMBL4650283	FF-10101	FALSE	FALSE	FALSE
RB1	hgnc:9884	RB1	JAX-CKB	05-Jun-23	NULL	0.624127554	Palbociclib	rxcui:1601374	PALBOCICLIB	TRUE	FALSE	TRUE
RB1	hgnc:9884	RB1	JAX-CKB	05-Jun-23	NULL	0.128496849	Vemurafenib	rxcui:1147220	VEMURAFENIB	TRUE	FALSE	TRUE
RB1	hgnc:9884	RB1	JAX-CKB	05-Jun-23	NULL	0.873778576	R547	iuphar.ligand:5707	R547	FALSE	FALSE	FALSE
NRAS	hgnc:7989	NRAS	CGI	05-Jun-23	NULL	0.268091154	Cetuximab	rxcui:318341	CETUXIMAB	TRUE	TRUE	TRUE
PDGFRA	hgnc:8803	PDGFRA	CGI	05-Jun-23	NULL	0.126838826	Regorafenib	rxcui:1312397	REGORAFENIB	TRUE	FALSE	TRUE
HRH1	hgnc:5182	HRH1	ChEMBL	32	inhibitor	0.475645596	EPINASTINE HYDROCHLORIDE	rxcui:236961	EPINASTINE HYDROCHLORIDE	TRUE	FALSE	FALSE
HRH1	hgnc:5182	HRH1	ChEMBL	32	inhibitor	0.475645596	DOXYLAMINE SUCCINATE	rxcui:23665	DOXYLAMINE SUCCINATE	TRUE	FALSE	FALSE
HRH1	hgnc:5182	HRH1	ChEMBL	32	inhibitor	0.475645596	PHENIRAMINE MALEATE	rxcui:266959	PHENIRAMINE MALEATE	TRUE	FALSE	FALSE
PLAT	hgnc:9051	PLAT	ChEMBL	32	inhibitor	5.361823081	AMINOCAPROIC ACID	rxcui:99	6-AMINOCAPROIC ACID	TRUE	FALSE	FALSE
HGF	hgnc:4893	HGF	CancerCommons	25-Jul-13	inhibitor	9.830008983	AMG 102	ncit:C67079	RILOTUMUMAB	FALSE	TRUE	TRUE
CA12	hgnc:1371	CA12	ChEMBL	32	inhibitor	1.148962089	ACETAZOLAMIDE	rxcui:167	ACETAZOLAMIDE	TRUE	FALSE	FALSE
FN1	hgnc:3778	FN1	ChEMBL	32	cleavage	0.282201215	OCRIPLASMIN	rxcui:29998	OCRIPLASMIN	TRUE	FALSE	FALSE
TUBB2A	hgnc:12412	TUBB2A	ChEMBL	32	inhibitor	0.137375902	COLCHICINE	rxcui:2683	COLCHICINE	TRUE	FALSE	FALSE
PDGFRA	hgnc:8803	PDGFRA	ChEMBL	32	inhibitor	0.517368894	SUNITINIB MALATE	rxcui:357977	SUNITINIB	TRUE	FALSE	TRUE
LAMB3	hgnc:6490	LAMB3	ChEMBL	32	cleavage	0.776053341	OCRIPLASMIN	rxcui:29998	OCRIPLASMIN	TRUE	FALSE	FALSE
PSMB2	hgnc:9539	PSMB2	ChEMBL	32	inhibitor	0.624788707	CARFILZOMIB	rxcui:1302966	CARFILZOMIB	TRUE	FALSE	TRUE
MT-ND6	hgnc:7462	MT-ND6	ChEMBL	32	inhibitor	0.351071749	METFORMIN HYDROCHLORIDE	rxcui:235743	METFORMIN HYDROCHLORIDE	TRUE	FALSE	TRUE
NDUFS6	hgnc:7713	NDUFS6	ChEMBL	32	inhibitor	0.351071749	METFORMIN HYDROCHLORIDE	rxcui:235743	METFORMIN HYDROCHLORIDE	TRUE	FALSE	TRUE
NDUFAF4	hgnc:21034	NDUFAF4	ChEMBL	32	inhibitor	0.351071749	METFORMIN HYDROCHLORIDE	rxcui:235743	METFORMIN HYDROCHLORIDE	TRUE	FALSE	TRUE
POLD2	hgnc:9176	POLD2	ChEMBL	32	inhibitor	0.144558956	CYTARABINE	rxcui:3041	CYTARABINE	TRUE	FALSE	TRUE
PRIM1	hgnc:9369	PRIM1	ChEMBL	32	inhibitor	0.255324909	FLUDARABINE PHOSPHATE	rxcui:24698	FLUDARABINE	TRUE	FALSE	TRUE
POLD2	hgnc:9176	POLD2	ChEMBL	32	inhibitor	0.578235823	CLOFARABINE	rxcui:44151	CLOFARABINE	TRUE	FALSE	TRUE
POLE	hgnc:9177	POLE	ChEMBL	32	inhibitor	0.495630705	CLOFARABINE	rxcui:44151	CLOFARABINE	TRUE	FALSE	TRUE
PRIM1	hgnc:9369	PRIM1	ChEMBL	32	inhibitor	0.495630705	CLOFARABINE	rxcui:44151	CLOFARABINE	TRUE	FALSE	TRUE
POLD4	hgnc:14106	POLD4	ChEMBL	32	inhibitor	0.144558956	CYTARABINE	rxcui:3041	CYTARABINE	TRUE	FALSE	TRUE
SCN1A	hgnc:10585	SCN1A	ChEMBL	32	blocker	0.092156334	INDECAINIDE HYDROCHLORIDE	ncit:C65911	INDECAINIDE HYDROCHLORIDE	TRUE	FALSE	FALSE
ITGB2	hgnc:6155	ITGB2	ChEMBL	32	inhibitor	0.819167415	EFALIZUMAB	rxcui:356988	EFALIZUMAB	TRUE	TRUE	FALSE
KCNS3	hgnc:6302	KCNS3	ChEMBL	32	blocker	0.239756317	GUANIDINE HYDROCHLORIDE	rxcui:50676	GUANIDINE HYDROCHLORIDE	TRUE	FALSE	FALSE
ADORA2B	hgnc:264	ADORA2B	ChEMBL	32	inhibitor	0.327666966	OXTRIPHYLLINE	rxcui:20976	OXTRIPHYLLINE	TRUE	FALSE	FALSE
RAF1	hgnc:9829	RAF1	ChEMBL	32	inhibitor	0.786400719	LY-3009120	chembl:CHEMBL3545195	LY-3009120	FALSE	FALSE	FALSE
PAK4	hgnc:16059	PAK4	ChEMBL	32	inhibitor	3.104213363	PF-03758309	drugbank:DB11775	PF-03758309	FALSE	FALSE	FALSE
ATR	hgnc:882	ATR	ChEMBL	32	inhibitor	2.407349139	BERZOSERTIB	ncit:C116355	BERZOSERTIB	FALSE	FALSE	FALSE
PIK3R3	hgnc:8981	PIK3R3	ChEMBL	32	inhibitor	0.21064305	WX-037	chembl:CHEMBL3545385	WX-037	FALSE	FALSE	FALSE
ERBB2	hgnc:3430	ERBB2	ChEMBL	32	inhibitor	0.302979729	SAPITINIB	ncit:C77887	SAPITINIB	FALSE	FALSE	TRUE
PTGER4	hgnc:9596	PTGER4	ChEMBL	32	agonist	3.469414935	RIVENPROST	ncit:C87384	RIVENPROST	FALSE	FALSE	FALSE
RAMP1	hgnc:9843	RAMP1	ChEMBL	32	agonist	4.915004491	DAVALINTIDE	ncit:C83650	DAVALINTIDE	FALSE	FALSE	FALSE
ABCC9	hgnc:60	ABCC9	ChEMBL	32	potentiator	1.63833483	NAMINIDIL	ncit:C77076	NAMINIDIL	FALSE	FALSE	FALSE
KCNJ8	hgnc:6269	KCNJ8	ChEMBL	32	potentiator	3.686253369	NAMINIDIL	ncit:C77076	NAMINIDIL	FALSE	FALSE	FALSE
APP	hgnc:620	APP	ChEMBL	32	binder	3.932003593	SOLANEZUMAB	ncit:C88585	SOLANEZUMAB	FALSE	FALSE	FALSE
APP	hgnc:620	APP	ChEMBL	32	binder	3.932003593	BAPINEUZUMAB	ncit:C79569	BAPINEUZUMAB	FALSE	FALSE	FALSE
TUBB6	hgnc:20776	TUBB6	ChEMBL	32	inhibitor	0.044954309	INDIBULIN	ncit:C2049	INDIBULIN	FALSE	FALSE	FALSE
TUBB2B	hgnc:30829	TUBB2B	ChEMBL	32	inhibitor	0.044954309	INDIBULIN	ncit:C2049	INDIBULIN	FALSE	FALSE	FALSE
TUBB2B	hgnc:30829	TUBB2B	ChEMBL	32	inhibitor	0.047951263	LEXIBULIN	ncit:C77882	LEXIBULIN	FALSE	FALSE	FALSE
TUBB3	hgnc:20772	TUBB3	ChEMBL	32	inhibitor	0.047951263	LEXIBULIN	ncit:C77882	LEXIBULIN	FALSE	FALSE	FALSE
PSMC1	hgnc:9547	PSMC1	ChEMBL	32	inhibitor	0.302461815	OPROZOMIB	ncit:C91388	OPROZOMIB	FALSE	FALSE	FALSE
PTGS1	hgnc:9604	PTGS1	ChEMBL	32	inhibitor	0.737250674	NAPROXEN ETEMESIL	ncit:C166529	NAPROXEN ETEMESIL	FALSE	FALSE	FALSE
HSP90AB1	hgnc:5258	HSP90AB1	ChEMBL	32	inhibitor	1.068479237	TANESPIMYCIN	ncit:C37899	TANESPIMYCIN	FALSE	FALSE	TRUE
TUBB2A	hgnc:12412	TUBB2A	ChEMBL	32	negative modulator	0.046809567	VERUBULIN	ncit:C96747	VERUBULIN	FALSE	FALSE	FALSE
HDAC2	hgnc:4853	HDAC2	ChEMBL	32	inhibitor	0.663940569	MOCETINOSTAT	ncit:C62521	MOCETINOSTAT	FALSE	FALSE	TRUE
HDAC3	hgnc:4854	HDAC3	ChEMBL	32	inhibitor	0.567115903	MOCETINOSTAT	ncit:C62521	MOCETINOSTAT	FALSE	FALSE	TRUE
VIM	hgnc:12692	VIM	ChEMBL	32	other/unknown	11.79601078	PRITUMUMAB	ncit:C170350	PRITUMUMAB	FALSE	FALSE	FALSE
GRIA3	hgnc:4573	GRIA3	ChEMBL	32	inhibitor	0.670227885	ZONAMPANEL	ncit:C152963	ZONAMPANEL	FALSE	FALSE	FALSE
TNC	hgnc:5318	TNC	ChEMBL	32	other/unknown	7.372506737	TENATUMOMAB	ncit:C88600	TENATUMOMAB	FALSE	FALSE	FALSE
CD248	hgnc:18219	CD248	ChEMBL	32	inhibitor	176.9401617	ONTUXIZUMAB	ncit:C82406	ONTUXIZUMAB	FALSE	FALSE	FALSE
PTGS1	hgnc:9604	PTGS1	ChEMBL	32	inhibitor	0.368625337	PIRPROFEN	ncit:C170327	PIRPROFEN	TRUE	FALSE	FALSE
HRH1	hgnc:5182	HRH1	ChEMBL	32	inverse agonist	0.475645596	BILASTINE	ncit:C73045	BILASTINE	TRUE	FALSE	FALSE
FN1	hgnc:3778	FN1	ChEMBL	32	binder	5.361823081	AS-1409	chembl:CHEMBL2109413	AS-1409	FALSE	FALSE	FALSE
PARP1	hgnc:270	PARP1	ChEMBL	32	inhibitor	2.359202156	NIRAPARIB TOSYLATE	chembl:CHEMBL3989922	NIRAPARIB TOSYLATE	TRUE	FALSE	FALSE
EZH2	hgnc:3527	EZH2	ChEMBL	32	inhibitor	5.89800539	TAZEMETOSTAT HYDROBROMIDE	rxcui:2274379	TAZEMETOSTAT HYDROBROMIDE	TRUE	FALSE	FALSE
HRH1	hgnc:5182	HRH1	ChEMBL	32	inhibitor	0.475645596	RUPATADINE	ncit:C73055	RUPATADINE	FALSE	FALSE	FALSE
PDE4B	hgnc:8781	PDE4B	ChEMBL	32	inhibitor	0.223409295	IBUDILAST	ncit:C65876	IBUDILAST	FALSE	FALSE	FALSE
TUBB2B	hgnc:30829	TUBB2B	ChEMBL	32	inhibitor	0.044954309	RG-7841	chembl:CHEMBL4297935	RG-7841	FALSE	FALSE	FALSE
RPS11	hgnc:10384	RPS11	ChEMBL	32	inhibitor	0.125489476	CYCLOHEXIMIDE	ncit:C171712	CYCLOHEXIMIDE	FALSE	FALSE	FALSE
RPL35A	hgnc:10345	RPL35A	ChEMBL	32	inhibitor	0.125489476	CYCLOHEXIMIDE	ncit:C171712	CYCLOHEXIMIDE	FALSE	FALSE	FALSE
PSMC6	hgnc:9553	PSMC6	ChEMBL	32	inhibitor	0.28770758	IXAZOMIB	rxcui:1723735	IXAZOMIB	TRUE	FALSE	FALSE
TUBB2B	hgnc:30829	TUBB2B	ChEMBL	32	inhibitor	0.126929815	ABT-751	drugbank:DB12254	ABT-751	FALSE	FALSE	FALSE
RPL35A	hgnc:10345	RPL35A	ChEMBL	32	inhibitor	0.145629763	MT-3724	chembl:CHEMBL4297789	MT-3724	FALSE	FALSE	FALSE
RPS11	hgnc:10384	RPS11	ChEMBL	32	modulator	0.14385379	ATALUREN	ncit:C169791	ATALUREN	TRUE	FALSE	FALSE
RPL8	hgnc:10368	RPL8	ChEMBL	32	modulator	0.14385379	ATALUREN	ncit:C169791	ATALUREN	TRUE	FALSE	FALSE
RPL35A	hgnc:10345	RPL35A	ChEMBL	32	modulator	0.14385379	ATALUREN	ncit:C169791	ATALUREN	TRUE	FALSE	FALSE
TUBB2A	hgnc:12412	TUBB2A	ChEMBL	32	modulator	0.043883969	BMS-275183	ncit:C62639	BMS-275183	FALSE	FALSE	FALSE
TUBB2B	hgnc:30829	TUBB2B	ChEMBL	32	inhibitor	0.044954309	DOLASTATIN-10	chembl:CHEMBL39541	DOLASTATIN-10	FALSE	FALSE	FALSE
PPARG	hgnc:9236	PPARG	ChEMBL	32	agonist	0.239756317	SAROGLITAZAR	ncit:C152303	SAROGLITAZAR	FALSE	FALSE	FALSE
S1PR1	hgnc:3165	S1PR1	ChEMBL	32	modulator	2.184446441	CENERIMOD	ncit:C169837	CENERIMOD	FALSE	FALSE	FALSE
PPP3CA	hgnc:9314	PPP3CA	ChEMBL	32	inhibitor	8.847008084	VOCLOSPORIN	rxcui:2475166	VOCLOSPORIN	TRUE	FALSE	FALSE
ATR	hgnc:882	ATR	ChEMBL	32	inhibitor	8.425721985	M4344	chembl:CHEMBL4650286	M4344	FALSE	FALSE	FALSE
EEF2	hgnc:3214	EEF2	ChEMBL	32	negative modulator	3.276669661	LMB-100	chembl:CHEMBL4297777	LMB-100	FALSE	FALSE	FALSE
HDAC5	hgnc:14068	HDAC5	ChEMBL	32	inhibitor	0.14893953	QUISINOSTAT	ncit:C77912	QUISINOSTAT	FALSE	FALSE	FALSE
HRH1	hgnc:5182	HRH1	ChEMBL	32	inhibitor	0.158548532	OXATOMIDE	rxcui:54236	OXATOMIDE	TRUE	FALSE	FALSE
ERBB2	hgnc:3430	ERBB2	ClearityFoundationBiomarkers	26-Jul-13	NULL	0.63481467	PERTUZUMAB	rxcui:1298944	PERTUZUMAB	TRUE	TRUE	TRUE
ERBB2	hgnc:3430	ERBB2	ClearityFoundationClinicalTrial	15-Jun-13	inhibitor	0.662515674	TRASTUZUMAB	rxcui:2103478	TRASTUZUMAB-DKST	TRUE	TRUE	TRUE
PRKAB1	hgnc:9378	PRKAB1	ClearityFoundationClinicalTrial	15-Jun-13	activator	0.131651906	METFORMIN HYDROCHLORIDE	rxcui:235743	METFORMIN HYDROCHLORIDE	TRUE	FALSE	TRUE
RRM2	hgnc:10452	RRM2	ClearityFoundationClinicalTrial	15-Jun-13	inhibitor	0.149569029	GEMCITABINE	rxcui:12574	GEMCITABINE	TRUE	FALSE	TRUE
VEGFB	hgnc:12681	VEGFB	ClearityFoundationClinicalTrial	15-Jun-13	inhibitor	0.756154537	LENALIDOMIDE	rxcui:342369	LENALIDOMIDE	TRUE	FALSE	TRUE
PDGFRA	hgnc:8803	PDGFRA	COSMIC	04-Sep-20	NULL	0.517368894	Sunitinib	rxcui:357977	SUNITINIB	TRUE	FALSE	TRUE
CAMK2G	hgnc:1463	CAMK2G	DTC	05-Jun-23	NULL	0.028954371	CYC-116	chembl:CHEMBL482967	CYC-116	FALSE	FALSE	FALSE
POLB	hgnc:9174	POLB	DTC	05-Jun-23	NULL	0.023275475	CRYPTOTANSHINONE	drugbank:DB15579	CRYPTOTANSHINONE	FALSE	FALSE	FALSE
PRKAA1	hgnc:9376	PRKAA1	DTC	05-Jun-23	NULL	0.021431706	RG-1530	iuphar.ligand:10361	RG-1530	FALSE	FALSE	FALSE
PAX8	hgnc:8622	PAX8	DTC	05-Jun-23	NULL	0.019725771	VORINOSTAT	rxcui:194337	VORINOSTAT	TRUE	FALSE	TRUE
ARSA	hgnc:713	ARSA	DTC	05-Jun-23	NULL	0.055852324	GOSSYPOL	ncit:C529	GOSSYPOL	FALSE	FALSE	FALSE
CDK9	hgnc:1780	CDK9	DTC	05-Jun-23	NULL	0.181477089	(RS)-ROSCOVITINE	chembl:CHEMBL52387	(RS)-ROSCOVITINE	FALSE	FALSE	FALSE
CDK9	hgnc:1780	CDK9	DTC	05-Jun-23	NULL	0.05617148	DNDI1417467	chembl:CHEMBL1997335	CHEMBL:CHEMBL1997335	FALSE	FALSE	FALSE
GSK3B	hgnc:4617	GSK3B	DTC	05-Jun-23	NULL	0.026213357	JNJ-7706621	iuphar.ligand:5932	JNJ-7706621	FALSE	FALSE	FALSE
CBX1	hgnc:1551	CBX1	DTC	05-Jun-23	NULL	0.022408835	NSC-66209	chembl:CHEMBL175266	CHEMBL:CHEMBL175266	FALSE	FALSE	FALSE
RECQL	hgnc:9948	RECQL	DTC	05-Jun-23	NULL	0.030993197	NSC-180246	chembl:CHEMBL484640	CHEMBL:CHEMBL484640	FALSE	FALSE	FALSE
RECQL	hgnc:9948	RECQL	DTC	05-Jun-23	NULL	0.004315508	QUERCETIN	rxcui:9060	QUERCETIN	TRUE	FALSE	TRUE
PIM1	hgnc:8986	PIM1	DTC	05-Jun-23	NULL	0.018934207	SP-600125	chembl:CHEMBL1725279	SP-600125	FALSE	FALSE	FALSE
APEX1	hgnc:587	APEX1	DTC	05-Jun-23	NULL	0.030464904	NSC-180246	chembl:CHEMBL484640	CHEMBL:CHEMBL484640	FALSE	FALSE	FALSE
IKBKB	hgnc:5960	IKBKB	DTC	05-Jun-23	NULL	2.808573995	SC-514	chembl:CHEMBL193093	CHEMBL:CHEMBL193093	FALSE	FALSE	FALSE
APEX1	hgnc:587	APEX1	DTC	05-Jun-23	NULL	0.007616226	IDARUBICIN	rxcui:5650	IDARUBICIN	TRUE	FALSE	TRUE
IKBKB	hgnc:5960	IKBKB	DTC	05-Jun-23	NULL	5.61714799	R-RUGULACTONE	chembl:CHEMBL1253688	R-RUGULACTONE	FALSE	FALSE	FALSE
YES1	hgnc:12841	YES1	DTC	05-Jun-23	NULL	0.283557951	SB-390523	chembl:CHEMBL157258	CHEMBL:CHEMBL157258	FALSE	FALSE	FALSE
PSMB2	hgnc:9539	PSMB2	DTC	05-Jun-23	NULL	0.624788707	CARFILZOMIB	rxcui:1302966	CARFILZOMIB	TRUE	FALSE	TRUE
RECQL	hgnc:9948	RECQL	DTC	05-Jun-23	NULL	0.068185033	TCMDC-125221	chembl:CHEMBL546649	CHEMBL:CHEMBL546649	FALSE	FALSE	FALSE
PIM3	hgnc:19310	PIM3	DTC	05-Jun-23	NULL	0.029908749	CENISERTIB	ncit:C64540	CENISERTIB	FALSE	FALSE	TRUE
CBX1	hgnc:1551	CBX1	DTC	05-Jun-23	NULL	0.04481767	NSC-699479	chembl:CHEMBL1701915	CHEMBL:CHEMBL1701915	FALSE	FALSE	FALSE
S1PR1	hgnc:3165	S1PR1	DTC	05-Jun-23	NULL	0.242716271	TCMDC-123713	chembl:CHEMBL586135	CHEMBL:CHEMBL586135	FALSE	FALSE	FALSE
YES1	hgnc:12841	YES1	DTC	05-Jun-23	NULL	0.283557951	SB-711237	chembl:CHEMBL408732	CHEMBL:CHEMBL408732	FALSE	FALSE	FALSE
TUBB6	hgnc:20776	TUBB6	DTC	05-Jun-23	NULL	0.125090252	PODOFILOX	rxcui:8463	PODOFILOX	TRUE	FALSE	TRUE
PLK1	hgnc:9077	PLK1	DTC	05-Jun-23	NULL	0.027305581	GNF-PF-5134	chembl:CHEMBL602969	CHEMBL:CHEMBL602969	FALSE	FALSE	FALSE
DAPK3	hgnc:2676	DAPK3	DTC	05-Jun-23	NULL	0.057485433	ENTRECTINIB	rxcui:2197862	ENTRECTINIB	TRUE	FALSE	TRUE
POLB	hgnc:9174	POLB	DTC	05-Jun-23	NULL	0.04655095	SJ000071854	chembl:CHEMBL602127	CHEMBL:CHEMBL602127	FALSE	FALSE	FALSE
CASP7	hgnc:1508	CASP7	DTC	05-Jun-23	NULL	0.064671112	GOSSYPOL	ncit:C529	GOSSYPOL	FALSE	FALSE	FALSE
S1PR1	hgnc:3165	S1PR1	DTC	05-Jun-23	NULL	4.368892881	(S)-FTY720P	chembl:CHEMBL1213480	(S)-FTY720P	FALSE	FALSE	FALSE
MAPK8	hgnc:6881	MAPK8	DTC	05-Jun-23	NULL	0.011337957	TAE-684	iuphar.ligand:5714	NVP-TAE684	FALSE	FALSE	FALSE
PIM3	hgnc:19310	PIM3	DTC	05-Jun-23	NULL	0.03898219	SP-600125	chembl:CHEMBL1725279	SP-600125	FALSE	FALSE	FALSE
CSNK1G1	hgnc:2454	CSNK1G1	DTC	05-Jun-23	NULL	0.085478339	LINIFANIB	ncit:C71759	LINIFANIB	FALSE	FALSE	TRUE
DNMT1	hgnc:2976	DNMT1	DTC	05-Jun-23	NULL	0.078850339	CURCUMIN	rxcui:2955	CURCUMIN	TRUE	FALSE	FALSE
RECQL	hgnc:9948	RECQL	DTC	05-Jun-23	NULL	0.020054422	FENOLDOPAM	rxcui:203151	FENOLDOPAM MESYLATE	TRUE	FALSE	FALSE
PLK1	hgnc:9077	PLK1	DTC	05-Jun-23	NULL	0.006553339	NSC-95397	chembl:CHEMBL429095	CHEMBL:CHEMBL429095	FALSE	FALSE	FALSE
WRN	hgnc:12791	WRN	DTC	05-Jun-23	NULL	0.069388299	SCLEROTIORIN	chembl:CHEMBL1095515	SCLEROTIORIN	FALSE	FALSE	FALSE
CAMK2G	hgnc:1463	CAMK2G	DTC	05-Jun-23	NULL	0.043208831	GW441756X	chembl:CHEMBL1516890	GW441756X	FALSE	FALSE	FALSE
BAZ2B	hgnc:963	BAZ2B	DTC	05-Jun-23	NULL	0.006898252	PYROGALLOL RED	chembl:CHEMBL210208	PYROGALLOL RED	FALSE	FALSE	FALSE
CAMK2B	hgnc:1461	CAMK2B	DTC	05-Jun-23	NULL	0.025422437	CENISERTIB	ncit:C64540	CENISERTIB	FALSE	FALSE	TRUE
POLB	hgnc:9174	POLB	DTC	05-Jun-23	NULL	0.01018302	MITOXANTRONE DIHYDROCHLORIDE	rxcui:203129	MITOXANTRONE HYDROCHLORIDE	TRUE	FALSE	FALSE
PRSS3	hgnc:9486	PRSS3	DTC	05-Jun-23	NULL	0.462588658	BORTEZOMIB	rxcui:358258	BORTEZOMIB	TRUE	FALSE	TRUE
APEX1	hgnc:587	APEX1	DTC	05-Jun-23	NULL	0.010810127	AURINTRICARBOXYLIC ACID	chembl:CHEMBL275938	AURINTRICARBOXYLIC ACID	FALSE	FALSE	FALSE
RXRA	hgnc:10477	RXRA	DTC	05-Jun-23	NULL	0.393200359	BROMETHALIN	chembl:CHEMBL1901818	BROMETHALIN	FALSE	FALSE	FALSE
PPARD	hgnc:9235	PPARD	DTC	05-Jun-23	NULL	0.44681859	FTORMETAZINE	ncit:C65774	FTORMETAZINE	FALSE	FALSE	FALSE
MAPK8	hgnc:6881	MAPK8	DTC	05-Jun-23	NULL	0.023129433	JNJ-7706621	iuphar.ligand:5932	JNJ-7706621	FALSE	FALSE	FALSE
YES1	hgnc:12841	YES1	DTC	05-Jun-23	NULL	0.283557951	GW827106X	chembl:CHEMBL188257	GW827106X	FALSE	FALSE	FALSE
PRKCD	hgnc:9399	PRKCD	DTC	05-Jun-23	NULL	0.017722372	PF-562271	iuphar.ligand:9381	PF-562271	FALSE	FALSE	TRUE
MAPK8	hgnc:6881	MAPK8	DTC	05-Jun-23	NULL	0.012994063	SP-600125	chembl:CHEMBL1725279	SP-600125	FALSE	FALSE	FALSE
GSK3B	hgnc:4617	GSK3B	DTC	05-Jun-23	NULL	0.03449126	BAY-613606	iuphar.ligand:9693	BAY 61-3606	FALSE	FALSE	FALSE
CAMK2B	hgnc:1461	CAMK2B	DTC	05-Jun-23	NULL	0.030718778	SORAFENIB	rxcui:495881	SORAFENIB	TRUE	FALSE	TRUE
SF3B3	hgnc:10770	SF3B3	DTC	05-Jun-23	NULL	58.9800539	PLA D	chembl:CHEMBL1242564	PLA D	FALSE	FALSE	FALSE
PRKCD	hgnc:9399	PRKCD	DTC	05-Jun-23	NULL	0.015889023	CENISERTIB	ncit:C64540	CENISERTIB	FALSE	FALSE	TRUE
SLK	hgnc:11088	SLK	DTC	05-Jun-23	NULL	0.051736889	BAY-613606	iuphar.ligand:9693	BAY 61-3606	FALSE	FALSE	FALSE
HDAC3	hgnc:4854	HDAC3	DTC	05-Jun-23	NULL	0.512870034	VORINOSTAT	rxcui:194337	VORINOSTAT	TRUE	FALSE	TRUE
IDH1	hgnc:5382	IDH1	DTC	05-Jun-23	NULL	0.144914137	GNF-PF-3403	chembl:CHEMBL602209	CHEMBL:CHEMBL602209	FALSE	FALSE	FALSE
USP1	hgnc:12607	USP1	DTC	05-Jun-23	NULL	0.017894434	BENZBROMARONE	rxcui:1385	BENZBROMARONE	TRUE	FALSE	FALSE
POLB	hgnc:9174	POLB	DTC	05-Jun-23	NULL	0.01018302	LUTEOLIN	drugbank:DB15584	LUTEOLIN	FALSE	FALSE	FALSE
IDH1	hgnc:5382	IDH1	DTC	05-Jun-23	NULL	0.004528567	MITOXANTRONE DIHYDROCHLORIDE	rxcui:203129	MITOXANTRONE HYDROCHLORIDE	TRUE	FALSE	FALSE
IDH1	hgnc:5382	IDH1	DTC	05-Jun-23	NULL	0.002070202	IMATINIB MESYLATE	rxcui:282388	IMATINIB	TRUE	FALSE	TRUE
PAX8	hgnc:8622	PAX8	DTC	05-Jun-23	NULL	0.151230907	STROPHANTHIDIN	chembl:CHEMBL111743	STROPHANTHIDIN	FALSE	FALSE	FALSE
BAZ2B	hgnc:963	BAZ2B	DTC	05-Jun-23	NULL	0.024636614	GNF-PF-1319	chembl:CHEMBL235891	CHEMBL:CHEMBL235891	FALSE	FALSE	FALSE
PTGS1	hgnc:9604	PTGS1	DTC	05-Jun-23	NULL	0.081916742	ACETAMINOPHEN	rxcui:161	ACETAMINOPHEN	TRUE	FALSE	FALSE
RELA	hgnc:9955	RELA	DTC	05-Jun-23	NULL	2.225662411	BROMOPYROGALLOL RED	chembl:CHEMBL210287	BROMOPYROGALLOL RED	FALSE	FALSE	FALSE
PLK1	hgnc:9077	PLK1	DTC	05-Jun-23	NULL	0.036407441	GUANIDINYL-NALTRINDOLE DI-TRIFLUOROACETATE	chembl:CHEMBL1255944	CHEMBL:CHEMBL1255944	FALSE	FALSE	FALSE
PRKAA1	hgnc:9376	PRKAA1	DTC	05-Jun-23	NULL	0.032335556	ENTRECTINIB	rxcui:2197862	ENTRECTINIB	TRUE	FALSE	TRUE
PLK1	hgnc:9077	PLK1	DTC	05-Jun-23	NULL	0.023404783	CRYPTOTANSHINONE	drugbank:DB15579	CRYPTOTANSHINONE	FALSE	FALSE	FALSE
PRKCD	hgnc:9399	PRKCD	DTC	05-Jun-23	NULL	0.017553587	ILORASERTIB	ncit:C116729	ILORASERTIB	FALSE	FALSE	TRUE
PIM1	hgnc:8986	PIM1	DTC	05-Jun-23	NULL	0.030638989	SOTRASTAURIN	ncit:C80630	SOTRASTAURIN	FALSE	FALSE	FALSE
MAPK10	hgnc:6872	MAPK10	DTC	05-Jun-23	inhibitor	0.037807727	HESPERADIN	rxcui:1552358	HESPERADIN	FALSE	FALSE	FALSE
APEX1	hgnc:587	APEX1	DTC	05-Jun-23	NULL	0.004241949	QUERCETIN	rxcui:9060	QUERCETIN	TRUE	FALSE	TRUE
NPC1	hgnc:7897	NPC1	DTC	05-Jun-23	NULL	0.109222322	TENONITROZOLE	rxcui:236186	TENONITROZOLE	FALSE	FALSE	FALSE
BAZ2B	hgnc:963	BAZ2B	DTC	05-Jun-23	NULL	0.028742716	GALLIC ACID METHYL ESTER	chembl:CHEMBL65675	GALLIC ACID METHYL ESTER	FALSE	FALSE	FALSE
KIF11	hgnc:6388	KIF11	DTC	05-Jun-23	NULL	7.372506737	NSC-12352	chembl:CHEMBL392369	CHEMBL:CHEMBL392369	FALSE	FALSE	FALSE
SIK2	hgnc:21680	SIK2	DTC	05-Jun-23	NULL	0.252051512	SB-203580	iuphar.ligand:5269	SB203580	FALSE	FALSE	FALSE
PIM1	hgnc:8986	PIM1	DTC	05-Jun-23	NULL	0.064813246	LY-2090314	drugbank:DB11913	LY-2090314	FALSE	FALSE	FALSE
IDH1	hgnc:5382	IDH1	DTC	05-Jun-23	NULL	0.009660942	ISOVELLERAL	iuphar.ligand:6287	ISOVELLERAL	FALSE	FALSE	FALSE
USP1	hgnc:12607	USP1	DTC	05-Jun-23	NULL	0.009872791	HOMIDIUM BROMIDE	ncit:C65857	HOMIDIUM BROMIDE	FALSE	FALSE	FALSE
YES1	hgnc:12841	YES1	DTC	05-Jun-23	NULL	0.01575322	AXITINIB	rxcui:1242999	AXITINIB	TRUE	FALSE	TRUE
CBX1	hgnc:1551	CBX1	DTC	05-Jun-23	NULL	0.022408835	ROTENONE	rxcui:1366666	ROTENONE	FALSE	FALSE	FALSE
IRAK1	hgnc:6112	IRAK1	DTC	05-Jun-23	NULL	0.036095504	RG-1530	iuphar.ligand:10361	RG-1530	FALSE	FALSE	FALSE
CDC42BPA	hgnc:1737	CDC42BPA	DTC	05-Jun-23	NULL	0.09929302	PHA-767491	drugbank:DB17043	PHA-767491	FALSE	FALSE	FALSE
CSNK2A1	hgnc:2457	CSNK2A1	DTC	05-Jun-23	NULL	0.058980054	ALSTERPAULLONE	drugbank:DB04014	ALSTERPAULLONE	FALSE	FALSE	FALSE
APEX1	hgnc:587	APEX1	DTC	05-Jun-23	NULL	0.018617441	NSC-69187	chembl:CHEMBL19954	CHEMBL:CHEMBL19954	FALSE	FALSE	FALSE
YES1	hgnc:12841	YES1	DTC	05-Jun-23	NULL	0.004648491	GEFITINIB	rxcui:328134	GEFITINIB	TRUE	FALSE	TRUE
RECQL	hgnc:9948	RECQL	DTC	05-Jun-23	NULL	0.026225013	D-DOPA	chembl:CHEMBL211670	CHEMBL:CHEMBL211670	FALSE	FALSE	FALSE
CBX1	hgnc:1551	CBX1	DTC	05-Jun-23	NULL	0.012066296	EMODIN	ncit:C466	EMODIN	FALSE	FALSE	FALSE
DAPK3	hgnc:2676	DAPK3	DTC	05-Jun-23	NULL	0.028247152	CENISERTIB	ncit:C64540	CENISERTIB	FALSE	FALSE	TRUE
DAPK3	hgnc:2676	DAPK3	DTC	05-Jun-23	NULL	0.074469765	681640	chembl:CHEMBL379975	CHEMBL:CHEMBL379975	FALSE	FALSE	FALSE
PLK1	hgnc:9077	PLK1	DTC	05-Jun-23	NULL	0.109222322	NSC-402538	chembl:CHEMBL121556	CHEMBL:CHEMBL121556	FALSE	FALSE	FALSE
YES1	hgnc:12841	YES1	DTC	05-Jun-23	NULL	0.00436243	GW441756X	chembl:CHEMBL1516890	GW441756X	FALSE	FALSE	FALSE
PLK1	hgnc:9077	PLK1	DTC	05-Jun-23	NULL	0.015603189	PURPURIN	chembl:CHEMBL294264	PURPURIN	FALSE	FALSE	FALSE
CBX1	hgnc:1551	CBX1	DTC	05-Jun-23	NULL	0.008963534	SB-202190	iuphar.ligand:4307	SB202190	FALSE	FALSE	FALSE
WRN	hgnc:12791	WRN	DTC	05-Jun-23	NULL	0.099126141	MMV006513	chembl:CHEMBL585622	CHEMBL:CHEMBL585622	FALSE	FALSE	FALSE
IDH1	hgnc:5382	IDH1	DTC	05-Jun-23	NULL	0.036228534	NSC-98938	chembl:CHEMBL1939691	CHEMBL:CHEMBL1939691	FALSE	FALSE	FALSE
IDH1	hgnc:5382	IDH1	DTC	05-Jun-23	NULL	0.072457069	LYNGBYABELLIN A	chembl:CHEMBL453207	LYNGBYABELLIN A	FALSE	FALSE	FALSE
POLB	hgnc:9174	POLB	DTC	05-Jun-23	NULL	0.162928326	TCMDC-125480	chembl:CHEMBL546257	CHEMBL:CHEMBL546257	FALSE	FALSE	FALSE
USP1	hgnc:12607	USP1	DTC	05-Jun-23	NULL	0.011011959	BETA-LAPACHONE	ncit:C28694	LAPACHONE	FALSE	FALSE	FALSE
HNMT	hgnc:5028	HNMT	DTC	05-Jun-23	NULL	2.457502246	DABIGATRAN	rxcui:1546356	DABIGATRAN	TRUE	FALSE	FALSE
SLK	hgnc:11088	SLK	DTC	05-Jun-23	NULL	0.075615454	SB-203580	iuphar.ligand:5269	SB203580	FALSE	FALSE	FALSE
DNMT1	hgnc:2976	DNMT1	DTC	05-Jun-23	NULL	0.216838433	CEPHALOTHIN	rxcui:2236	CEPHALOTHIN	FALSE	FALSE	FALSE
IRAK1	hgnc:6112	IRAK1	DTC	05-Jun-23	NULL	0.029563937	ILORASERTIB	ncit:C116729	ILORASERTIB	FALSE	FALSE	TRUE
IDH1	hgnc:5382	IDH1	DTC	05-Jun-23	NULL	0.144914137	TCMDC-124506	chembl:CHEMBL579640	CHEMBL:CHEMBL579640	FALSE	FALSE	FALSE
POLB	hgnc:9174	POLB	DTC	05-Jun-23	NULL	0.018103147	TOLONIUM CHLORIDE	rxcui:10638	TOLONIUM CHLORIDE	FALSE	FALSE	FALSE
BAZ2B	hgnc:963	BAZ2B	DTC	05-Jun-23	NULL	0.021557037	GNF-PF-3582	chembl:CHEMBL606167	CHEMBL:CHEMBL606167	FALSE	FALSE	FALSE
BLM	hgnc:1058	BLM	DTC	05-Jun-23	NULL	0.116792186	TDR77578	chembl:CHEMBL1364172	CHEMBL:CHEMBL1364172	FALSE	FALSE	FALSE
JUN	hgnc:6204	JUN	DTC	05-Jun-23	NULL	0.085478339	LIPOIC ACID, ALPHA	chembl:CHEMBL33864	LIPOIC ACID, ALPHA	FALSE	FALSE	FALSE
CSNK2A1	hgnc:2457	CSNK2A1	DTC	05-Jun-23	NULL	0.045369272	GW441756X	chembl:CHEMBL1516890	GW441756X	FALSE	FALSE	FALSE
MAOA	hgnc:6833	MAOA	DTC	05-Jun-23	NULL	1.552106681	8-{[(4-BROMOPHENYL)METHYL]SULFANYL}CAFFEINE	chembl:CHEMBL1927670	CHEMBL:CHEMBL1927670	FALSE	FALSE	FALSE
YES1	hgnc:12841	YES1	DTC	05-Jun-23	NULL	0.008101656	SB-202190	iuphar.ligand:4307	SB202190	FALSE	FALSE	FALSE
IDH1	hgnc:5382	IDH1	DTC	05-Jun-23	NULL	0.018114267	CID 887167	chembl:CHEMBL260342	CHEMBL:CHEMBL260342	FALSE	FALSE	FALSE
ERBB2	hgnc:3430	ERBB2	DTC	05-Jun-23	NULL	0.512734926	LAPATINIB	rxcui:480167	LAPATINIB	TRUE	FALSE	TRUE
HDAC2	hgnc:4853	HDAC2	DTC	05-Jun-23	NULL	0.095902527	HINOKITIOL	chembl:CHEMBL48310	HINOKITIOL	FALSE	FALSE	FALSE
CSNK1A1	hgnc:2451	CSNK1A1	DTC	05-Jun-23	NULL	0.055852324	PHA-767491	drugbank:DB17043	PHA-767491	FALSE	FALSE	FALSE
BLM	hgnc:1058	BLM	DTC	05-Jun-23	NULL	0.08342299	ROSE BENGAL	rxcui:9471	ROSE BENGAL	FALSE	FALSE	FALSE
CSNK2A1	hgnc:2457	CSNK2A1	DTC	05-Jun-23	NULL	0.036407441	TAMATINIB	drugbank:DB07159	TAMATINIB	FALSE	FALSE	FALSE
CDC25B	hgnc:1726	CDC25B	DTC	05-Jun-23	NULL	0.702143499	NSC-119915	chembl:CHEMBL1481974	CHEMBL:CHEMBL1481974	FALSE	FALSE	FALSE
PRKD2	hgnc:17293	PRKD2	DTC	05-Jun-23	NULL	0.016521024	ILORASERTIB	ncit:C116729	ILORASERTIB	FALSE	FALSE	TRUE
IDH1	hgnc:5382	IDH1	DTC	05-Jun-23	NULL	0.048304712	DNDI1416985	chembl:CHEMBL593211	CHEMBL:CHEMBL593211	FALSE	FALSE	FALSE
STAT1	hgnc:11362	STAT1	DTC	05-Jun-23	NULL	9.830008983	GUTTIFERONE K	chembl:CHEMBL388529	GUTTIFERONE K	FALSE	FALSE	FALSE
BLM	hgnc:1058	BLM	DTC	05-Jun-23	NULL	0.011679219	NSC-95397	chembl:CHEMBL429095	CHEMBL:CHEMBL429095	FALSE	FALSE	FALSE
MAPK8	hgnc:6881	MAPK8	DTC	05-Jun-23	NULL	0.231294329	RHAMNETIN	drugbank:DB16772	RHAMNETIN	FALSE	FALSE	FALSE
BLM	hgnc:1058	BLM	DTC	05-Jun-23	NULL	0.018248779	LUTEOLIN	drugbank:DB15584	LUTEOLIN	FALSE	FALSE	FALSE
WRN	hgnc:12791	WRN	DTC	05-Jun-23	NULL	0.115647165	2,3,4-TRIHYDROXYBENZOPHENONE	chembl:CHEMBL1527	CHEMBL:CHEMBL1527	FALSE	FALSE	FALSE
YES1	hgnc:12841	YES1	DTC	05-Jun-23	NULL	0.283557951	GSK-1030062A	chembl:CHEMBL482326	GSK-1030062A	FALSE	FALSE	FALSE
[truncated: 9,896 more rows]
